# Supplementary material for: Harnessing Fermentation May Enhance the Performance of Biological Sulfate-Reducing Bioreactors
Source: Environ Sci Technol. 2024 Feb 1;58(6):2830–46. doi: 10.1021/acs.est.3c04187 (PMC10867827; doi:10.1021/acs.est.3c04187)
Supplement: Supplementary file 2 — es3c04187_si_002.xlsx [file es3c04187_si_002.xlsx]

## Sheet: 16S OTU Table 30
							Supplementary data 29. 16S rRNA gene amplicon sequence relative abundance data associated with the communities of the six bioreactors of the BSR reactors at steady state at several applied HRT.
							Reactor	Acetate CSTR									Lactate CSTR									Acetate LFCR													Lactate LFCR
							Reactor Zone	n/a																		Effluent zone								Inlet zone					Effluent zone								Inlet zone
							Microbial phase	Planktonic																		AssociAttacheded	AssociAttacheded	Attached	Attached	Planktonic				AssociAttacheded	Attached	Planktonic			AssociAttacheded	AssociAttacheded	Attached	Attached	Planktonic				AssociAttacheded	Attached	Planktonic
							HRT (days)	1.3	1.5	1	1	2	2.3	2.6	3	4	1.3	1.5	1	1	2	2.3	2.6	3	4	1	1	1	1	1	1	1.5	3	1	1	1	1.5	3	1	1	1	1	1	1	1.5	3	1	1	1
Organism	Kingdom	Phylum	Class	Order	Family	Genus	Species	CSTR.A.0013	CSTR.A.0015	CSTR.A.1A	CSTR.A.1B	CSTR.A.0002	CSTR.A.0023	CSTR.A.0026	CSTR.A.0003	CSTR.A.0004	CSTR.L.0013	CSTR.L.0015	CSTR.L.1A	CSTR.L.1B	CSTR.L.0002	CSTR.L.0023	CSTR.L.0026	CSTR.L.0003	CSTR.L.0004	LFCR.AML.As.1A	LFCR.AML.As.1B	LFCR.AML.At.1A	LFCR.AML.At.1B	LFCR.AML.P.1A	LFCR.AML.P.1B	LFCR.AML.P.0001.5	LFCR.AML.P.0003	LFCR.AMR.As.0001	LFCR.AMR.At.0001	LFCR.AMR.P.0001	LFCR.AMR.P.0001.5	LFCR.AMR.P.0003	LFCR.LML.As.1A	LFCR.LML.As.1B	LFCR.LML.At.1A	LFCR.LML.At.1B	LFCR.LML.P.0015	LFCR.LML.P.1A	LFCR.LML.P.1B	LFCR.LML.P.0003	LFCR.LMR.Ass.0001	LFCR.LMR.At.0001	LFCR.LMR.P.0001
Bacteria; __Bacteroidetes; __Flavobacteriia; __Flavobacteriales; __Flavobacteriaceae; __Lutaonella; __Lutaonella thermophila	Bacteria	__Bacteroidetes	__Flavobacteriia	__Flavobacteriales	__Flavobacteriaceae	__Lutaonella	__Lutaonella thermophila	1.11393	4.88157	0.215732	0.237771	8.96028	5.15956	13.8148	15.3773	13.9758	0.0116839	0.0199909	0.098833	0.13775	0.015088	0.0241298	0.0546212	0.0111632	0.0766566	18.7121	11.6138	28.6809	28.9637	0.383171	0.533991	1.11813	0.911415	17.8691	26.0841	0.106923	0.346599	0.876076	0.0607626	0.0770802	0.0846382	0.360713	0.148354	0.0439588	0.0484203	0.0939144	0.148188	0.08602	0.00665646
Bacteria; __Spirochaetes; __Spirochaetia; __Spirochaetales; __Spirochaetaceae; __Sphaerochaeta; __Sphaerochaeta globosa	Bacteria	__Spirochaetes	__Spirochaetia	__Spirochaetales	__Spirochaetaceae	__Sphaerochaeta	__Sphaerochaeta globosa	44.7628	46.2307	32.7116	32.3432	2.98323	7.35671	4.40051	7.41278	0.787372	2.6581	3.74115	0.224275	0.193506	4.56864	3.70694	0.0488716	0.0781424	0.0936914	0.18651	0.309056	0.153311	0.147151	0.254183	0.250424	0.969312	1.20781	0.727688	0.0840244	0.0801925	0.618031	1.13678	0.011393	0.00385401	0.00651063	0.0103061	0.0047856	0	0.00807005	0	0.00449055	0.0068816	0
Bacteria; __Firmicutes; __Negativicutes; __Veillonellales; __Veillonellaceae; __Veillonella; __Veillonella dispar	Bacteria	__Firmicutes	__Negativicutes	__Veillonellales	__Veillonellaceae	__Veillonella	__Veillonella dispar	0	0	0	0	0.00353045	0	0.00981162	0	0	11.6285	7.99349	18.9569	19.5736	4.84022	10.5447	9.17062	48.1581	7.97797	0.00339109	0.00744713	0	0.00313087	0.0872567	0.0294616	0.0120661	0.0815087	0.00652635	0	0	0.0167036	0.0242512	10.9828	10.9223	8.73726	6.68865	12.7441	36.4324	35.6575	41.0932	10.7818	7.14998	36.8235
Bacteria; __Bacteroidetes; __Flavobacteriia; __Flavobacteriales; __Flavobacteriaceae; __Pustulibacterium; __Pustulibacterium marinum	Bacteria	__Bacteroidetes	__Flavobacteriia	__Flavobacteriales	__Flavobacteriaceae	__Pustulibacterium	__Pustulibacterium marinum	0.94646	0.691644	13.8433	13.2993	1.81465	2.47328	4.20918	3.43469	3.52425	38.8725	24.1118	13.6161	13.5881	24.8046	16.6526	9.71971	5.73789	13.8834	0.139035	0.569705	0.247656	0.375704	0.0758754	0.209914	10.0189	28.4762	0.434002	0.379936	0.0801925	7.00296	30.787	2.30518	1.93086	3.32693	2.12993	0.550345	3.73964	4.7008	11.6867	2.00278	1.29718	4.7394
Bacteria; __Proteobacteria; __Deltaproteobacteria; __Desulfovibrionales; __Desulfomicrobiaceae; __Desulfomicrobium; __Desulfomicrobium hypogeium	Bacteria	__Proteobacteria	__Deltaproteobacteria	__Desulfovibrionales	__Desulfomicrobiaceae	__Desulfomicrobium	__Desulfomicrobium hypogeium	6.77239	1.75982	5.59907	5.17072	0.953222	3.38054	1.45212	2.92031	0.511035	9.242	16.7238	7.30604	6.41522	20.6162	16.0162	36.7112	15.2601	21.3191	2.69592	13.941	9.122	7.63306	5.49338	7.46851	10.1195	1.02256	15.6502	2.0933	1.39	5.24909	1.01855	6.13702	5.77716	7.65975	5.24924	1.16769	0.568325	0.464028	4.9136	9.27298	8.88071	0.193037
Bacteria; __Proteobacteria; __Deltaproteobacteria; __Desulfovibrionales; __Desulfovibrionaceae; __Desulfovibrio; __Desulfovibrio intestinalis	Bacteria	__Proteobacteria	__Deltaproteobacteria	__Desulfovibrionales	__Desulfovibrionaceae	__Desulfovibrio	__Desulfovibrio intestinalis	0.268967	0.574145	0.139396	0.161684	0.480141	0.650862	0.201138	0.112001	12.545	0.686432	0.599726	0.547383	0.629715	0.850961	0.841527	0.123617	0.480018	9.22719	0.220421	0.178731	0.135621	0.190983	0.496984	0.452972	0.261433	2.76759	0.189264	0.281299	0.25127	0.417589	1.98254	9.93468	9.61576	10.9932	11.8657	6.93913	5.54195	5.57237	2.24267	10.216	16.9012	4.03381
Bacteria; __Proteobacteria; __Deltaproteobacteria; __Desulfobacterales; __Desulfobulbaceae; __Desulfobulbus; __Desulfobulbus rhabdoformis	Bacteria	__Proteobacteria	__Deltaproteobacteria	__Desulfobacterales	__Desulfobulbaceae	__Desulfobulbus	__Desulfobulbus rhabdoformis	0	0	0	0	0	0	0	0	0	0.175259	0.151359	0.851484	1.01345	0.17502	0.277493	0.120742	0.0111632	0.00283913	0	0	0	0	0	0	0	0	0	0	0	0	0	0	0.00770802	0.00325531	0.00687073	0	0	0	0.00375657	0.00898109	0.0068816	0.00665646
Bacteria; __Firmicutes; __Bacilli; __Lactobacillales; __Carnobacteriaceae; __Trichococcus; __Trichococcus alkaliphilus	Bacteria	__Firmicutes	__Bacilli	__Lactobacillales	__Carnobacteriaceae	__Trichococcus	__Trichococcus alkaliphilus	0.00507485	0.00267044	0	0.00634055	0	0	0	0	0	0	0	0	0	0	0	0	0	0.00283913	25.9114	11.3047	2.97187	4.52098	20.6267	20.0118	0.94518	0	3.56012	15.782	33.4884	0.526162	0	0	0	0	0	0	0	0.0121051	0	0	0	0
Bacteria; __Bacteroidetes; __Bacteroidia; __Bacteroidales; __Porphyromonadaceae; __Macellibacteroides; __Macellibacteroides fermentans	Bacteria	__Bacteroidetes	__Bacteroidia	__Bacteroidales	__Porphyromonadaceae	__Macellibacteroides	__Macellibacteroides fermentans	0.291804	0.400566	1.98805	2.16213	0.713151	0.114394	0.436617	0.116149	1.23784	1.50431	1.80775	2.48223	2.37455	1.00184	1.6921	1.5179	0.468855	2.74544	0.474753	0.472892	0.126776	0.169067	2.82636	2.75098	12.231	1.83394	0.450318	0.109597	3.30928	23.1887	2.02195	1.24943	1.08298	0.62502	0.71112	18.3672	21.7941	20.8328	8.40721	1.45494	0.584936	27.7242
Bacteria; __Synergistetes; __Synergistia; __Synergistales; __Synergistaceae; __Aminomonas; __Aminomonas paucivorans	Bacteria	__Synergistetes	__Synergistia	__Synergistales	__Synergistaceae	__Aminomonas	__Aminomonas paucivorans	12.035	5.88031	7.45768	7.80839	2.42895	6.73346	1.25589	0.244742	5.89015	4.44866	5.76022	7.24902	7.39915	8.38287	4.57863	7.45436	4.17504	15.337	1.21401	2.47617	1.44466	1.53413	1.92724	2.04022	4.91493	23.4263	3.47202	1.26767	1.41673	6.74406	20.1922	10.1663	9.662	10.9509	8.76361	9.31279	3.49472	4.08344	4.57175	9.04845	11.0897	2.6293
Bacteria; __Bacteroidetes; __Bacteroidia; __Marinilabiliales; __Marinilabiliaceae; __Labilibacter; __Labilibacter aurantiacus	Bacteria	__Bacteroidetes	__Bacteroidia	__Marinilabiliales	__Marinilabiliaceae	__Labilibacter	__Labilibacter aurantiacus	0.34509	0.550111	0.0862927	0.136322	14.1818	22.9301	5.68093	0.141038	0	0	0	0	0	0	0	0	0	0	0	0	0	0	0	0.0147308	0	0.0185247	0	0	0.00534616	0.0125277	0.00303141	0	0	0	0	0	0	0	0.00375657	0	0	0
; __; __; __; __; __; __		__	__	__	__	__	__	0.62167	0.865223	0.199137	0.190217	2.95852	2.65473	4.94505	17.497	21.7511	0	0.00571167	0	0.00327976	0.00301759	0.00603245	0.00862441	0	0.0397479	0.237377	0.685136	1.21175	1.22104	0.132782	0.103116	0.378072	0.318625	0.815794	0.182662	0.0427693	0.187915	0.342549	0	0	0.00325531	0	0.0957121	0.00313991	0.0201751	0.0150263	0.0134716	0	0.00665646
Bacteria; __Proteobacteria; __Epsilonproteobacteria; __Campylobacterales; __Campylobacteraceae; __Arcobacter; __Arcobacter butzleri	Bacteria	__Proteobacteria	__Epsilonproteobacteria	__Campylobacterales	__Campylobacteraceae	__Arcobacter	__Arcobacter butzleri	0.289267	0	0.627282	0.548458	0.0211827	0	0.0147174	0.0207409	0.0416399	2.43902	0.165639	1.7942	1.57101	0.407375	0.853592	0.500216	2.99174	0.201579	0.0169555	0.0409592	0.0176897	0.0281778	2.0107	1.80821	0.333829	0.00740988	0.0261054	0.0365323	3.49105	0.580448	0.0303141	14.8033	15.5355	8.19688	19.3823	1.53618	0.131876	0.108946	2.60706	10.472	2.32598	0.0399388
Bacteria; __Spirochaetes; __Spirochaetia; __Spirochaetales; __Spirochaetaceae; __Rectinema; __Rectinema cohabitans	Bacteria	__Spirochaetes	__Spirochaetia	__Spirochaetales	__Spirochaetaceae	__Rectinema	__Rectinema cohabitans	0.850038	1.27113	0.0962496	0.123641	19.8694	7.46716	12.8238	5.49633	3.899	0	0	0	0	0	0	0	0	0.00283913	0.847774	0.513852	0.701692	0.635567	0.0531128	0.0478751	0.100551	0.0518691	0.558003	0.526066	0.0267308	0.0668142	0.0303141	0	0	0	0.00343536	0	0	0.0121051	0	0	0	0
Bacteria; __Chlorobi; __Chlorobia; __Chlorobiales; __Chlorobiaceae; __Chlorobium; __Chlorobium limicola	Bacteria	__Chlorobi	__Chlorobia	__Chlorobiales	__Chlorobiaceae	__Chlorobium	__Chlorobium limicola	0.071048	0.0480679	0.0066379	0.00951083	0.317741	0.149895	0.976256	0.257187	0.253625	0.00292099	0.00285584	0	0	0	0	0.0172488	0.0334896	0	0.274679	2.0703	7.29111	6.33062	0.356614	0.106798	0.357962	0.0852136	1.20737	0.226501	0.0213847	0.384182	0.115193	0.011393	0.011562	0.0162766	0.0137415	0.105283	0.0910575	0.0363152	0.0112697	0.0134716	0.0034408	0
Bacteria; __Proteobacteria; __Deltaproteobacteria; __Desulfobacterales; __Desulfobacteraceae; __Desulfobacter; __Desulfobacter vibrioformis	Bacteria	__Proteobacteria	__Deltaproteobacteria	__Desulfobacterales	__Desulfobacteraceae	__Desulfobacter	__Desulfobacter vibrioformis	0.035524	0	0.0265516	0.00951083	0.23654	0.0710031	0.323783	0.0995561	0.0227126	0.0233679	0.0114233	0.3003	0.383732	0.0331935	0.0150811	0.0229984	0	0.0113565	13.6017	12.5559	10.3957	14.3081	1.22159	1.74192	9.33113	0.114853	11.5321	6.05341	0.956963	7.60429	0.0788165	0.0759532	0.0693722	0.0976594	0.0858841	0.875766	0.00313991	0.00807005	0.0375657	0.255961	0.264942	0
Bacteria; __Synergistetes; __Synergistia; __Synergistales; __Synergistaceae; __Dethiosulfovibrio; __Dethiosulfovibrio acidaminovorans	Bacteria	__Synergistetes	__Synergistia	__Synergistales	__Synergistaceae	__Dethiosulfovibrio	__Dethiosulfovibrio acidaminovorans	0.0608982	0.0587497	0.0464653	0.0697461	0.070609	0.0355016	0.0637755	0.120297	0	1.9483	3.7183	3.82788	3.5815	1.95842	2.85033	3.12491	1.56285	2.2202	0.654481	0.6479	0.477623	0.43206	0.364202	0.320395	0.587218	1.60424	0.496003	0.204581	0.240577	0.388358	1.39748	15.3236	16.3641	14.1216	10.6805	3.07714	0.967094	0.968406	4.8009	15.0568	9.82693	0.54583
Bacteria; __Bacteroidetes; __Sphingobacteriia; __Sphingobacteriales; __Sphingobacteriaceae; __Anseongella; __Anseongella ginsenosidimutans	Bacteria	__Bacteroidetes	__Sphingobacteriia	__Sphingobacteriales	__Sphingobacteriaceae	__Anseongella	__Anseongella ginsenosidimutans	0.25628	0.106818	1.1384	1.04302	0.38835	0.197231	0.24529	0.402373	0.242268	0.274573	0.376971	0.482761	0.501804	0.494885	0.494661	0.583585	0.0669792	0.52524	0.0339109	0.111707	0.0176897	0.025047	0.235214	0.235693	2.60226	1.82653	0.130527	0.0474921	0.101577	2.07124	1.48842	0.379766	0.435503	0.598978	0.388196	0.200995	0.037679	0.0564903	0.236664	0.49396	0.543647	0.00665646
Bacteria; __Bacteroidetes; __Bacteroidia; __Marinilabiliales; __Marinilabiliaceae; __Labilibacter; __Labilibacter marinus	Bacteria	__Bacteroidetes	__Bacteroidia	__Marinilabiliales	__Marinilabiliaceae	__Labilibacter	__Labilibacter marinus	1.1799	1.70107	1.26784	1.43931	0.833186	1.76324	4.80279	1.53897	1.58989	0	0	0	0	0	0	0	0	0	0.105124	0.282991	0.141518	0.162805	0.0417315	0.036827	0.422314	7.9545	0.199054	0.11325	0.0267308	0.396709	12.9835	0	0	0	0	0	0	0	0.00751315	0	0	0
Bacteria; __Proteobacteria; __Gammaproteobacteria; __Enterobacterales; __Enterobacteriaceae; __Enterobacter; __Enterobacter cloacae	Bacteria	__Proteobacteria	__Gammaproteobacteria	__Enterobacterales	__Enterobacteriaceae	__Enterobacter	__Enterobacter cloacae	1.53514	0.656928	1.94491	2.15896	0.776699	1.34511	0.961538	0.107852	0.386115	10.3491	11.7689	11.2061	11.4464	5.57048	7.96586	5.82722	1.45122	1.16121	0.295025	0.454275	0.165104	0.219161	5.1747	4.97164	4.00595	3.44559	0.388318	0.102291	5.95563	3.50775	2.72826	0.478505	0.458627	0.387382	0.285135	13.9548	13.3855	13.3035	1.79189	1.35165	0.939339	13.8321
Bacteria; __Proteobacteria; __Betaproteobacteria; __Rhodocyclales; __Zoogloeaceae; __Thauera; __Thauera phenylacetica	Bacteria	__Proteobacteria	__Betaproteobacteria	__Rhodocyclales	__Zoogloeaceae	__Thauera	__Thauera phenylacetica	0.00761228	0	0	0	0	0	0.0147174	0.00414817	0.0264981	0	0	0	0	0	0	0	0	0	0	0	0	0	0	0	0	0	0	0	0	0	0	0	0	0	0	0	0	0	0	0	0	0
Bacteria; __Proteobacteria; __Deltaproteobacteria; __Desulfobacterales; __Desulfobulbaceae; __Desulfobulbus; __Desulfobulbus oligotrophicus	Bacteria	__Proteobacteria	__Deltaproteobacteria	__Desulfobacterales	__Desulfobulbaceae	__Desulfobulbus	__Desulfobulbus oligotrophicus	0.0202994	0	0.00331895	0.0158514	0.176523	0.134117	0.485675	0.00829635	0.0529962	0	0	0.163455	0.13775	0.00603519	0	0.0114992	0	0.3265	0.0576486	0.0521299	0.0471726	0.0438322	0.0720816	0.0589232	0.0241322	0.0926235	0.0358949	0.394549	0.0160385	0.0125277	0.0181884	0	0	0	0	0.0334992	0	0.00403502	0.0112697	0	0	0
Bacteria; __Bacteroidetes; __Bacteroidia; __Bacteroidales; __Bacteroidaceae; __Bacteroides; __Bacteroides graminisolvens	Bacteria	__Bacteroidetes	__Bacteroidia	__Bacteroidales	__Bacteroidaceae	__Bacteroides	__Bacteroides graminisolvens	0.474499	0.090795	1.8387	1.95289	0.151809	0.05128	0.0637755	0.024889	0.238483	0.648459	0.316998	3.08663	2.70253	0.389269	0.521807	0.333477	0.167448	0.323661	0.284852	0.346291	0.041276	0.025047	4.47665	4.45238	4.33576	2.21555	0.398107	0.0474921	6.57578	8.40189	2.60095	0.170895	0.138744	0.113936	0.109932	0.684342	0.627983	0.649639	1.35237	0.24698	0.134191	0.299541
Bacteria; __Proteobacteria; __Alphaproteobacteria; __Rhodobacterales; __Rhodobacteraceae; __Paracoccus; __Paracoccus pantotrophus	Bacteria	__Proteobacteria	__Alphaproteobacteria	__Rhodobacterales	__Rhodobacteraceae	__Paracoccus	__Paracoccus pantotrophus	0.017762	0.0133522	0.0365085	0.034873	0.0494263	0.0118339	0.0392465	0.0746671	0.0681379	0.00292099	0	0	0	0	0	0	0	0.00283913	0	0	0	0	0.0113813	0.0036827	0.00402204	0.0111148	0	0	0.00534616	0.00835178	0.00303141	0	0	0.00325531	0.00343536	0	0	0.0201751	0.0187829	0	0	0
Bacteria; __Tenericutes; __Mollicutes; __Acholeplasmatales; __Acholeplasmataceae; __Acholeplasma; __Acholeplasma parvum	Bacteria	__Tenericutes	__Mollicutes	__Acholeplasmatales	__Acholeplasmataceae	__Acholeplasma	__Acholeplasma parvum	0.329866	9.63495	5.61567	6.07108	4.05649	7.52633	2.5314	7.11826	1.01071	0.0175259	0.00571167	0.133044	0.147589	0.0271583	0.0180974	0.0517464	0	0.0198739	0.0305199	0.0633006	0.0176897	0.0156544	0.386965	0.290933	0.00804408	0.803972	0.0424213	0.189968	0.411655	0.00835178	0.876076	0	0	0	0	0	0	0.00403502	0.00375657	0	0	0.00665646
Bacteria; __Proteobacteria; __Deltaproteobacteria; __Syntrophobacterales; __Syntrophaceae; __Desulfobacca; __Desulfobacca acetoxidans	Bacteria	__Proteobacteria	__Deltaproteobacteria	__Syntrophobacterales	__Syntrophaceae	__Desulfobacca	__Desulfobacca acetoxidans	0.0304491	0	0.0132758	0.0190217	0.0494263	0.0552246	0.0735871	0.0207409	0.0113563	0.00292099	0	0	0.00327976	0	0	0.00862441	0	0	0.149208	0.0484063	0.191639	0.140889	0.0151751	0.0073654	0.0120661	0.0111148	0.0815794	0.168049	0.00534616	0.00835178	0.00606281	0	0	0	0	0	0	0	0	0	0	0
Bacteria; __Synergistetes; __Synergistia; __Synergistales; __Synergistaceae; __Dethiosulfovibrio; __Dethiosulfovibrio salsuginis	Bacteria	__Synergistetes	__Synergistia	__Synergistales	__Synergistaceae	__Dethiosulfovibrio	__Dethiosulfovibrio salsuginis	0.131946	0.0721019	0.155991	0.142662	0.127096	0.244566	0.240385	0.207409	0.492107	0.0146049	0.0228467	0	0.0131191	0.0452639	0.0482596	0	0	0	2.19065	3.95442	0.716434	0.973701	11.1271	11.8841	12.3557	0.348264	3.83749	0.405509	7.19594	8.98234	0.242512	0.300015	0.400817	0.26368	0.319489	0.138783	3.40053	3.58714	0.00375657	0.57479	0.196126	4.28676
Bacteria; __Proteobacteria; __Deltaproteobacteria; __Desulfovibrionales; __Desulfovibrionaceae; __Desulfovibrio; __Desulfovibrio oxamicus	Bacteria	__Proteobacteria	__Deltaproteobacteria	__Desulfovibrionales	__Desulfovibrionaceae	__Desulfovibrio	__Desulfovibrio oxamicus	0.119259	0.0160226	0.0730169	0.11096	0.331862	0.157785	0.196232	0.0124445	0	1.0019	0.756797	0.908503	1.01345	1.00486	2.25312	0.632457	0	0.00283913	0.369629	0.331397	0.061914	0.0500939	0.125194	0.114164	0.0563086	0.0259346	0.208843	0.0876776	0.0481155	0.0417589	0.00303141	4.63694	4.85991	4.64208	2.59026	1.0624	0.467847	0.468063	0.0375657	5.77933	11.3512	0.159755
Bacteria; __Bacteroidetes; __Bacteroidia; __Bacteroidales; __Dysgonamonadaceae; __Proteiniphilum; __Proteiniphilum acetatigenes	Bacteria	__Bacteroidetes	__Bacteroidia	__Bacteroidales	__Dysgonamonadaceae	__Proteiniphilum	__Proteiniphilum acetatigenes	7.53616	0.587497	4.35778	3.82018	0.289497	0.260345	0.407182	0.0414817	0.317977	1.08953	0.87103	1.76379	1.88258	0.503938	0.39211	0.609458	0.468855	5.21265	0.213639	0.256926	0.371484	0.325611	2.12831	2.16174	1.08193	1.06702	0.293686	0.343404	1.84977	0.388358	0.766946	0.729151	0.628204	1.27608	0.917242	0	0	0.0121051	0.360631	0.938524	1.81674	0
Bacteria; __Bacteroidetes; __Bacteroidia; __Bacteroidales; __Lentimicrobiaceae; __Lentimicrobium; __Lentimicrobium saccharophilum	Bacteria	__Bacteroidetes	__Bacteroidia	__Bacteroidales	__Lentimicrobiaceae	__Lentimicrobium	__Lentimicrobium saccharophilum	0.0685105	0.17892	0.00331895	0	4.47661	3.61721	1.6042	0.273779	1.15077	0.00292099	0	0.0152051	0.0163988	0	0	0.0028748	0.0111632	0.0085174	2.13639	1.05004	2.78023	2.91171	0.128988	0.17677	1.95069	0.626135	1.45864	2.91528	0.0160385	0.797595	0.633564	0.0265836	0.00770802	0.0292978	0.0446597	0.191424	0.182115	0.104911	0.0413223	0.0314338	0.0137632	0
Bacteria; __Synergistetes; __Synergistia; __Synergistales; __Synergistaceae; __Aminomonas; __Aminomonas paucivorans	Bacteria	__Synergistetes	__Synergistia	__Synergistales	__Synergistaceae	__Aminomonas	__Aminomonas paucivorans	0.162395	1.14562	0.0464653	0.0285325	2.23477	5.10039	2.80122	11.8472	0.0984215	0.0408938	0.0542609	0.110237	0.14431	0.111651	0.120649	0.0948685	0.0111632	0.0085174	0.908813	0.774501	1.01126	0.820288	0.106226	0.103116	0.0925069	0.0889185	1.04095	1.36631	0.0481155	0.100221	0.0575967	0.00759532	0.0308321	0.0488297	0.0309183	0	0.00313991	0	0	0.0538866	0.0653752	0
Bacteria; __Bacteroidetes; __Bacteroidia; __Bacteroidales; __Dysgonamonadaceae; __Proteiniphilum; __Proteiniphilum acetatigenes	Bacteria	__Bacteroidetes	__Bacteroidia	__Bacteroidales	__Dysgonamonadaceae	__Proteiniphilum	__Proteiniphilum acetatigenes	1.63157	1.56755	1.12844	0.795739	0.504854	0.77709	1.23136	1.45601	1.41954	0.426464	7.49086	1.04535	0.856018	7.15773	8.1046	7.54348	12.1121	0.576344	0.451016	0.513852	0.530692	0.491547	0.318677	0.324077	0.0723967	0.363084	0.623266	1.04117	0.203154	0.0626383	0.309203	1.21145	1.29109	2.00527	1.62149	0.114855	0.119317	0.0887705	1.08189	1.02834	1.05633	0.0199694
Bacteria; __Proteobacteria; __Alphaproteobacteria; __Rhizobiales; __Phyllobacteriaceae; __Aquamicrobium; __Aquamicrobium defluvii	Bacteria	__Proteobacteria	__Alphaproteobacteria	__Rhizobiales	__Phyllobacteriaceae	__Aquamicrobium	__Aquamicrobium defluvii	0.0152246	0.0480679	0.0995685	0.0760866	0.0953222	0.114394	0.122645	0.0165927	0.117349	0	0.00285584	0.00760254	0.00983929	0	0.00301623	0.0028748	0	0.00567827	0.00339109	0	0.00589657	0.00313087	0.125194	0.0626059	0.0603306	0.0185247	0	0	0.0267308	0.150332	0.00303141	0.00379766	0.00385401	0.00325531	0	0	0.0219794	0.00403502	0.0375657	0.0134716	0.0034408	0
Bacteria; __Thermotogae; __Thermotogae; __Kosmotogales; __Kosmotogaceae; __Mesotoga; __Mesotoga prima	Bacteria	__Thermotogae	__Thermotogae	__Kosmotogales	__Kosmotogaceae	__Mesotoga	__Mesotoga prima	0	0.00267044	0	0	0	0.00788924	0	0	0	0	0	0	0	0	0	0	0	0	0.0440842	0	0.00589657	0.00626174	0	0	0	0	0	0.0255726	0.00534616	0	0	0	0	0.00651063	0.0171768	0.0047856	0	0	0.00375657	0	0	0
Bacteria; __Proteobacteria; __Alphaproteobacteria; __Rhizobiales; __Rhizobiaceae; __Rhizobium; __Rhizobium skierniewicense	Bacteria	__Proteobacteria	__Alphaproteobacteria	__Rhizobiales	__Rhizobiaceae	__Rhizobium	__Rhizobium skierniewicense	0.00761228	0.024034	0.0265516	0.0253622	0.0670786	0.0433908	0.0981162	0.00829635	0.0794943	0	0	0.0114038	0.0229583	0.00301759	0.0150811	0.028748	0	0.0113565	0.0169555	0.0223414	0.0117931	0.0156544	0.26177	0.1915	0.096529	0.0778037	0.0391581	0.215541	0.00534616	0.204619	0.0303141	0.0189883	0.0269781	0.0358085	0.0687073	0.00957121	0.00941974	0.0282452	0.0150263	0.00898109	0.0275264	0.0133129
Bacteria; __Bacteroidetes; __Bacteroidia; __Bacteroidales; __Bacteroidaceae; __Bacteroides; __Bacteroides uniformis	Bacteria	__Bacteroidetes	__Bacteroidia	__Bacteroidales	__Bacteroidaceae	__Bacteroides	__Bacteroides uniformis	1.74321	6.56928	0.916031	0.92255	3.0962	3.50677	2.17327	3.17335	3.26684	0.00876296	0.0114233	0.0494165	0.0491965	0.0271583	0.039211	0.057496	0.0111632	0.369088	0.0915596	0.331397	0.061914	0.0500939	4.09348	3.26655	0.727989	3.48635	0.381791	0.0730647	4.92382	0.960454	2.83133	0.0151906	0.0192701	0.0195319	0.0309183	0.00957121	0.0188395	0.00807005	0.0375657	0.0314338	0.0275264	0.00665646
Bacteria; __Firmicutes; __Bacilli; __Bacillales; __Bacillaceae; __Bacillus; __Bacillus wiedmannii	Bacteria	__Firmicutes	__Bacilli	__Bacillales	__Bacillaceae	__Bacillus	__Bacillus wiedmannii	0	0.00267044	0	0	0	0	0.0441523	0.116149	0.488322	0	0	0.00380127	0.0295179	0.00301759	0.0482596	0.744574	0.0334896	4.80665	0.0678219	0.0670241	0.0855003	0.0751409	0.00379377	0	2.25234	0.555741	0.0620003	0.0255726	0	2.73938	0.521402	0.0341789	0.0423941	0.0423191	0.0206122	6.72856	0.00313991	0	0.0638618	0.0134716	0.0309672	0
Bacteria; __Proteobacteria; __Deltaproteobacteria; __Desulfobacterales; __Desulfobacteraceae; __Desulfosarcina; __Desulfosarcina cetonica	Bacteria	__Proteobacteria	__Deltaproteobacteria	__Desulfobacterales	__Desulfobacteraceae	__Desulfosarcina	__Desulfosarcina cetonica	0.00761228	0.00534088	0.00331895	0.00634055	0.0141218	0.00394462	0.0343407	0.00414817	0	0.0175259	0.00571167	0.0532178	0.0721548	0.00603519	0	0.00862441	0	0	0.159381	0.152666	0.0707589	0.0907952	0.113813	0.162039	0.0361984	0.00370494	0.110948	0.0840244	0.0534616	0	0.00303141	0.0265836	0.0192701	0.061851	0.0618365	0.023928	0.00313991	0	0	0.0269433	0.0756976	0
Bacteria; __Proteobacteria; __Deltaproteobacteria; __Desulfovibrionales; __Desulfovibrionaceae; __Desulfovibrio; __Desulfovibrio mexicanus	Bacteria	__Proteobacteria	__Deltaproteobacteria	__Desulfovibrionales	__Desulfovibrionaceae	__Desulfovibrio	__Desulfovibrio mexicanus	0	0	0	0	0.0105914	0	0.00490581	0	0.00757088	2.67855	1.12234	2.6875	3.21089	0.660853	5.18791	0.687078	0.0111632	0.272557	0.118688	0.119154	0.109087	0.0814026	0.083463	0.0662886	0.100551	0.0481642	0.172948	0.0694115	0.0160385	0.0501107	0.0212198	3.01154	2.93676	3.9487	2.53186	8.75766	2.35808	2.25961	0.462059	2.21833	3.86402	0.998469
Bacteria; __Proteobacteria; __Betaproteobacteria; __Burkholderiales; __Comamonadaceae; __Comamonas; __Comamonas testosteroni	Bacteria	__Proteobacteria	__Betaproteobacteria	__Burkholderiales	__Comamonadaceae	__Comamonas	__Comamonas testosteroni	0.0228368	0	0.0066379	0.00317028	0.0105914	0.0631139	0	0.0414817	0	0	0	0	0.00327976	0.015088	0.114617	5.20339	0.0223264	0	0	0	0	0	0	0	0.0683747	0	0	0	0	0.187915	0.00303141	0	0.00385401	0.00325531	0.00343536	0.0909265	0	0.00403502	0.0300526	0	0.0137632	0
; __; __; __; __; __; __		__	__	__	__	__	__	0.0431363	0.00801132	0.202456	0.171195	0.480141	0.0986154	0.176609	0.448003	0.0416399	0.0175259	0.00856751	0.0266089	0.0426369	0.0211231	0.0723895	0.0172488	0	0	0.634135	0.610664	0.324312	0.381966	1.22539	1.16742	0.921047	0.188952	0.763583	0.219194	1.01577	1.53255	0.197041	0.00759532	0.00385401	0.00651063	0.0274829	0.143568	0	0.00403502	0	0.0134716	0.0103224	0
Bacteria; __Synergistetes; __Synergistia; __Synergistales; __Synergistaceae; __Cloacibacillus; __Cloacibacillus porcorum	Bacteria	__Synergistetes	__Synergistia	__Synergistales	__Synergistaceae	__Cloacibacillus	__Cloacibacillus porcorum	0.071048	0.12017	0.0066379	0.0380433	1.76169	1.73563	5.46998	1.85838	6.46175	0	0.00285584	0.0152051	0.0426369	0.00603519	0.00603245	0.0028748	0	0.0141957	0.383194	0.27182	0.495312	0.516594	0.0682879	0.128894	0.112617	0.0778037	0.499266	0.317831	0.064154	0.0542865	0.0424397	0.00759532	0	0	0	0.0143568	0	0.00403502	0.0112697	0.0179622	0.0309672	0
Bacteria; __Proteobacteria; __Deltaproteobacteria; __Desulfovibrionales; __Desulfovibrionaceae; __Desulfovibrio; __Desulfovibrio alcoholivorans	Bacteria	__Proteobacteria	__Deltaproteobacteria	__Desulfovibrionales	__Desulfovibrionaceae	__Desulfovibrio	__Desulfovibrio alcoholivorans	0.0202994	0.0133522	0.0132758	0.0317028	0.102383	0.0631139	0.15208	0.0995561	0.0264981	0.198627	0.248458	0.296499	0.337816	0.202179	0.298607	0.109242	0.0893056	0.610414	0.0508664	0.0335121	0.0530692	0.0187852	0.0151751	0.0147308	0.0522865	0.470527	0.0815794	0.0730647	0.00534616	0.0918695	0.306172	0.425338	0.466335	0.563169	0.384761	0.287136	0.0313991	0.0564903	0.39444	0.525394	0.695042	0
Bacteria; __Firmicutes; __; __; __; __Hydrogenispora; __Hydrogenispora ethanolica	Bacteria	__Firmicutes	__	__	__	__Hydrogenispora	__Hydrogenispora ethanolica	0.489723	0.630224	0.0464653	0.0475541	5.74051	0.213009	0.289443	0.0290372	0.0151418	0	0	0.00380127	0.00327976	0	0	0	0	0.00567827	0.00678219	0	0	0	0	0	0	0	0	0	0	0	0	0	0	0	0	0	0	0	0	0	0	0
Bacteria; __Proteobacteria; __Gammaproteobacteria; __Chromatiales; __Halothiobacillaceae; __Halothiobacillus; __Halothiobacillus kellyi	Bacteria	__Proteobacteria	__Gammaproteobacteria	__Chromatiales	__Halothiobacillaceae	__Halothiobacillus	__Halothiobacillus kellyi	0.00761228	0.0267044	0.00995685	0.0126811	0.0529568	0.0473354	0.0147174	0.00829635	0.0378544	0	0	0.00760254	0	0	0	0	0	0.0170348	0.0915596	3.10917	0.159208	0.225423	0.0607003	0.0662886	0.0361984	0	0.83211	5.93285	0.0160385	0.0167036	0	3.64955	3.71912	1.30538	4.33543	0.0765697	0.301432	0.258242	0.0338092	1.80969	0.412896	0.0266258
Bacteria; __Proteobacteria; __Deltaproteobacteria; __Desulfobacterales; __Desulfobacteraceae; __Desulfatiglans; __Desulfatiglans parachlorophenolica	Bacteria	__Proteobacteria	__Deltaproteobacteria	__Desulfobacterales	__Desulfobacteraceae	__Desulfatiglans	__Desulfatiglans parachlorophenolica	0	0	0	0	0	0	0	0	0	0	0	0	0	0	0	0	0	0	0	0	0	0	0	0	0	0	0	0	0	0	0	0	0	0.00325531	0	0	0	0	0	0	0	0
Bacteria; __Proteobacteria; __Alphaproteobacteria; __Rhodospirillales; __Rhodospirillaceae; __Aliidongia; __Aliidongia dinghuensis	Bacteria	__Proteobacteria	__Alphaproteobacteria	__Rhodospirillales	__Rhodospirillaceae	__Aliidongia	__Aliidongia dinghuensis	0.26643	0.0373862	0.219051	0.206068	0.208297	0.0986154	0.181515	0.0746671	0.0984215	0.0584197	0.0628284	0.155852	0.14431	0.0754398	0.126682	0.0718701	0	0.161831	1.89901	0.845249	2.71832	2.00689	0.0872567	0.117846	0.096529	0.32233	1.41948	2.086	0.0427693	0.100221	0.209167	0.573447	0.578102	1.06123	0.982514	0.0287136	0.0282592	0.0443853	0.450789	1.09569	2.13674	0.00665646
Bacteria; __Firmicutes; __Erysipelotrichia; __Erysipelotrichales; __Erysipelotrichaceae; __Erysipelothrix; __Erysipelothrix larvae	Bacteria	__Firmicutes	__Erysipelotrichia	__Erysipelotrichales	__Erysipelotrichaceae	__Erysipelothrix	__Erysipelothrix larvae	3.74778	1.20704	0.431464	0.46286	0.0564872	0.220899	0.00981162	0.257187	0.0302835	0	0	0	0	0	0	0	0	0	0	0	0	0	0	0	0	0	0	0	0	0	0.00303141	0	0	0	0	0	0	0	0	0	0	0
Bacteria; __Proteobacteria; __Betaproteobacteria; __Burkholderiales; __Comamonadaceae; __Delftia; __Delftia acidovorans	Bacteria	__Proteobacteria	__Betaproteobacteria	__Burkholderiales	__Comamonadaceae	__Delftia	__Delftia acidovorans	0	0.00801132	0.00331895	0.00634055	0.0353045	0.00788924	0.00490581	0.00829635	0	0.44399	3.96676	0.125442	0.114792	4.41172	2.70857	0.209861	0.055816	0.0340696	0	0	0	0	0	0	0.160882	0	0	0	0	0.413413	0	0	0.00770802	0	0	0	0	0.0121051	0.439519	0	0.0034408	0
Bacteria; __Proteobacteria; __Gammaproteobacteria; __Aeromonadales; __Aeromonadaceae; __Aeromonas; __Aeromonas veronii	Bacteria	__Proteobacteria	__Gammaproteobacteria	__Aeromonadales	__Aeromonadaceae	__Aeromonas	__Aeromonas veronii	1.21289	0.0320453	2.29008	2.29528	0.617829	0.311625	0.142268	0.0290372	0.117349	0.788667	0.539753	1.39887	1.38078	0.844926	1.82783	0.434095	0.133958	0.420192	0.244159	0.286714	0.061914	0.0939261	1.1571	0.909627	0.953224	0.062984	0.26758	0.131516	0.892809	0.409237	0.0333455	0.22786	0.242803	0.341808	0.292006	0.440276	0.188395	0.201751	2.70098	0.404149	0.529883	0.0931904
Bacteria; __Bacteroidetes; __Bacteroidia; __Bacteroidales; __Paludibacteraceae; __Paludibacter; __Paludibacter propionicigenes	Bacteria	__Bacteroidetes	__Bacteroidia	__Bacteroidales	__Paludibacteraceae	__Paludibacter	__Paludibacter propionicigenes	0.0837351	0.0427271	0.0398274	0.0253622	0.0458959	0.0591693	0.0784929	0.22815	0.0189272	0.0350518	0.0228467	0.0532178	0.0754346	0.0422463	0.0452434	0.0114992	0.0223264	0.110726	2.75357	4.7401	1.78961	2.67376	1.5213	1.51727	0.973334	0.122263	4.13118	1.15442	1.01577	0.534514	0.0848794	0.0797509	0.104058	0.0944041	0.116802	0.157925	0.0282592	0.0443853	0.0300526	0.0853204	0.0619344	0
Bacteria; __Bacteroidetes; __Bacteroidia; __Bacteroidales; __Dysgonamonadaceae; __Dysgonomonas; __Dysgonomonas gadei	Bacteria	__Bacteroidetes	__Bacteroidia	__Bacteroidales	__Dysgonamonadaceae	__Dysgonomonas	__Dysgonomonas gadei	0.388226	0.339146	0.355128	0.298006	0.268314	0.106505	0.147174	0.0580744	0.189272	0.630933	0.574023	1.2088	1.18727	0.630677	0.748024	1.28216	0.245591	1.55868	0.21703	1.32931	0.0972935	0.187852	3.28161	3.15239	1.03366	0.459412	1.06706	0.160742	3.0687	1.03562	0.375894	0.262039	0.196555	0.253915	0.261088	1.14376	1.01419	0.960336	0.773854	0.237999	0.137632	0.512547
Bacteria; __Spirochaetes; __Spirochaetia; __Spirochaetales; __Spirochaetaceae; __Rectinema; __Rectinema cohabitans	Bacteria	__Spirochaetes	__Spirochaetia	__Spirochaetales	__Spirochaetaceae	__Rectinema	__Rectinema cohabitans	0.0761228	0.144204	0.0298706	0.0634055	0.300088	0.236677	0.250196	0.452151	0.121134	0.0496568	0.0514051	0.197666	0.147589	0.0633694	0.0965193	0.132241	0.055816	0.122083	0.478144	0.234584	0.492364	0.463369	0.0113813	0.0036827	0.00804408	0.155607	0.313265	0.394549	0.00534616	0.0292312	0.118225	0.345587	0.277489	0.46551	0.515305	0.0717841	0.0282592	0.0282452	0.12021	0.73645	1.08041	0.00665646
Bacteria; __Firmicutes; __Clostridia; __Clostridiales; __Ruminococcaceae; __Anaerotruncus; __Anaerotruncus colihominis	Bacteria	__Firmicutes	__Clostridia	__Clostridiales	__Ruminococcaceae	__Anaerotruncus	__Anaerotruncus colihominis	1.29663	0.138863	1.7159	2.01947	0.141218	0.315569	0.147174	0.0497781	0.533747	0.137286	0.139936	0.41814	0.465726	0.244425	0.292574	0.158114	0.0446528	0.613253	0.111906	0.290438	0.0530692	0.100188	4.42354	3.82632	0.917025	0.0963284	0.244738	0.0474921	5.38359	1.72882	0.0727537	0.0607626	0.0616642	0.0716169	0.0515305	0.167496	0.0847777	0.121051	0.345605	0.112264	0.068816	0.0133129
Bacteria; __Thermotogae; __Thermotogae; __Petrotogales; __Petrotogaceae; __Geotoga; __Geotoga petraea	Bacteria	__Thermotogae	__Thermotogae	__Petrotogales	__Petrotogaceae	__Geotoga	__Geotoga petraea	0.8678	2.60101	0.481248	0.418476	1.64872	1.23467	1.36381	1.13245	0.651096	0.0146049	0.0114233	0.0304102	0.0623155	0.015088	0.039211	0.123617	0.145122	0.255522	1.15636	3.36238	1.83973	2.21039	2.04484	2.01075	0.663637	0.781742	3.79834	2.47689	1.61454	0.663966	1.05493	0.330396	0.319883	0.432957	0.559964	0.0334992	0.00941974	0.0242101	0.270473	0.511922	1.35223	0
; __; __; __; __; __; __		__	__	__	__	__	__	0.00253743	0	0	0	0.0070609	0	0.024529	0	0	0	0	0	0	0	0	0	0	0	0.356065	0.0670241	0.247656	0.140889	0.00379377	0	0	0	0.0652635	0.175355	0	0	0.00303141	0	0.00385401	0	0.00687073	0	0	0	0.00751315	0	0.0034408	0
Bacteria; __Proteobacteria; __Gammaproteobacteria; __Pseudomonadales; __Pseudomonadaceae; __Pseudomonas; __Pseudomonas soli	Bacteria	__Proteobacteria	__Gammaproteobacteria	__Pseudomonadales	__Pseudomonadaceae	__Pseudomonas	__Pseudomonas soli	0.17762	0.0427271	0.119482	0.155343	1.71933	0	0.00490581	0.024889	0	0.0701037	0.0257025	0.00760254	0	0.196144	0.383061	0.0057496	0	0	0	0	0	0	0	0	0	0	0	0	0	0	0	0	0	0	0.00343536	0	0	0	0	0	0	0
; __; __; __; __; __; __		__	__	__	__	__	__	0	0	0	0	0	0	0	0	0	0	0	0	0	0	0	0	0	0	0	0	0	0	0	0	0	0	0	0	0	0	0	0	0	0	0	0	0	0	0	0	0	0
Bacteria; __Bacteroidetes; __Flavobacteriia; __Flavobacteriales; __Flavobacteriaceae; __Lutaonella; __Lutaonella thermophila	Bacteria	__Bacteroidetes	__Flavobacteriia	__Flavobacteriales	__Flavobacteriaceae	__Lutaonella	__Lutaonella thermophila	0.0253743	0.0347157	0.0132758	0.00634055	1.17917	1.36878	5.39639	2.40594	2.00628	0	0	0	0	0	0	0	0	0	0	0.00372356	0	0	0	0	0	0.326035	0	0	0	0	0.242512	0	0	0	0	0	0.00627983	0.00403502	0	0	0	0
Bacteria; __Firmicutes; __Clostridia; __Clostridiales; __Lachnospiraceae; __Anaerotignum; __Anaerotignum propionicum	Bacteria	__Firmicutes	__Clostridia	__Clostridiales	__Lachnospiraceae	__Anaerotignum	__Anaerotignum propionicum	0.575996	0.251021	2.33986	2.52988	0.172992	0.220899	0.240385	0.00414817	0.128705	1.92785	2.40462	2.50504	2.68613	3.29823	2.90161	1.01193	0.27908	1.56152	0.352674	0.320226	0.0884486	0.07201	2.17004	2.14701	0.579174	0.31492	0.486213	0.062105	2.1652	0.663966	0.369831	0.850676	0.824758	1.14587	0.71112	1.73239	0.643682	0.956301	2.50188	1.01037	1.31783	0.532517
Bacteria; __Bacteroidetes; __Flavobacteriia; __Flavobacteriales; __Flavobacteriaceae; __Pustulibacterium; __Pustulibacterium marinum	Bacteria	__Bacteroidetes	__Flavobacteriia	__Flavobacteriales	__Flavobacteriaceae	__Pustulibacterium	__Pustulibacterium marinum	1.17737	1.98948	1.91172	1.87046	0.123566	0.268234	0.269819	0.0497781	0	0.861691	0.414096	3.5922	3.48967	0.419445	0.211136	0.0114992	0	0.653001	0.00678219	0.00372356	0	0	0.00379377	0.0073654	0	0	0.00978953	0.00365323	0.00534616	0	0	0.808902	0.793926	1.10355	0.772957	0.162711	0.307712	0.359117	0.00751315	0.66011	0.447304	0.159755
Bacteria; __Bacteroidetes; __Bacteroidia; __Marinilabiliales; __Prolixibacteraceae; __Mariniphaga; __Mariniphaga anaerophila	Bacteria	__Bacteroidetes	__Bacteroidia	__Marinilabiliales	__Prolixibacteraceae	__Mariniphaga	__Mariniphaga anaerophila	0	0	0	0	0	0	0	0	0.00378544	0	0	0	0	0	0	0	0	0	0	0	0	0	0	0.0036827	0	0	0.00326318	0.00730647	0	0	0	0.00379766	0	0	0	0	0.00313991	0	0	0	0	0
Bacteria; __Proteobacteria; __Gammaproteobacteria; __Pseudomonadales; __Pseudomonadaceae; __Pseudomonas; __Pseudomonas stutzeri	Bacteria	__Proteobacteria	__Gammaproteobacteria	__Pseudomonadales	__Pseudomonadaceae	__Pseudomonas	__Pseudomonas stutzeri	0.00507485	0	0.0165948	0.00317028	0.0353045	0.082837	0.0392465	0.00414817	0.0681379	0.248284	0.0685401	3.2995	3.19449	0.262531	0.00301623	0.135116	0.0893056	0.0113565	0	0	0	0	0.083463	0.0441924	0	0.0111148	0	0	0.0106923	0	0.015157	0	0	0	0	0	0.00313991	0.00807005	0.0375657	0	0	0
Bacteria; __Proteobacteria; __Epsilonproteobacteria; __Campylobacterales; __Campylobacteraceae; __Sulfurospirillum; __Sulfurospirillum cavolei	Bacteria	__Proteobacteria	__Epsilonproteobacteria	__Campylobacterales	__Campylobacteraceae	__Sulfurospirillum	__Sulfurospirillum cavolei	0.159858	0.00267044	0.129439	0.152173	0.00353045	0.00394462	0.0196232	0.0124445	0	0.823718	0.0856751	0.554985	0.534602	0.259513	0.573083	0.408222	0.0893056	0.042587	0.115297	0.457998	0.0913969	0.0814026	2.02208	2.1286	0.305675	0.0703938	0.303475	0.230154	1.54504	0.53869	0.0575967	2.05833	1.7343	2.49032	3.32887	3.20157	0.508666	0.387362	0.631104	2.11954	1.23181	0.299541
; __; __; __; __; __; __		__	__	__	__	__	__	0	0	0	0	0	0	0	0	0	0	0	0	0	0	0	0	0	0.00283913	0.152599	0.320226	0.106138	0.14402	0.121401	0.17677	0.100551	0	0.218633	0.102291	0.0267308	0.037583	0	0	0.00385401	0	0	0.0047856	0	0	0	0	0	0
Bacteria; __Synergistetes; __Synergistia; __Synergistales; __Synergistaceae; __Aminivibrio; __Aminivibrio pyruvatiphilus	Bacteria	__Synergistetes	__Synergistia	__Synergistales	__Synergistaceae	__Aminivibrio	__Aminivibrio pyruvatiphilus	0.0507485	0.226987	0.0564222	0.0665758	0.62842	0.500966	0.539639	1.14075	1.28705	0.0292099	0.0485492	0.0722241	0.186947	0.0271583	0.0965193	0.112117	0.0669792	0.218613	1.05124	1.07611	0.75771	0.820288	0.364202	0.50453	0.651571	1.40788	0.998532	0.895043	0.139	0.338247	1.06402	0.220264	0.188846	0.296234	0.219863	0.047856	0.0219794	0.0242101	0.0563486	0.255961	0.116987	0.0133129
Bacteria; __Spirochaetes; __Spirochaetia; __Spirochaetales; __Spirochaetaceae; __Rectinema; __Rectinema cohabitans	Bacteria	__Spirochaetes	__Spirochaetia	__Spirochaetales	__Spirochaetaceae	__Rectinema	__Rectinema cohabitans	0.0456737	0.339146	2.67507	2.76448	0.0317741	0.536468	0.142268	0.00414817	0	0	0	0	0	0	0	0	0	0	0.210248	0.227137	0.165104	0.17846	0.588034	0.567136	0.148816	0	0.172948	0.138823	0.636194	0.158684	0	0	0	0	0	0.0047856	0	0	0	0	0.0034408	0
Bacteria; __Synergistetes; __Synergistia; __Synergistales; __Synergistaceae; __Aminobacterium; __Aminobacterium colombiense	Bacteria	__Synergistetes	__Synergistia	__Synergistales	__Synergistaceae	__Aminobacterium	__Aminobacterium colombiense	0.0380614	0.106818	0.00331895	0	0.282436	0.280068	0.730965	2.31883	0.957717	0.0204469	0.0371259	0.098833	0.0754346	0.0573343	0.039211	0.0891189	0.0781424	0.502527	1.34287	0.305332	0.893331	0.522855	0.00758754	0.0036827	0	0.0111148	0.75053	2.65956	0.00534616	0.00835178	0.00909422	1.54565	1.55702	2.49032	1.76234	0	0.00627983	0	0.0864012	1.69294	2.53931	0
Bacteria; __Synergistetes; __Synergistia; __Synergistales; __Synergistaceae; __Thermovirga; __Thermovirga lienii	Bacteria	__Synergistetes	__Synergistia	__Synergistales	__Synergistaceae	__Thermovirga	__Thermovirga lienii	0	0	0	0	0	0	0	0	0	0	0	0	0	0	0	0	0	0	0.0101733	0.00744713	0	0	0	0.0036827	0.00402204	0	0	0	0	0.00417589	0	0	0	0	0	0	0	0	0	0	0	0
Bacteria; __Proteobacteria; __Deltaproteobacteria; __Desulfuromonadales; __Geobacteraceae; __Geobacter; __Geobacter thiogenes	Bacteria	__Proteobacteria	__Deltaproteobacteria	__Desulfuromonadales	__Geobacteraceae	__Geobacter	__Geobacter thiogenes	0.0228368	0.00801132	0.0066379	0	0.0458959	0.0157785	0.0147174	0.0456299	0.0719234	0.00876296	0.00571167	0.00380127	0.00327976	0	0	0.0229984	0	0.0141957	0.00678219	0.350015	0.129725	0.225423	0.0872567	0.0294616	0.0804408	0.148198	0.199054	1.8668	0.00534616	0.0668142	0.148539	0.0683579	0.0616642	0.387382	0.401938	0.0622129	0.335971	0.290522	0.052592	0.0673582	0.0929016	0.0332823
Bacteria; __Tenericutes; __Mollicutes; __Acholeplasmatales; __Acholeplasmataceae; __Acholeplasma; __Acholeplasma parvum	Bacteria	__Tenericutes	__Mollicutes	__Acholeplasmatales	__Acholeplasmataceae	__Acholeplasma	__Acholeplasma parvum	0	0	0	0.00317028	0.00353045	0.00394462	0	0	0	0	0	0.00380127	0	0	0	0	0	0	0.0101733	0	0.00294829	0.00313087	0	0.0110481	0	0.0111148	0	0.314178	0	0	0.00606281	0	0	0	0	0	0	0	0	0	0.0034408	0
Bacteria; __Firmicutes; __Clostridia; __Clostridiales; __Peptostreptococcaceae; __Proteocatella; __Proteocatella sphenisci	Bacteria	__Firmicutes	__Clostridia	__Clostridiales	__Peptostreptococcaceae	__Proteocatella	__Proteocatella sphenisci	0.248668	0.0267044	0.225689	0.291665	0.137688	0.0355016	0.0294349	0.00829635	1.46118	0.952242	0.985264	1.70677	1.6202	0.929419	1.27285	0.770447	0.401875	2.37068	0.0169555	0.0670241	0.0176897	0.0313087	0.155545	0.110481	0.0522865	0.00370494	0.0228422	0.0219194	0.165731	0.0584624	0.0242512	0.448124	0.516437	0.455744	0.212993	0.617343	0.401909	0.403502	0.210368	0.696035	0.378488	0.186381
Bacteria; __Firmicutes; __Clostridia; __Clostridiales; __Peptococcaceae; __Pelotomaculum; __Pelotomaculum thermopropionicum	Bacteria	__Firmicutes	__Clostridia	__Clostridiales	__Peptococcaceae	__Pelotomaculum	__Pelotomaculum thermopropionicum	0.0279117	0.0507384	0	0.00951083	0.038835	0.0749477	0.0784929	0.0290372	0.034069	0	0.00285584	0.0114038	0.0196786	0	0.00301623	0	0	0.00567827	0.617179	0.636729	2.4117	2.01941	0.0720816	0.0662886	0.17697	0.0666889	1.14211	0.865817	0.0267308	0.0793419	0.0394083	0.0151906	0.00385401	0.00976594	0.0137415	0	0.00941974	0	0.00375657	0.049396	0.051612	0
Bacteria; __Bacteroidetes; __Flavobacteriia; __Flavobacteriales; __Flavobacteriaceae; __Lutaonella; __Lutaonella thermophila	Bacteria	__Bacteroidetes	__Flavobacteriia	__Flavobacteriales	__Flavobacteriaceae	__Lutaonella	__Lutaonella thermophila	0.0101497	0.0293748	0	0	1.1015	0.591693	1.59439	2.7129	0.957717	0	0	0	0	0	0	0	0	0	0.105124	0.145219	0.247656	0.231684	0.0303502	0.0994329	1.12617	0.062984	0.0424213	0.164396	0.00534616	0.818474	0.0666909	0	0	0	0	0.0957121	0.00627983	0.00807005	0	0	0	0
Bacteria; __Proteobacteria; __Betaproteobacteria; __Burkholderiales; __; __Thiomonas; __Thiomonas arsenitoxydans	Bacteria	__Proteobacteria	__Betaproteobacteria	__Burkholderiales	__	__Thiomonas	__Thiomonas arsenitoxydans	0.0126871	0.00534088	0.0066379	0.00317028	0.0105914	0.00394462	0.0196232	0.00414817	0.0643525	0.00292099	0.00285584	0.00760254	0.00655953	0	0	0.0201236	0	0.0880132	0.0881685	1.03143	0.0471726	0.0532248	0	0	0.0563086	0.00740988	0.792952	0.11325	0.00534616	0.0208794	0.00303141	0.432933	0.389255	0.677105	2.66928	0	0	0.00403502	0.0112697	0.224527	0.319994	0
Bacteria; __Proteobacteria; __Gammaproteobacteria; __Pseudomonadales; __Moraxellaceae; __Acinetobacter; __Acinetobacter venetianus	Bacteria	__Proteobacteria	__Gammaproteobacteria	__Pseudomonadales	__Moraxellaceae	__Acinetobacter	__Acinetobacter venetianus	0	0	0	0	0	0	0	0	0	0	0	0	0	0.00301759	0	0	0	0	0	0	0	0	0	0	0	0	0	0	0	0	0	0	0	0	0	0	0	0	0.0187829	0	0	0
Bacteria; __Firmicutes; __Clostridia; __Clostridiales; __Clostridiaceae; __Serpentinicella; __Serpentinicella alkaliphila	Bacteria	__Firmicutes	__Clostridia	__Clostridiales	__Clostridiaceae	__Serpentinicella	__Serpentinicella alkaliphila	0.390764	0.277726	0.534351	0.653077	0.148279	0.082837	0.220761	0.178371	0.719234	0.0175259	0.088531	0.0304102	0.0721548	0	0.0120649	0.0344976	0	0	0.0237377	0.148943	0.0501209	0.0782718	0.652529	0.626059	0.510799	0.122263	0.238212	0.0438388	0.358193	0.856057	0.103068	0.011393	0.00385401	0.00651063	0	0.100498	0.0502386	0.0322802	0.00375657	0	0.0068816	0.0133129
Bacteria; __Firmicutes; __Erysipelotrichia; __Erysipelotrichales; __Erysipelotrichaceae; __Turicibacter; __Turicibacter sanguinis	Bacteria	__Firmicutes	__Erysipelotrichia	__Erysipelotrichales	__Erysipelotrichaceae	__Turicibacter	__Turicibacter sanguinis	0	0	0	0	0	0	0	0	0	0.131444	0.145648	0.589197	0.514923	0.274601	0.431321	0.140865	0.0334896	0	0	0	0	0	0	0	0.00402204	0	0	0	0	0	0	1.1393	1.05214	2.24291	2.34635	0.0287136	0.0125597	0.0282452	0.0751315	1.63905	2.08513	0.0199694
Bacteria; __Proteobacteria; __Epsilonproteobacteria; __Campylobacterales; __Helicobacteraceae; __Wolinella; __Wolinella succinogenes	Bacteria	__Proteobacteria	__Epsilonproteobacteria	__Campylobacterales	__Helicobacteraceae	__Wolinella	__Wolinella succinogenes	0.147171	0.00801132	0.069698	0.0951083	0.0176523	0.0236677	0.00490581	0.00414817	0.0378544	0.0292099	0	0.041814	0.0163988	0.0875102	0.223201	0.0718701	0.0223264	0.170348	0.0203466	0.20852	0.10319	0.0563557	2.58735	2.50792	0.108595	0.0111148	0.176211	0.0803712	2.87089	0.208794	0.0272826	0.288622	0.242803	0.214851	0.721426	0.0526417	0	0.00807005	0.0375657	0.287395	0.199566	0
Bacteria; __Proteobacteria; __Deltaproteobacteria; __Desulfovibrionales; __Desulfovibrionaceae; __Desulfovibrio; __Desulfovibrio aminophilus	Bacteria	__Proteobacteria	__Deltaproteobacteria	__Desulfovibrionales	__Desulfovibrionaceae	__Desulfovibrio	__Desulfovibrio aminophilus	0.0558234	0.0160226	0.0066379	0.0253622	0.176523	0.0394462	0.181515	0.20326	0.0681379	0.0408938	0.122801	0.197666	0.196786	0.0844926	0.132714	0.267357	0	0.178865	0.430669	0.338844	0.418657	0.175329	0.0682879	0.0294616	0.0643527	0.0444593	0.394844	0.569905	0.0213847	0.0417589	0.0272826	0.246848	0.231241	0.296234	0.127108	0.00957121	0.00313991	0.00403502	0.0150263	0.125735	0.347521	0
Bacteria; __Proteobacteria; __Gammaproteobacteria; __Pseudomonadales; __Pseudomonadaceae; __Pseudomonas; __Pseudomonas caeni	Bacteria	__Proteobacteria	__Gammaproteobacteria	__Pseudomonadales	__Pseudomonadaceae	__Pseudomonas	__Pseudomonas caeni	0.00253743	0	0	0	0.00353045	0	0	0	0.0113563	0	0	0	0	0	0	0	0	0	0	0	0	0	0.113813	0.0073654	0.0160882	0.059279	0	0	0.0427693	0.104397	0.0515339	0	0.00385401	0	0	0	0	0	0	0	0	0
Bacteria; __Proteobacteria; __Deltaproteobacteria; __Desulfovibrionales; __Desulfovibrionaceae; __Desulfovibrio; __Desulfovibrio sulfodismutans	Bacteria	__Proteobacteria	__Deltaproteobacteria	__Desulfovibrionales	__Desulfovibrionaceae	__Desulfovibrio	__Desulfovibrio sulfodismutans	0.0761228	0.138863	0.0132758	0.0158514	0.635481	0.437853	0.990973	0.157631	0.0719234	0.0116839	0.0142792	0.0114038	0.0491965	0.015088	0.00301623	0.0229984	0	0.0454262	0.542575	0.279267	0.592606	0.325611	0.0417315	0.0294616	0.0522865	0.0370494	0.257791	1.26767	0.0106923	0.0167036	0.0242512	0.641805	0.589664	1.04821	0.80731	0.047856	0.0533785	0.0363152	0.0601052	0.713997	1.26966	0
Bacteria; __Firmicutes; __Clostridia; __Clostridiales; __Lachnospiraceae; __Anaerotignum; __Anaerotignum aminivorans	Bacteria	__Firmicutes	__Clostridia	__Clostridiales	__Lachnospiraceae	__Anaerotignum	__Anaerotignum aminivorans	0.268967	0.0160226	0.225689	0.304346	0.204766	0.20512	0.426805	0.410669	0.677594	0.0321309	0.0114233	0.0114038	0.0131191	0.0241407	0.027146	0.0402472	0.0111632	0.0141957	0.0610397	0.282991	0.0678106	0.0751409	0.447665	0.522943	0.43438	0.340854	0.244738	0.0657582	0.310078	0.676494	0.457742	0.0569649	0.0539561	0.052085	0.0240475	1.17247	0.144436	0.197716	0.00375657	0.0269433	0.0550528	0.0332823
Bacteria; __Synergistetes; __Synergistia; __Synergistales; __Synergistaceae; __Lactivibrio; __Lactivibrio alcoholicus	Bacteria	__Synergistetes	__Synergistia	__Synergistales	__Synergistaceae	__Lactivibrio	__Lactivibrio alcoholicus	0.329866	0.646247	0.404912	0.361411	1.5534	0.402351	2.50687	0.360891	0.526176	0.0701037	0.151359	0.201467	0.190226	0.0875102	0.0965193	0.117867	0.0223264	0.0709784	1.87528	1.46336	1.17637	1.00188	0.125194	0.17677	0.438402	0.0518691	0.975689	0.800058	0.0160385	0.104397	0.0394083	0.205074	0.200409	0.309255	0.219863	0.0669985	0.0439588	0.0524553	0.0676183	0.359244	0.316554	0
Bacteria; __Firmicutes; __Clostridia; __Thermoanaerobacterales; __Thermoanaerobacteraceae; __Gelria; __Gelria glutamica	Bacteria	__Firmicutes	__Clostridia	__Thermoanaerobacterales	__Thermoanaerobacteraceae	__Gelria	__Gelria glutamica	0.00253743	0.0106818	0.0132758	0.00317028	0.0176523	0.00394462	0.024529	0	0	0	0	0	0.00983929	0.00603519	0	0.0057496	0	0	0.210248	0.126601	0.495312	0.400751	0	0	0	0.00740988	0.13379	0.515106	0	0	0.00909422	0.00379766	0.00770802	0.0162766	0.00343536	0	0	0	0.00375657	0.00449055	0.0378488	0
Bacteria; __Tenericutes; __Mollicutes; __Entomoplasmatales; __Spiroplasmataceae; __Spiroplasma; __Spiroplasma litorale	Bacteria	__Tenericutes	__Mollicutes	__Entomoplasmatales	__Spiroplasmataceae	__Spiroplasma	__Spiroplasma litorale	0	0	0	0	0	0	0	0	0	0	0	0	0	0	0	0	0	0	0	0	0	0	0	0	0.00804408	0	0	0	0	0	0	0	0	0	0	0	0	0	0	0	0	0
Bacteria; __Firmicutes; __Clostridia; __Clostridiales; __Ruminococcaceae; __Pseudoflavonifractor; __Pseudoflavonifractor phocaeensis	Bacteria	__Firmicutes	__Clostridia	__Clostridiales	__Ruminococcaceae	__Pseudoflavonifractor	__Pseudoflavonifractor phocaeensis	0.0735854	0.0347157	0.182542	0.161684	0.0635481	0.15384	0.117739	0.0207409	0.0870651	0	0	0	0.00327976	0	0	0.0028748	0	0.0141957	0.352674	0.420763	0.0855003	0.100188	1.582	1.24843	0.892893	1.67093	0.362212	0.105944	1.33654	0.910344	1.21559	0.0189883	0.00385401	0.00976594	0.0206122	0	0.00313991	0.00403502	0.0300526	0	0	0
Bacteria; __Proteobacteria; __Gammaproteobacteria; __Enterobacterales; __Yersiniaceae; __Serratia; __Serratia marcescens	Bacteria	__Proteobacteria	__Gammaproteobacteria	__Enterobacterales	__Yersiniaceae	__Serratia	__Serratia marcescens	0.109109	0.170908	0.0564222	0.11096	0.120035	0.0591693	0.387559	0.0871116	0.0529962	0.0817876	0.148504	0.167256	0.193506	1.26437	1.25475	0.163864	1.03818	0.0567827	0.00339109	0.00372356	0.00294829	0	0.00379377	0	0.00804408	0.3001	0	0	0	0.0208794	0.181884	0.011393	0.00385401	0.00651063	0.0171768	0.0382848	0	0.00807005	0.424493	0.00449055	0.0137632	0.00665646
Bacteria; __Proteobacteria; __Epsilonproteobacteria; __; __; __Sulfurovum; __Sulfurovum riftiae	Bacteria	__Proteobacteria	__Epsilonproteobacteria	__	__	__Sulfurovum	__Sulfurovum riftiae	0.00253743	0.00801132	0	0.00317028	0.0141218	0	0.0147174	0	0.109778	0	0	0	0	0	0	0	0	0.0397479	0.00678219	0.00372356	0.00589657	0	0	0	0	0	0	0.00365323	0	0	0.00303141	0.00759532	0.011562	0.0358085	0.0137415	0	0	0	0	0	0.0068816	0
Bacteria; __Bacteroidetes; __Bacteroidia; __Bacteroidales; __Bacteroidaceae; __Bacteroides; __Bacteroides xylanolyticus	Bacteria	__Bacteroidetes	__Bacteroidia	__Bacteroidales	__Bacteroidaceae	__Bacteroides	__Bacteroides xylanolyticus	0.116722	0.0213635	0.0962496	0.107789	0.0247132	0.0118339	0.024529	0	0.0416399	0.654301	0.411241	0.8971	0.908495	0.347023	0.301623	0.0201236	0.0223264	0.0312305	0.0881685	0.0781948	0.0442243	0.025047	0.459046	0.349856	0.41427	0.411248	0.075053	0.0219194	0.245924	0.44682	0.457742	0.24305	0.208117	0.426446	0.250782	0.842266	0.518086	0.476133	0.582269	0.363734	0.419778	0.193037
Bacteria; __Firmicutes; __Clostridia; __Clostridiales; __; __Intestinimonas; __Intestinimonas butyriciproducens	Bacteria	__Firmicutes	__Clostridia	__Clostridiales	__	__Intestinimonas	__Intestinimonas butyriciproducens	0.109109	0.0587497	0.146034	0.145833	0	0.0157785	0.00981162	0.0124445	0	0	0.00285584	0.0152051	0.00983929	0.00603519	0.00301623	0.0057496	0	0.00567827	0.0135644	0.0186178	0.00884486	0.0187852	0.0151751	0.0515578	0.0120661	1.39306	0.0130527	0.00365323	0.032077	0.0292312	0.903359	0	0	0	0.00343536	0	0	0	0.00375657	0	0	0
Bacteria; __Firmicutes; __Clostridia; __Clostridiales; __Gracilibacteraceae; __Gracilibacter; __Gracilibacter thermotolerans	Bacteria	__Firmicutes	__Clostridia	__Clostridiales	__Gracilibacteraceae	__Gracilibacter	__Gracilibacter thermotolerans	0.309566	0.977381	0.199137	0.190217	0.501324	0.66664	0.466052	0.174223	0.0189272	0.0379728	0.0542609	0.106436	0.114792	0.015088	0.0784219	0	0	0.0567827	0.105124	0.0633006	0.123828	0.0688791	0.0113813	0.0257789	0.0603306	0.0963284	0.0652635	0.0547985	0.0106923	0.0626383	0.0515339	0	0	0.00325531	0	0	0.00313991	0	0	0.00449055	0	0
Bacteria; __Firmicutes; __Clostridia; __Clostridiales; __Ruminococcaceae; __Anaerofilum; __Anaerofilum pentosovorans	Bacteria	__Firmicutes	__Clostridia	__Clostridiales	__Ruminococcaceae	__Anaerofilum	__Anaerofilum pentosovorans	0.0101497	0.0133522	0.0232327	0.0285325	0.00353045	0	0.0196232	0	0.0227126	0	0.00285584	0.334512	0.219744	0	0	0	0	0.0113565	0.0542575	0.0186178	0.0117931	0.0125235	0.163132	0.1915	0.382094	0.111148	0.055474	0.0146129	0.101577	0.14198	0.0909422	0.011393	0.00385401	0.0130213	0.0309183	0.0382848	0.00941974	0.0161401	0.0864012	0	0.0068816	0
Bacteria; __Firmicutes; __Clostridia; __Clostridiales; __Defluviitaleaceae; __Vallitalea; __Vallitalea pronyensis	Bacteria	__Firmicutes	__Clostridia	__Clostridiales	__Defluviitaleaceae	__Vallitalea	__Vallitalea pronyensis	0.0431363	0.133522	0.0531032	0.0507244	0.0882613	0.05128	0.0981162	0.0497781	0	0	0	0.0114038	0.00655953	0.00603519	0.00904868	0.0057496	0.0334896	0	0.0610397	0.0409592	0.0176897	0.0500939	0.0303502	0.0073654	0.0402204	0.3001	0.055474	0.0657582	0.0160385	0.0417589	0.572936	0.00759532	0.00770802	0.00651063	0	0	0.00941974	0.0121051	0.00375657	0	0.0068816	0.0133129
Bacteria; __Proteobacteria; __Deltaproteobacteria; __Desulfobacterales; __Desulfobacteraceae; __Desulfatitalea; __Desulfatitalea tepidiphila	Bacteria	__Proteobacteria	__Deltaproteobacteria	__Desulfobacterales	__Desulfobacteraceae	__Desulfatitalea	__Desulfatitalea tepidiphila	0	0	0	0	0	0	0	0	0	0	0	0	0	0	0	0	0	0	1.19706	0.532469	0.569019	0.491547	0.0531128	0.0405097	0.0160882	0	0.456845	1.27498	0.0160385	0.00835178	0	0	0	0	0.00343536	0	0	0	0.00375657	0	0.0034408	0
Bacteria; __Bacteroidetes; __Chitinophagia; __Chitinophagales; __Chitinophagaceae; __Taibaiella; __Taibaiella yonginensis	Bacteria	__Bacteroidetes	__Chitinophagia	__Chitinophagales	__Chitinophagaceae	__Taibaiella	__Taibaiella yonginensis	0.00253743	0.0106818	0.00995685	0.00317028	0.0211827	0.0197231	0.0441523	0.0124445	0.0529962	0	0	0	0	0	0	0	0	0.00283913	0	0	0	0	0	0	0	0	0	0	0	0	0	0	0	0	0	0	0	0.00403502	0.00375657	0	0	0
Bacteria; __Proteobacteria; __Gammaproteobacteria; __Pseudomonadales; __Moraxellaceae; __Acinetobacter; __Acinetobacter tandoii	Bacteria	__Proteobacteria	__Gammaproteobacteria	__Pseudomonadales	__Moraxellaceae	__Acinetobacter	__Acinetobacter tandoii	0.071048	0.0507384	0.25224	0.152173	0.0741395	0.0118339	0	0	0.0378544	0.0204469	0.0199909	0.0456152	0.0229583	0.108633	0.280509	0	0.960036	0.275396	0.00678219	0.137772	0.0147414	0.0500939	0.0417315	0.0220962	0.108595	0.0259346	0.189264	0.723341	0.0534616	0.183739	0	0.0569649	0.0231241	0.0390638	0.0480951	0.0143568	0.219794	0.270347	0.586026	0.0628677	0.0550528	0.0266258
Bacteria; __Proteobacteria; __Gammaproteobacteria; __Pseudomonadales; __Moraxellaceae; __Acinetobacter; __Acinetobacter guillouiae	Bacteria	__Proteobacteria	__Gammaproteobacteria	__Pseudomonadales	__Moraxellaceae	__Acinetobacter	__Acinetobacter guillouiae	0.00761228	0.101477	0.0265516	0.0158514	0.0812004	0.0315569	0.0196232	0.165927	0	0.0379728	0.0142792	0.0798267	0.121351	0.220284	0.0331785	0.917062	0.55816	0	0.00339109	0.00372356	0.00294829	0	0.00379377	0	0.0482645	0.214886	0	0	0	0.121101	0.181884	0	0	0	0.00343536	0	0	0.00403502	0.0488355	0.00449055	0	0
Bacteria; __Lentisphaerae; __Lentisphaeria; __Victivallales; __Victivallaceae; __Victivallis; __Victivallis vadensis	Bacteria	__Lentisphaerae	__Lentisphaeria	__Victivallales	__Victivallaceae	__Victivallis	__Victivallis vadensis	0.0228368	0.00534088	0.119482	0.11096	0.254192	0.130172	0.142268	0.128593	0	0.0467358	0.017135	0.0266089	0.00327976	0.0271583	0.0904868	0.0661205	0	0	0.0203466	0.0670241	0.0176897	0.0156544	0.0455252	0.0331443	0.100551	0.166722	0.055474	0.0292259	0.0106923	0.167036	0.178853	0.0189883	0.00770802	0.00651063	0.00687073	0.19621	0.0156996	0.0121051	0.0187829	0.0224527	0.0068816	0.00665646
Bacteria; __Bacteroidetes; __Sphingobacteriia; __Sphingobacteriales; __Sphingobacteriaceae; __Sphingobacterium; __Sphingobacterium humi	Bacteria	__Bacteroidetes	__Sphingobacteriia	__Sphingobacteriales	__Sphingobacteriaceae	__Sphingobacterium	__Sphingobacterium humi	0.00253743	0	0	0	0.00353045	0	0.0147174	0	0.00378544	0	0	0.00380127	0	0	0.00301623	0	0	0.00567827	0	0	0	0	0	0	0	0	0	0	0	0	0	0	0	0	0	0	0	0	0	0	0	0
Bacteria; __Bacteroidetes; __Bacteroidia; __Bacteroidales; __Dysgonamonadaceae; __Proteiniphilum; __Proteiniphilum acetatigenes	Bacteria	__Bacteroidetes	__Bacteroidia	__Bacteroidales	__Dysgonamonadaceae	__Proteiniphilum	__Proteiniphilum acetatigenes	0.340015	0.165567	0.179223	0.183876	0.0847308	0.114394	0.0637755	0.0663708	0.0870651	0.0438148	0.0456934	0.285095	0.262381	0.0573343	0.0844544	0.106368	0.0669792	0.0312305	0.142426	0.845249	0.200484	0.169067	1.06226	1.12691	0.148816	0.125968	1.03116	0.310525	0.550655	0.100221	0.124288	0.155704	0.177284	0.195319	0.19238	0.023928	0.0816378	0.0928056	0.432006	0.130226	0.151395	0.0266258
Bacteria; __Bacteroidetes; __Flavobacteriia; __Flavobacteriales; __Crocinitomicaceae; __Fluviicola; __Fluviicola taffensis	Bacteria	__Bacteroidetes	__Flavobacteriia	__Flavobacteriales	__Crocinitomicaceae	__Fluviicola	__Fluviicola taffensis	0.0202994	0.0160226	0.0132758	0.0317028	0.0529568	0.0276123	0.00490581	0.024889	0.0189272	0	0	0	0	0	0	0	0	0	0	0	0	0	0	0	0	0	0	0	0	0	0	0	0	0	0	0	0	0	0	0	0	0
Bacteria; __Actinobacteria; __Actinobacteria; __Corynebacteriales; __Gordoniaceae; __Gordonia; __Gordonia cholesterolivorans	Bacteria	__Actinobacteria	__Actinobacteria	__Corynebacteriales	__Gordoniaceae	__Gordonia	__Gordonia cholesterolivorans	0.00253743	0.00267044	0	0	0.00353045	0	0.00490581	0.00414817	0	0	0	0	0	0	0.00301623	0	0	0.0198739	0	0	0	0	0	0	0	0	0	0	0	0	0	0	0	0	0	0	0	0	0	0	0	0
Bacteria; __Proteobacteria; __Betaproteobacteria; __Burkholderiales; __Comamonadaceae; __Hydrogenophaga; __Hydrogenophaga electricum	Bacteria	__Proteobacteria	__Betaproteobacteria	__Burkholderiales	__Comamonadaceae	__Hydrogenophaga	__Hydrogenophaga electricum	0	0	0	0	0.00353045	0	0	0	0	0	0	0	0	0	0	0	0	0.00567827	0	0	0	0	0	0	0	0	0	0	0	0	0.00303141	0	0	0	0	0	0	0	0	0	0	0
Bacteria; __Proteobacteria; __Deltaproteobacteria; __Desulfovibrionales; __Desulfovibrionaceae; __Desulfocurvus; __Desulfocurvus vexinensis	Bacteria	__Proteobacteria	__Deltaproteobacteria	__Desulfovibrionales	__Desulfovibrionaceae	__Desulfocurvus	__Desulfocurvus vexinensis	0.101497	0.00801132	0.0232327	0.00951083	0.257723	0.20512	0.161892	0.0414817	0.0757088	0.00292099	0.0142792	0.0190063	0.0163988	0.015088	0.0301623	0.0402472	0.0111632	0.283913	0.715521	0.402145	0.798986	0.57608	0.0417315	0.0257789	0.124683	0.0185247	0.587372	0.405509	0	0.0167036	0.0181884	0	0	0.00651063	0.00343536	0.0047856	0	0.00807005	0.00375657	0	0.017204	0
; __; __; __; __; __; __		__	__	__	__	__	__	0.0202994	0.00534088	0.119482	0.0729163	0.0317741	0.0197231	0.0539639	0.0829635	0.117349	0	0	0.0228076	0	0	0.00301623	0.0057496	0	0	0.15599	0.0893655	0.109087	0.07201	0.178307	0.150991	0.120661	0.0555741	0.0456845	0.0986373	0.0695001	0.192091	0.154602	0.00759532	0.011562	0.0292978	0.0240475	0.0047856	0.00313991	0	0.026296	0.0269433	0.0447304	0
Bacteria; __Firmicutes; __Clostridia; __Clostridiales; __Syntrophomonadaceae; __Syntrophomonas; __Syntrophomonas bryantii	Bacteria	__Firmicutes	__Clostridia	__Clostridiales	__Syntrophomonadaceae	__Syntrophomonas	__Syntrophomonas bryantii	0	0	0	0	0.00353045	0	0.0147174	0	0	0.00584197	0.00285584	0.0152051	0.0163988	0	0	0.00862441	0	0	0.627353	0.21969	0.778348	0.632436	0.00758754	0.0110481	0	0.00370494	0.231685	0.405509	0	0.00417589	0	0	0	0	0	0	0	0	0	0.00449055	0	0
Bacteria; __Firmicutes; __Clostridia; __Clostridiales; __Peptococcaceae; __Sporotomaculum; __Sporotomaculum syntrophicum	Bacteria	__Firmicutes	__Clostridia	__Clostridiales	__Peptococcaceae	__Sporotomaculum	__Sporotomaculum syntrophicum	0	0	0	0	0.0211827	0.00788924	0.0539639	0.0414817	0.420184	0.00584197	0	0.00760254	0.00655953	0.0120704	0.00301623	0.014374	0.0111632	0.00283913	0.451016	0.189902	0.660416	0.554164	0.00379377	0.0036827	0.0603306	0.129673	0.241475	0.613743	0.00534616	0.0417589	0.242512	0.0569649	0.0346861	0.061851	0.0412244	0.023928	0	0.00403502	0.026296	0.0269433	0.0481712	0
Bacteria; __Bacteroidetes; __Bacteroidia; __Bacteroidales; __Williamwhitmaniaceae; __Williamwhitmania; __Williamwhitmania taraxaci	Bacteria	__Bacteroidetes	__Bacteroidia	__Bacteroidales	__Williamwhitmaniaceae	__Williamwhitmania	__Williamwhitmania taraxaci	0.0152246	0	0.00995685	0.0158514	0.00353045	0	0.0196232	0	0	0	0	0	0	0	0	0	0	0	0	0.00372356	0	0	0	0	0.0723967	0	0	0.0328791	0	0.0334071	0	0.00379766	0	0	0	0	0	0	0	0	0	0
Bacteria; __Firmicutes; __Clostridia; __Clostridiales; __Clostridiales Family XIII. Incertae Sedis; __Anaerovorax; __Anaerovorax odorimutans	Bacteria	__Firmicutes	__Clostridia	__Clostridiales	__Clostridiales Family XIII. Incertae Sedis	__Anaerovorax	__Anaerovorax odorimutans	0.373002	0.277726	0.192499	0.215579	0.250662	0.272179	0.549451	0.336002	0.412613	0.0613407	0.108522	0.0532178	0.111512	0.117686	0.180974	0.0977433	0	0.320822	0.0983418	0.189902	0.24176	0.203507	0.0910505	0.0883848	0.128705	0.137083	0.218633	0.179009	0.0695001	0.075166	0.127319	0.0607626	0.0578102	0.10417	0.0721426	0.0143568	0.0188395	0.0242101	0.0676183	0.0359244	0.0929016	0.00665646
Bacteria; __Firmicutes; __Clostridia; __Clostridiales; __Lachnospiraceae; __Anaerotignum; __Anaerotignum propionicum	Bacteria	__Firmicutes	__Clostridia	__Clostridiales	__Lachnospiraceae	__Anaerotignum	__Anaerotignum propionicum	0.035524	0.0133522	0.0464653	0.0412136	0.0211827	0.0236677	0.0196232	0	0.0492107	0	0	0	0	0.00301759	0	0	0	0	0.0305199	0.0446828	0.0147414	0.025047	0.383171	0.386683	0.128705	0.0481642	0.0424213	0.0109597	0.310078	0.171211	0.097005	0	0	0.00325531	0	0.11964	0.00313991	0	0.00375657	0.00449055	0.0034408	0
Bacteria; __Firmicutes; __Clostridia; __Clostridiales; __Christensenellaceae; __Christensenella; __Christensenella minuta	Bacteria	__Firmicutes	__Clostridia	__Clostridiales	__Christensenellaceae	__Christensenella	__Christensenella minuta	0.0913474	0.149545	0.0132758	0.00951083	0.123566	0.15384	0.156986	0.0165927	0.0794943	0.00584197	0.00571167	0.0152051	0.00983929	0.00603519	0.0150811	0.0258732	0	0	0.220421	0.398421	0.681054	0.482154	0.0644941	0.0773367	0.0723967	0.151902	0.558003	0.420122	0.0374231	0.0167036	0.13035	0.00379766	0	0.00651063	0	0.0143568	0.00627983	0	0.00375657	0	0.0103224	0
Bacteria; __Proteobacteria; __Deltaproteobacteria; __Desulfarculales; __Desulfarculaceae; __Desulfarculus; __Desulfarculus baarsii	Bacteria	__Proteobacteria	__Deltaproteobacteria	__Desulfarculales	__Desulfarculaceae	__Desulfarculus	__Desulfarculus baarsii	0.0405988	0.0347157	0.0331895	0.034873	0.0917917	0.0591693	0.24529	0.128593	0.317977	0.0204469	0.0656843	0.110237	0.118071	0.0331935	0.0693732	0.0546212	0.0111632	0.315144	0.189901	0.0930891	0.156259	0.112711	0	0.0110481	0.0402204	0.0333444	0.0946321	0.569905	0	0.0208794	0.0575967	0.0987392	0.11562	0.153	0.0927548	0.0047856	0.0345391	0.0322802	0.0150263	0.206565	0.326876	0
Bacteria; __Proteobacteria; __Betaproteobacteria; __Burkholderiales; __Alcaligenaceae; __Alcaligenes; __Alcaligenes aquatilis	Bacteria	__Proteobacteria	__Betaproteobacteria	__Burkholderiales	__Alcaligenaceae	__Alcaligenes	__Alcaligenes aquatilis	0	0	0	0	0	0	0	0	0	0	0	0	0	0	0	0	0	0	0	0	0	0	0.595622	0.788098	0.0603306	0.0111148	0	0	0	0.187915	0.00303141	0	0	0	0	0	0	0	0.00751315	0	0	0.00665646
Bacteria; __Proteobacteria; __Alphaproteobacteria; __Rhizobiales; __Brucellaceae; __Pseudochrobactrum; __Pseudochrobactrum lubricantis	Bacteria	__Proteobacteria	__Alphaproteobacteria	__Rhizobiales	__Brucellaceae	__Pseudochrobactrum	__Pseudochrobactrum lubricantis	0.0329866	0.024034	0.0265516	0.00951083	0.0847308	0.0315569	0.206044	0.024889	0.0454253	0.0116839	0.00571167	0.00760254	0.0196786	0.0331935	0.0241298	0.0057496	0	0.00283913	0.00339109	0	0.00589657	0.00626174	0.717023	0.545039	0.0241322	0.00740988	0.00326318	0.00730647	0	0.0417589	0.00606281	0.00379766	0.011562	0.00976594	0.00687073	0	0.0156996	0.0161401	0.00375657	0.00898109	0.0137632	0.00665646
Bacteria; __Lentisphaerae; __Lentisphaeria; __Victivallales; __Victivallaceae; __Victivallis; __Victivallis vadensis	Bacteria	__Lentisphaerae	__Lentisphaeria	__Victivallales	__Victivallaceae	__Victivallis	__Victivallis vadensis	0.00253743	0.0160226	0.00995685	0.00634055	0.0141218	0.0276123	0.0784929	0.0622226	0	0	0	0	0	0	0	0	0	0	0.159381	0.160113	0.0235863	0.0281778	0.144163	0.0994329	0.0804408	0.00740988	0.150106	0.0219194	0.0748463	0.0417589	0.0121256	0	0	0	0	0.0047856	0	0	0	0	0	0
Bacteria; __Bacteroidetes; __Sphingobacteriia; __Sphingobacteriales; __Sphingobacteriaceae; __Solitalea; __Solitalea canadensis	Bacteria	__Bacteroidetes	__Sphingobacteriia	__Sphingobacteriales	__Sphingobacteriaceae	__Solitalea	__Solitalea canadensis	0.0380614	0.112159	0.00995685	0.0158514	0.201236	0.0315569	0.235479	0.207409	0	0	0	0	0	0	0	0	0	0	0.0983418	0.175007	0.082552	0.112711	0.151751	0.125212	0.0925069	0.00370494	0.208843	0.204581	0.139	0.0876937	0	0	0	0	0	0.0191424	0	0	0	0	0	0
Bacteria; __Proteobacteria; __Gammaproteobacteria; __Pseudomonadales; __Moraxellaceae; __Acinetobacter; __Acinetobacter variabilis	Bacteria	__Proteobacteria	__Gammaproteobacteria	__Pseudomonadales	__Moraxellaceae	__Acinetobacter	__Acinetobacter variabilis	0	0	0	0	0	0.00394462	0	0	0	0	0	0	0	0	0	0	0	0	0	0	0	0	0.049319	0.0036827	0	0	0	0	0.00534616	0.00417589	0	0	0	0	0	0	0	0	0	0	0	0
Bacteria; __Verrucomicrobia; __Opitutae; __Puniceicoccales; __Puniceicoccaceae; __Ruficoccus; __Ruficoccus amylovorans	Bacteria	__Verrucomicrobia	__Opitutae	__Puniceicoccales	__Puniceicoccaceae	__Ruficoccus	__Ruficoccus amylovorans	0.0456737	0.00801132	0.0066379	0.00634055	0.120035	0.0907262	0.0784929	0.024889	0.0151418	0.0438148	0.017135	0.0190063	0.0295179	0.0633694	0.039211	0.0316228	0	0.00283913	0.0305199	0.0335121	0.0147414	0.0500939	0.0644941	0.0331443	0.0723967	0.444593	0.0587372	0.0109597	0.0534616	0.0835178	0.369831	0	0	0.00325531	0.00687073	0.0047856	0	0	0.0150263	0	0	0
Bacteria; __Firmicutes; __Clostridia; __Clostridiales; __; __Natranaerovirga; __Natranaerovirga pectinivora	Bacteria	__Firmicutes	__Clostridia	__Clostridiales	__	__Natranaerovirga	__Natranaerovirga pectinivora	0.0126871	0.024034	0.00331895	0	0.0141218	0.0197231	0.00490581	0	0.0151418	0	0	0.00380127	0	0	0.00301623	0.0028748	0	0.0113565	0.0135644	0.0111707	0.0235863	0.0187852	0	0.0073654	0.00402204	0.0111148	0.00978953	0.0109597	0	0	0.0212198	0.0873462	0.119474	0.143234	0.0687073	0.00957121	0.00313991	0	0.00751315	0.0628677	0.106665	0
Bacteria; __Proteobacteria; __Gammaproteobacteria; __Xanthomonadales; __Xanthomonadaceae; __Lysobacter; __Lysobacter sediminicola	Bacteria	__Proteobacteria	__Gammaproteobacteria	__Xanthomonadales	__Xanthomonadaceae	__Lysobacter	__Lysobacter sediminicola	0	0	0	0	0	0	0	0	0	0	0	0	0	0	0	0	0	0	0	0	0	0	0	0	0	0	0	0	0	0	0	0	0	0	0	0	0	0	0	0	0	0
Bacteria; __Bacteroidetes; __Bacteroidia; __Bacteroidales; __Lentimicrobiaceae; __Lentimicrobium; __Lentimicrobium saccharophilum	Bacteria	__Bacteroidetes	__Bacteroidia	__Bacteroidales	__Lentimicrobiaceae	__Lentimicrobium	__Lentimicrobium saccharophilum	0.0101497	0.0160226	0	0.00317028	0.15887	0.0907262	0.338501	0.688597	0.68895	0	0	0	0	0	0	0	0	0	0	0	0.00294829	0	0	0	0.0160882	0.00740988	0.00652635	0	0	0	0	0	0	0	0	0	0	0	0	0	0	0
Bacteria; __Firmicutes; __Clostridia; __Clostridiales; __Syntrophomonadaceae; __Syntrophomonas; __Syntrophomonas zehnderi	Bacteria	__Firmicutes	__Clostridia	__Clostridiales	__Syntrophomonadaceae	__Syntrophomonas	__Syntrophomonas zehnderi	0	0	0	0	0	0	0	0	0	0.00584197	0	0.0152051	0.00983929	0	0	0.0028748	0	0	0.105124	0.141495	0.536588	0.319349	0	0.0036827	0	0	0.192527	0.38359	0	0	0	0	0	0	0.00687073	0.0047856	0	0.00403502	0	0.00898109	0.0068816	0
Bacteria; __Firmicutes; __Clostridia; __Clostridiales; __Ruminococcaceae; __Pseudoflavonifractor; __Pseudoflavonifractor phocaeensis	Bacteria	__Firmicutes	__Clostridia	__Clostridiales	__Ruminococcaceae	__Pseudoflavonifractor	__Pseudoflavonifractor phocaeensis	0.185232	0.234999	0.116163	0.155343	0.109444	0.142006	0.299254	0.00829635	0.0227126	0.00876296	0	0.00760254	0.00983929	0	0.00301623	0.014374	0.0223264	0	0.00678219	0.0446828	0.00589657	0.00939261	0.0682879	0.073654	0.0241322	0.125968	0.0130527	0.00365323	0.0427693	0.0208794	0.121256	0.0151906	0.00770802	0.0195319	0.0103061	0.023928	0.0156996	0	0.0225394	0	0.0034408	0
Bacteria; __Firmicutes; __Erysipelotrichia; __Erysipelotrichales; __Erysipelotrichaceae; __Erysipelothrix; __Erysipelothrix tonsillarum	Bacteria	__Firmicutes	__Erysipelotrichia	__Erysipelotrichales	__Erysipelotrichaceae	__Erysipelothrix	__Erysipelothrix tonsillarum	0.0304491	0.024034	0	0	0.0105914	0.0118339	0.0441523	0	0.094636	0	0.00285584	0.0152051	0.00655953	0	0.00603245	0	0	0.0198739	0.264505	0.242032	0.480571	0.237946	0.0303502	0.0257789	0.0723967	0.0370494	0.323054	0.270339	0	0.0208794	0.0272826	0.00759532	0	0.0683616	0.0515305	0.0047856	0	0.00403502	0.0150263	0.0269433	0.0275264	0
Bacteria; __Chloroflexi; __Anaerolineae; __Anaerolineales; __Anaerolineaceae; __Pelolinea; __Pelolinea submarina	Bacteria	__Chloroflexi	__Anaerolineae	__Anaerolineales	__Anaerolineaceae	__Pelolinea	__Pelolinea submarina	0.00761228	0.0347157	0	0	0.0317741	0.0433908	0.0588697	0.0373336	0	0	0	0	0	0	0	0	0	0	0.166164	0.0558534	0.513002	0.300564	0	0.0036827	0	0.0185247	0.107685	0.467614	0.00534616	0.0125277	0.00303141	0	0	0	0	0	0	0	0	0	0	0
Bacteria; __Firmicutes; __Clostridia; __Clostridiales; __Hungateiclostridiaceae; __Hungateiclostridium; __Hungateiclostridium alkalicellulosi	Bacteria	__Firmicutes	__Clostridia	__Clostridiales	__Hungateiclostridiaceae	__Hungateiclostridium	__Hungateiclostridium alkalicellulosi	0	0	0	0	0	0	0	0	0	0	0	0	0	0	0	0	0	0	0	0	0	0	0	0	0	0	0	0	0	0	0	0	0	0	0	0	0	0	0	0	0	0
; __; __; __; __; __; __		__	__	__	__	__	__	0.00761228	0.00801132	0.00331895	0.00634055	0.070609	0.0473354	0.0735871	0.0207409	0	0.00292099	0	0.00380127	0	0.00905278	0.00603245	0	0	0	0.52562	0.256926	0.347898	0.385097	0.049319	0.0147308	0.132727	0.0111148	0.231685	0.288606	0.00534616	0.0334071	0.00303141	0.00379766	0.00385401	0	0.00343536	0	0	0	0	0	0	0
Bacteria; __Bacteroidetes; __Cytophagia; __Cytophagales; __Cytophagaceae; __Cytophaga; __Cytophaga xylanolytica	Bacteria	__Bacteroidetes	__Cytophagia	__Cytophagales	__Cytophagaceae	__Cytophaga	__Cytophaga xylanolytica	0.0558234	0.101477	0.199137	0.250452	0.183583	0.142006	0.475863	0	0	0	0	0	0	0	0	0	0	0	0.0135644	0.0223414	0.0117931	0.0156544	0.0341439	0.110481	0.0643527	0	0.0261054	0.0255726	0.0374231	0.0334071	0	0	0	0	0	0	0	0	0	0	0	0
Bacteria; __Firmicutes; __Erysipelotrichia; __Erysipelotrichales; __Erysipelotrichaceae; __Erysipelothrix; __Erysipelothrix larvae	Bacteria	__Firmicutes	__Erysipelotrichia	__Erysipelotrichales	__Erysipelotrichaceae	__Erysipelothrix	__Erysipelothrix larvae	0	0	0	0	0	0.00394462	0	0	0	0	0	0	0	0	0	0	0.0111632	0	0.0135644	0.0558534	0	0.00313087	0.49319	0.574501	0	0.274165	0.0228422	0	0.604117	0.00417589	0.212198	0.0189883	0.011562	0.0162766	0.0309183	0.191424	0.204094	0.189646	0.00375657	0.00449055	0	0.0599081
Bacteria; __Firmicutes; __Tissierellia; __; __; __Sedimentibacter; __Sedimentibacter acidaminivorans	Bacteria	__Firmicutes	__Tissierellia	__	__	__Sedimentibacter	__Sedimentibacter acidaminivorans	0	0	0	0	0.00353045	0	0	0.00829635	0.00378544	0.00584197	0	0.0304102	0.0196786	0.00603519	0.00603245	0	0	0.0085174	0.0474753	0.0111707	0.0648623	0.0688791	0	0.0036827	0.00402204	0	0.0685267	0.562598	0	0	0	0	0.00385401	0	0	0	0	0.00403502	0.00375657	0	0	0
Bacteria; __Firmicutes; __Clostridia; __Clostridiales; __Caldicoprobacteraceae; __Caldicoprobacter; __Caldicoprobacter faecalis	Bacteria	__Firmicutes	__Clostridia	__Clostridiales	__Caldicoprobacteraceae	__Caldicoprobacter	__Caldicoprobacter faecalis	0	0	0	0	0	0	0	0	0	0	0	0	0.00327976	0	0	0	0	0	0	0	0	0	0.00379377	0	0	0	0	0	0	0.00417589	0	0	0.00385401	0	0	0	0	0	0	0	0	0
Bacteria; __Spirochaetes; __Spirochaetia; __Spirochaetales; __Spirochaetaceae; __Marispirochaeta; __Marispirochaeta aestuarii	Bacteria	__Spirochaetes	__Spirochaetia	__Spirochaetales	__Spirochaetaceae	__Marispirochaeta	__Marispirochaeta aestuarii	0.00761228	0.0133522	0.0066379	0.0158514	0.0564872	0.0118339	0.0343407	0.0124445	0.0605671	0.00584197	0.0314142	0.0190063	0.0524762	0.0392287	0.0723895	0.123617	0	0.0567827	0.118688	0.15639	0.380329	0.234815	0.00379377	0.0220962	0.0522865	0.00740988	0.290423	0.263033	0	0.0250553	0.0121256	0.273432	0.262073	0.488297	0.302312	0.0143568	0.00627983	0.00403502	0.0187829	0.251471	0.450745	0
Bacteria; __Firmicutes; __Erysipelotrichia; __Erysipelotrichales; __Erysipelotrichaceae; __Breznakia; __Breznakia pachnodae	Bacteria	__Firmicutes	__Erysipelotrichia	__Erysipelotrichales	__Erysipelotrichaceae	__Breznakia	__Breznakia pachnodae	0.0228368	0.0507384	0.0165948	0.0126811	0.15534	0.0788924	0.309066	0.381632	0.310406	0.00292099	0	0	0.00983929	0.015088	0.0120649	0	0	0.0312305	0.101733	0.100536	0.114983	0.172198	0.0341439	0.0331443	0.0402204	0.3001	0.231685	0.109597	0.0267308	0.0125277	0.418334	0	0	0	0.00343536	0	0	0	0.0450789	0	0	0
Bacteria; __Firmicutes; __Bacilli; __Bacillales; __Bacillaceae; __Pontibacillus; __Pontibacillus marinus	Bacteria	__Firmicutes	__Bacilli	__Bacillales	__Bacillaceae	__Pontibacillus	__Pontibacillus marinus	0	0	0	0	0	0	0	0	0	0	0	0	0	0	0	0	0	0	0	0	0	0	0	0	0	0	0	0	0	0	0	0	0	0	0	0	0	0	0	0	0	0
Bacteria; __Firmicutes; __Clostridia; __Clostridiales; __Clostridiales Family XIII. Incertae Sedis; __Aminipila; __Aminipila butyrica	Bacteria	__Firmicutes	__Clostridia	__Clostridiales	__Clostridiales Family XIII. Incertae Sedis	__Aminipila	__Aminipila butyrica	0.017762	0.00267044	0.0464653	0.0443839	0.0176523	0.0118339	0.0441523	0	0.162774	0.0350518	0.0228467	0.0228076	0.0327976	0.00301759	0	0.00862441	0.0111632	0.0283913	0.0406931	0.119154	0.0235863	0.0626174	0.553891	0.475068	0.140771	0.0407543	0.0848426	0.0255726	0.294039	0.133628	0.0454711	0.0303813	0.0616642	0.0585957	0.0446597	0.205781	0.279452	0.286487	0.0976709	0.0224527	0.034408	0.0798775
Bacteria; __Firmicutes; __Clostridia; __Clostridiales; __Peptococcaceae; __Desulfitobacterium; __Desulfitobacterium dehalogenans	Bacteria	__Firmicutes	__Clostridia	__Clostridiales	__Peptococcaceae	__Desulfitobacterium	__Desulfitobacterium dehalogenans	0.0152246	0.0213635	0.00995685	0.00317028	0.0635481	0.0355016	0.0784929	0.0207409	0.00378544	0	0	0	0	0	0	0	0	0	0.152599	0.0968126	0.418657	0.253601	0.00379377	0.0036827	0.0442424	0.00740988	0.0913689	0.226501	0.0106923	0	0	0	0	0	0	0	0	0	0	0.00449055	0.0034408	0
Bacteria; __Bacteroidetes; __Flavobacteriia; __Flavobacteriales; __Flavobacteriaceae; __Myroides; __Myroides odoratus	Bacteria	__Bacteroidetes	__Flavobacteriia	__Flavobacteriales	__Flavobacteriaceae	__Myroides	__Myroides odoratus	0	0	0.00331895	0.00317028	0.0176523	0	0.0196232	0	0.0113563	0.00584197	0	0.00760254	0.00983929	0.0633694	0.0965193	0.212735	0.0334896	0.00567827	0	0	0	0.00313087	0.00758754	0	0	0.00740988	0	0	0	0.00835178	0.00606281	0	0	0	0	0.0047856	0.00941974	0.00807005	0.0450789	0.00449055	0.0034408	0
Bacteria; __Firmicutes; __Clostridia; __Clostridiales; __Christensenellaceae; __Christensenella; __Christensenella massiliensis	Bacteria	__Firmicutes	__Clostridia	__Clostridiales	__Christensenellaceae	__Christensenella	__Christensenella massiliensis	0.0659731	0.128181	0.0331895	0.0285325	0.0635481	0.0749477	0.0735871	0.112001	0.0264981	0	0.00285584	0	0	0	0	0.0057496	0	0.0113565	0.0983418	0.409592	0.359691	0.309956	0.0303502	0.121529	0.144793	0.0815087	0.450318	0.241114	0.0106923	0.0417589	0.0666909	0	0	0	0	0.0047856	0.00627983	0.00403502	0.0187829	0.00898109	0.0103224	0
Bacteria; __Synergistetes; __Synergistia; __Synergistales; __Synergistaceae; __Thermovirga; __Thermovirga lienii	Bacteria	__Synergistetes	__Synergistia	__Synergistales	__Synergistaceae	__Thermovirga	__Thermovirga lienii	0	0	0	0	0	0	0	0	0	0	0	0	0	0	0	0	0	0	0	0	0	0	0	0	0	0	0	0	0	0	0	0.00379766	0	0	0	0	0	0	0	0	0	0
Bacteria; __Firmicutes; __Clostridia; __Clostridiales; __Clostridiaceae; __Lutispora; __Lutispora thermophila	Bacteria	__Firmicutes	__Clostridia	__Clostridiales	__Clostridiaceae	__Lutispora	__Lutispora thermophila	0	0	0	0	0	0	0.00490581	0	0	0	0	0	0	0	0	0	0	0	0	0	0	0	0	0	0	0	0	0	0	0	0	0	0	0	0	0	0	0	0	0	0	0
Bacteria; __Proteobacteria; __Alphaproteobacteria; __Caulobacterales; __Caulobacteraceae; __Brevundimonas; __Brevundimonas naejangsanensis	Bacteria	__Proteobacteria	__Alphaproteobacteria	__Caulobacterales	__Caulobacteraceae	__Brevundimonas	__Brevundimonas naejangsanensis	0.00253743	0	0.00331895	0	0.0141218	0	0	0.024889	0.0113563	0	0	0	0	0	0	0	0	0	0	0	0.00294829	0	0.519747	0.486116	0.0281543	0.0185247	0.00326318	0	0.0160385	0.108573	0.0575967	0	0	0	0	0	0.00313991	0	0	0	0	0
Bacteria; __Firmicutes; __Clostridia; __Clostridiales; __Clostridiaceae; __Proteiniclasticum; __Proteiniclasticum ruminis	Bacteria	__Firmicutes	__Clostridia	__Clostridiales	__Clostridiaceae	__Proteiniclasticum	__Proteiniclasticum ruminis	0.00761228	0.00267044	0.00331895	0	0	0	0	0.00829635	0	0	0	0	0	0	0	0	0	0	0.335718	0.256926	0.0913969	0.172198	0.519747	0.489799	0.0160882	0	0.208843	0.292259	0.331462	0.00835178	0.00303141	0	0	0.00325531	0	0	0	0	0	0	0.0034408	0
Bacteria; __Firmicutes; __Bacilli; __Lactobacillales; __Enterococcaceae; __Enterococcus; __Enterococcus saigonensis	Bacteria	__Firmicutes	__Bacilli	__Lactobacillales	__Enterococcaceae	__Enterococcus	__Enterococcus saigonensis	0.0101497	0.00534088	0.0597411	0.0697461	0.0176523	0.00788924	0.024529	0.00414817	0.0189272	0.00292099	0.00571167	0.0190063	0.0196786	0.00905278	0.00904868	0	0	0.0085174	0.0101733	0	0.00589657	0	0.00379377	0.0036827	0.00804408	0.0111148	0	0.00365323	0	0	0.015157	0.0189883	0.00385401	0.00976594	0.00687073	0.0047856	0.00313991	0.00403502	0.026296	0.00898109	0.0034408	0
Bacteria; __Firmicutes; __Clostridia; __Clostridiales; __Ruminococcaceae; __Hydrogenoanaerobacterium; __Hydrogenoanaerobacterium saccharovorans	Bacteria	__Firmicutes	__Clostridia	__Clostridiales	__Ruminococcaceae	__Hydrogenoanaerobacterium	__Hydrogenoanaerobacterium saccharovorans	0.0685105	0.12017	0.0398274	0.0665758	0.0458959	0.0315569	0.0392465	0.00414817	0.00378544	0.160654	0.125657	0.258486	0.186947	0.0573343	0.0180974	0.0057496	0.0111632	0	0.132253	0.11543	0.0442243	0.07201	0.049319	0.0257789	0.538953	0.125968	0.104422	0.0292259	0.0106923	0.242202	0.112162	0.011393	0.0231241	0.0423191	0.0274829	0	0	0.00403502	0.0676183	0.00898109	0.0206448	0
Bacteria; __Proteobacteria; __Alphaproteobacteria; __Rhodobacterales; __Rhodobacteraceae; __Pannonibacter; __Pannonibacter phragmitetus	Bacteria	__Proteobacteria	__Alphaproteobacteria	__Rhodobacterales	__Rhodobacteraceae	__Pannonibacter	__Pannonibacter phragmitetus	0	0.00267044	0	0.00317028	0.0211827	0.0236677	0.0490581	0.00414817	0.0454253	0	0	0	0	0	0.0150811	0.00862441	0	0	0	0	0	0	0.424902	0.471385	0.0482645	0.0222296	0	0	0.0213847	0.146156	0.0333455	0.00379766	0	0	0	0.0143568	0.0251193	0	0.00375657	0	0.0034408	0.00665646
Bacteria; __Tenericutes; __Mollicutes; __Acholeplasmatales; __Acholeplasmataceae; __Acholeplasma; __Acholeplasma brassicae	Bacteria	__Tenericutes	__Mollicutes	__Acholeplasmatales	__Acholeplasmataceae	__Acholeplasma	__Acholeplasma brassicae	0	0.00267044	0	0	0.218888	0.295846	0.0294349	0	0.492107	0	0	0	0	0	0	0	0	0	0	0	0	0	0	0	0	0	0	0	0	0	0	0	0	0	0	0	0	0	0	0	0	0
Bacteria; __Spirochaetes; __Spirochaetia; __Spirochaetales; __Spirochaetaceae; __Sphaerochaeta; __Sphaerochaeta coccoides	Bacteria	__Spirochaetes	__Spirochaetia	__Spirochaetales	__Spirochaetaceae	__Sphaerochaeta	__Sphaerochaeta coccoides	0.0101497	0.00534088	0	0	0.0070609	0.00394462	0	0	0.0189272	0	0.0485492	0.00760254	0.00655953	0.199161	0.29559	0.140865	0.0669792	0.0482653	0	0	0	0.00939261	0	0	0	0.30751	0.00326318	0	0	0	0.300109	0.0873462	0.0963503	0.0683616	0.0584012	0.0047856	0.00313991	0	0.319309	0.0673582	0.0481712	0
Bacteria; __Proteobacteria; __Deltaproteobacteria; __Desulfuromonadales; __Desulfuromonadaceae; __Desulfuromonas; __Desulfuromonas thiophila	Bacteria	__Proteobacteria	__Deltaproteobacteria	__Desulfuromonadales	__Desulfuromonadaceae	__Desulfuromonas	__Desulfuromonas thiophila	0.00253743	0	0	0	0.0211827	0.00394462	0	0	0	0	0	0	0	0	0	0	0	0.00283913	0	0	0	0.00939261	0.00379377	0.0036827	0.00402204	0	0.0228422	0.23746	0	0	0	0	0.00385401	0.00325531	0.00343536	0.00957121	0.0533785	0.0242101	0	0	0.0034408	0
Bacteria; __Proteobacteria; __Deltaproteobacteria; __Desulfovibrionales; __Desulfovibrionaceae; __Desulfovibrio; __Desulfovibrio desulfuricans	Bacteria	__Proteobacteria	__Deltaproteobacteria	__Desulfovibrionales	__Desulfovibrionaceae	__Desulfovibrio	__Desulfovibrio desulfuricans	0	0	0	0	0	0	0	0	0	0	0.00285584	0	0	0.00301759	0.00301623	0	0	0.0085174	0	0	0	0	0	0	0	0	0	0	0	0	0	0	0	0	0	0	0	0	0	0	0	0
Bacteria; __Firmicutes; __Clostridia; __Clostridiales; __Peptococcaceae; __Desulfitobacterium; __Desulfitobacterium chlororespirans	Bacteria	__Firmicutes	__Clostridia	__Clostridiales	__Peptococcaceae	__Desulfitobacterium	__Desulfitobacterium chlororespirans	0.0507485	0.101477	0.0365085	0.0380433	0.321271	0.276123	0.559262	0.282076	0.317977	0	0	0	0	0	0	0	0	0	0.0813863	0.424486	0.082552	0.10958	0.212451	0.195183	0.0160882	0.062984	0.241475	0.0694115	0.106923	0.0125277	0.0606281	0	0	0	0	0	0	0	0	0	0	0
Bacteria; __Firmicutes; __Tissierellia; __Tissierellales; __Tissierellaceae; __Urmitella; __Urmitella timonensis	Bacteria	__Firmicutes	__Tissierellia	__Tissierellales	__Tissierellaceae	__Urmitella	__Urmitella timonensis	0	0	0	0	0	0	0	0	0	0	0	0	0	0	0	0	0	0	0.00339109	0	0.00589657	0	0	0.0036827	0	0	0	0.00365323	0	0	0.00303141	0	0	0	0	0	0	0	0	0	0	0
Bacteria; __Firmicutes; __Clostridia; __Clostridiales; __Hungateiclostridiaceae; __Hungateiclostridium; __Hungateiclostridium thermocellum	Bacteria	__Firmicutes	__Clostridia	__Clostridiales	__Hungateiclostridiaceae	__Hungateiclostridium	__Hungateiclostridium thermocellum	0	0	0	0	0	0	0	0	0	0	0	0	0.00327976	0	0	0	0	0	0.0915596	0.0633006	0.330208	0.184721	0	0.0036827	0	0	0.0913689	0.160742	0.00534616	0	0	0	0	0	0	0	0	0	0	0	0	0
Bacteria; __Firmicutes; __Erysipelotrichia; __Erysipelotrichales; __Erysipelotrichaceae; __Absiella; __Absiella tortuosum	Bacteria	__Firmicutes	__Erysipelotrichia	__Erysipelotrichales	__Erysipelotrichaceae	__Absiella	__Absiella tortuosum	0	0	0	0	0	0	0	0.00829635	0	0	0	0	0	0	0	0	0	0	0	0	0	0	0	0	0	0	0	0.00365323	0	0	0.00303141	0	0	0	0	0	0	0	0	0	0	0
Bacteria; __Tenericutes; __Mollicutes; __Acholeplasmatales; __Acholeplasmataceae; __Acholeplasma; __Acholeplasma brassicae	Bacteria	__Tenericutes	__Mollicutes	__Acholeplasmatales	__Acholeplasmataceae	__Acholeplasma	__Acholeplasma brassicae	0.0126871	0.0213635	0.0829738	0.0824272	0.0176523	0.378683	0.520016	0.0539262	0.261195	0	0	0	0	0	0	0	0	0.00283913	0	0	0	0	0	0.0036827	0	0	0	0	0	0	0	0	0	0	0	0	0.00627983	0.00403502	0	0	0	0
Bacteria; __Proteobacteria; __Gammaproteobacteria; __Xanthomonadales; __Rhodanobacteraceae; __Pseudofulvimonas; __Pseudofulvimonas gallinarii	Bacteria	__Proteobacteria	__Gammaproteobacteria	__Xanthomonadales	__Rhodanobacteraceae	__Pseudofulvimonas	__Pseudofulvimonas gallinarii	0	0	0	0	0	0	0	0	0	0	0	0	0	0	0	0	0	0	0	0	0	0	0	0	0	0	0	0	0	0	0	0	0	0	0	0	0	0	0	0	0	0
Bacteria; __Proteobacteria; __Gammaproteobacteria; __Pseudomonadales; __Moraxellaceae; __Perlucidibaca; __Perlucidibaca piscinae	Bacteria	__Proteobacteria	__Gammaproteobacteria	__Pseudomonadales	__Moraxellaceae	__Perlucidibaca	__Perlucidibaca piscinae	0	0	0	0	0	0	0	0	0	0	0	0	0	0	0	0	0	0	0	0	0	0	0	0	0	0	0	0	0	0	0	0	0	0	0	0	0	0	0	0	0	0
Bacteria; __Proteobacteria; __Alphaproteobacteria; __Rhizobiales; __Phyllobacteriaceae; __Aquamicrobium; __Aquamicrobium aestuarii	Bacteria	__Proteobacteria	__Alphaproteobacteria	__Rhizobiales	__Phyllobacteriaceae	__Aquamicrobium	__Aquamicrobium aestuarii	0.00253743	0	0	0	0.00353045	0	0	0	0.00378544	0	0	0	0	0	0	0	0	0	0	0	0	0	0	0	0	0	0	0	0	0	0	0	0	0	0	0	0	0	0	0	0	0
; __; __; __; __; __; __		__	__	__	__	__	__	0	0	0	0	0	0	0	0	0	0	0	0	0	0	0	0	0	0	0	0	0	0	0	0	0	0	0	0	0	0	0	0	0	0	0	0	0	0	0	0	0	0
Bacteria; __Firmicutes; __Clostridia; __Thermoanaerobacterales; __Thermoanaerobacteraceae; __Gelria; __Gelria glutamica	Bacteria	__Firmicutes	__Clostridia	__Thermoanaerobacterales	__Thermoanaerobacteraceae	__Gelria	__Gelria glutamica	0	0	0	0	0	0	0	0	0	0	0	0	0	0	0	0	0	0	0	0	0	0	0	0	0	0	0	0	0	0	0	0	0	0	0	0	0	0	0	0	0	0
Bacteria; __Proteobacteria; __Gammaproteobacteria; __Thiotrichales; __Piscirickettsiaceae; __Thiomicrospira; __Thiomicrospira sibirica	Bacteria	__Proteobacteria	__Gammaproteobacteria	__Thiotrichales	__Piscirickettsiaceae	__Thiomicrospira	__Thiomicrospira sibirica	0	0.00267044	0	0	0	0	0.00490581	0	0	0	0	0	0	0	0.00301623	0	0	0	0	0	0	0	0	0	0	0	0	0	0	0	0	0	0	0	0	0	0	0	0	0	0.0068816	0
Bacteria; __Firmicutes; __Clostridia; __Clostridiales; __Hungateiclostridiaceae; __Thermoclostridium; __Thermoclostridium caenicola	Bacteria	__Firmicutes	__Clostridia	__Clostridiales	__Hungateiclostridiaceae	__Thermoclostridium	__Thermoclostridium caenicola	0	0	0.00331895	0	0	0	0.00490581	0	0	0	0	0	0	0	0	0	0	0.00283913	0	0.00372356	0.0383277	0.0125235	0	0	0	0.00370494	0.0130527	0.0511453	0	0.00417589	0	0.00379766	0.0231241	0.0162766	0.0240475	0.023928	0.00313991	0.00403502	0	0.00449055	0.0275264	0
Bacteria; __Firmicutes; __Clostridia; __Clostridiales; __Gracilibacteraceae; __Gracilibacter; __Gracilibacter thermotolerans	Bacteria	__Firmicutes	__Clostridia	__Clostridiales	__Gracilibacteraceae	__Gracilibacter	__Gracilibacter thermotolerans	0	0	0	0	0	0	0.00490581	0	0.0189272	0	0	0	0.00655953	0	0	0	0	0	0.0339109	0.0148943	0.0530692	0.0500939	0	0	0	0.00370494	0.0261054	0.328791	0	0	0.015157	0.00759532	0.00385401	0.00976594	0	0	0	0	0	0	0	0
Bacteria; __Proteobacteria; __Epsilonproteobacteria; __Campylobacterales; __Campylobacteraceae; __Arcobacter; __Arcobacter pacificus	Bacteria	__Proteobacteria	__Epsilonproteobacteria	__Campylobacterales	__Campylobacteraceae	__Arcobacter	__Arcobacter pacificus	0.00253743	0	0	0	0	0	0	0	0.00378544	0	0	0	0	0	0	0	0	0.00283913	0	0	0	0	0	0	0	0	0	0	0	0	0	0.00759532	0.0192701	0.0423191	0.120238	0	0	0.00403502	0.00375657	0	0	0
Bacteria; __Firmicutes; __Erysipelotrichia; __Erysipelotrichales; __Erysipelotrichaceae; __Turicibacter; __Turicibacter sanguinis	Bacteria	__Firmicutes	__Erysipelotrichia	__Erysipelotrichales	__Erysipelotrichaceae	__Turicibacter	__Turicibacter sanguinis	0	0	0	0	0.116505	0.0355016	0.0784929	0.34015	0.109778	0	0	0	0	0	0	0	0	0.00283913	0	0	0	0	0	0	0	0	0	0	0.00534616	0	0.00909422	0	0	0	0	0	0	0	0.00375657	0	0	0
Bacteria; __Proteobacteria; __Betaproteobacteria; __Burkholderiales; __Comamonadaceae; __Acidovorax; __Acidovorax caeni	Bacteria	__Proteobacteria	__Betaproteobacteria	__Burkholderiales	__Comamonadaceae	__Acidovorax	__Acidovorax caeni	0.00761228	0.0507384	0.0066379	0.0158514	0.0423654	0.0710031	0.024529	0.0373336	0.0227126	0.00584197	0.03427	0	0.00327976	0.0392287	0.0542921	0.0402472	0	0.0936914	0	0	0	0.00313087	0	0.0036827	0	0.0333444	0	0.00365323	0	0	0.0181884	0	0	0.00651063	0	0	0.00313991	0	0.0150263	0	0	0
Bacteria; __Firmicutes; __Clostridia; __Clostridiales; __Christensenellaceae; __Christensenella; __Christensenella minuta	Bacteria	__Firmicutes	__Clostridia	__Clostridiales	__Christensenellaceae	__Christensenella	__Christensenella minuta	0.00761228	0.0427271	0	0.00317028	0.0176523	0.00394462	0.024529	0	0	0	0	0.00380127	0.00655953	0.00905278	0.00301623	0	0	0.00283913	0.264505	0.145219	0.165104	0.115842	0.0113813	0.0110481	0.0884849	0	0.248001	0.171702	0.00534616	0.00417589	0.00303141	0.0151906	0.00770802	0.00651063	0.0137415	0.00957121	0	0.00403502	0	0.0314338	0.0137632	0
Bacteria; __Proteobacteria; __Gammaproteobacteria; __Nevskiales; __Sinobacteraceae; __Sinimarinibacterium; __Sinimarinibacterium flocculans	Bacteria	__Proteobacteria	__Gammaproteobacteria	__Nevskiales	__Sinobacteraceae	__Sinimarinibacterium	__Sinimarinibacterium flocculans	0	0.00267044	0.0066379	0.00317028	0	0.00394462	0	0.0124445	0	0	0	0	0	0	0	0	0	0	0	0	0	0	0	0	0	0	0	0	0	0	0	0	0	0	0	0	0	0	0	0	0	0
Bacteria; __Bacteroidetes; __Bacteroidia; __Marinilabiliales; __Prolixibacteraceae; __Prolixibacter; __Prolixibacter denitrificans	Bacteria	__Bacteroidetes	__Bacteroidia	__Marinilabiliales	__Prolixibacteraceae	__Prolixibacter	__Prolixibacter denitrificans	0	0.00267044	0.00331895	0	0	0	0.024529	0.0414817	0	0	0	0	0	0	0	0	0	0	0.00339109	0.0186178	0.00589657	0.0187852	0.0227626	0	0.0160882	0	0.00652635	0.0219194	0.0106923	0.00417589	0	0	0	0	0	0	0	0	0	0	0	0
Bacteria; __Actinobacteria; __Nitriliruptoria; __Egibacterales; __Egibacteraceae; __Egibacter; __Egibacter rhizosphaerae	Bacteria	__Actinobacteria	__Nitriliruptoria	__Egibacterales	__Egibacteraceae	__Egibacter	__Egibacter rhizosphaerae	0	0	0	0	0	0	0	0	0	0	0	0	0	0	0	0	0	0	0	0	0	0	0	0	0	0	0	0	0	0	0	0	0	0	0	0	0	0	0	0	0	0
Bacteria; __Lentisphaerae; __Lentisphaeria; __Victivallales; __Victivallaceae; __Victivallis; __Victivallis vadensis	Bacteria	__Lentisphaerae	__Lentisphaeria	__Victivallales	__Victivallaceae	__Victivallis	__Victivallis vadensis	0	0.00267044	0.0066379	0	0.0105914	0.0433908	0.0294349	0.0165927	0.0302835	0.00292099	0	0	0	0.00603519	0	0	0	0.0085174	0.0406931	0.00744713	0.0176897	0.00313087	0.00758754	0.0036827	0.0241322	0.0444593	0.0130527	0	0.00534616	0.0459348	0.0181884	0.00379766	0.015416	0.00325531	0	0.0143568	0.00627983	0.0161401	0.00375657	0.0134716	0.0034408	0
Bacteria; __Firmicutes; __Clostridia; __Clostridiales; __Peptococcaceae; __Desulfitobacterium; __Desulfitobacterium hafniense	Bacteria	__Firmicutes	__Clostridia	__Clostridiales	__Peptococcaceae	__Desulfitobacterium	__Desulfitobacterium hafniense	0.0101497	0.0427271	0.0066379	0.00634055	0.0282436	0.0236677	0.0441523	0.00829635	0.00757088	0	0	0	0	0	0	0	0	0	0.0983418	0.0856419	0.227018	0.131497	0.00379377	0.0036827	0	0	0.0815794	0.182662	0	0.00417589	0.00606281	0	0	0	0	0	0	0	0	0.00898109	0	0
Bacteria; __Firmicutes; __Negativicutes; __Selenomonadales; __Sporomusaceae; __Dendrosporobacter; __Dendrosporobacter quercicolus	Bacteria	__Firmicutes	__Negativicutes	__Selenomonadales	__Sporomusaceae	__Dendrosporobacter	__Dendrosporobacter quercicolus	0	0	0	0	0.0353045	0.00788924	0.0883046	0	0.0605671	0	0	0	0	0	0	0.0028748	0	0.042587	0.0915596	0.0260649	0.203432	0.187852	0.00379377	0.0036827	0.0482645	0.0148198	0.107685	0.23746	0	0	0.0242512	0.00379766	0.00385401	0	0.00687073	0	0	0	0	0	0	0
; __; __; __; __; __; __		__	__	__	__	__	__	0	0	0	0	0	0	0	0	0	0	0	0	0	0	0	0	0	0	0	0	0	0	0	0	0	0	0	0	0	0	0	0	0	0	0	0	0	0	0	0	0	0
Bacteria; __Actinobacteria; __Actinobacteria; __Corynebacteriales; __Mycobacteriaceae; __Mycolicibacterium; __Mycolicibacterium arcueilense	Bacteria	__Actinobacteria	__Actinobacteria	__Corynebacteriales	__Mycobacteriaceae	__Mycolicibacterium	__Mycolicibacterium arcueilense	0.00507485	0.0133522	0.0066379	0.0158514	0.0317741	0.00788924	0.103022	0.00414817	0.00378544	0	0	0	0.00327976	0	0	0	0	0	0	0	0	0	0	0	0	0	0	0.00365323	0	0	0	0	0	0	0	0	0	0	0	0	0	0
Bacteria; __Firmicutes; __Clostridia; __Clostridiales; __Peptococcaceae; __Dehalobacter; __Dehalobacter restrictus	Bacteria	__Firmicutes	__Clostridia	__Clostridiales	__Peptococcaceae	__Dehalobacter	__Dehalobacter restrictus	0.00253743	0	0.00331895	0	0.0141218	0.0315569	0.0343407	0	0	0	0	0.00380127	0	0	0.00301623	0	0	0.00283913	0.0746041	0.0744713	0.194587	0.100188	0	0.0147308	0.0160882	0.00370494	0.0391581	0.186315	0	0.0208794	0.00606281	0.00379766	0	0.00325531	0	0	0	0	0	0	0.0103224	0
Bacteria; __Firmicutes; __Clostridia; __Clostridiales; __Gracilibacteraceae; __Gracilibacter; __Gracilibacter thermotolerans	Bacteria	__Firmicutes	__Clostridia	__Clostridiales	__Gracilibacteraceae	__Gracilibacter	__Gracilibacter thermotolerans	0.0126871	0	0	0	0.0141218	0.00788924	0.0735871	0.0124445	0.034069	0	0	0.00760254	0	0	0	0	0	0	0.0576486	0.0558534	0.114983	0.0907952	0	0.0110481	0.00402204	0.00370494	0.0489476	0.0474921	0	0.00417589	0.00606281	0	0	0	0	0	0.00313991	0	0	0	0	0
Bacteria; __Proteobacteria; __Alphaproteobacteria; __Rhodospirillales; __Rhodospirillaceae; __Tistrella; __Tistrella mobilis	Bacteria	__Proteobacteria	__Alphaproteobacteria	__Rhodospirillales	__Rhodospirillaceae	__Tistrella	__Tistrella mobilis	0.00761228	0.00534088	0.0066379	0.0190217	0.0458959	0.0749477	0.00490581	0	0	0	0	0	0	0	0	0	0	0	0	0	0	0	0	0	0.00804408	0	0	0	0	0	0	0	0	0	0	0	0.0345391	0.0161401	0	0	0	0
Bacteria; __Firmicutes; __Clostridia; __Clostridiales; __Gracilibacteraceae; __Gracilibacter; __Gracilibacter thermotolerans	Bacteria	__Firmicutes	__Clostridia	__Clostridiales	__Gracilibacteraceae	__Gracilibacter	__Gracilibacter thermotolerans	0.0202994	0.024034	0.00331895	0.0221919	0.0317741	0.00788924	0.0883046	0.024889	0	0.00876296	0.00571167	0.00380127	0.0163988	0.00301759	0.00904868	0.0028748	0	0.0085174	0.0440842	0.0856419	0.106138	0.118973	0.0341439	0.036827	0.0201102	0.0148198	0.101158	0.146129	0.0106923	0.0250553	0.0121256	0	0	0	0.00687073	0.00957121	0	0	0	0	0.0034408	0
Bacteria; __Proteobacteria; __Gammaproteobacteria; __Xanthomonadales; __Xanthomonadaceae; __Stenotrophomonas; __Stenotrophomonas nitritireducens	Bacteria	__Proteobacteria	__Gammaproteobacteria	__Xanthomonadales	__Xanthomonadaceae	__Stenotrophomonas	__Stenotrophomonas nitritireducens	0.00253743	0.00267044	0.00331895	0	0.0105914	0.00394462	0.024529	0.00829635	0	0	0	0	0.00327976	0.00301759	0.0120649	0	0	0.00567827	0	0	0	0	0	0.0036827	0.0160882	0.0185247	0	0	0	0	0.00606281	0	0	0	0	0	0	0	0	0	0	0
Bacteria; __Thermotogae; __Thermotogae; __Kosmotogales; __Kosmotogaceae; __Mesotoga; __Mesotoga infera	Bacteria	__Thermotogae	__Thermotogae	__Kosmotogales	__Kosmotogaceae	__Mesotoga	__Mesotoga infera	0	0	0	0	0.00353045	0	0.00981162	0	0.00378544	0	0	0	0	0	0	0	0	0	0.0508664	0.00372356	0.00884486	0.0156544	0	0	0	0	0	0.0146129	0	0	0	0	0	0	0	0	0	0	0	0	0	0
Bacteria; __Proteobacteria; __Gammaproteobacteria; __Alteromonadales; __Alteromonadaceae; __Alishewanella; __Alishewanella aestuarii	Bacteria	__Proteobacteria	__Gammaproteobacteria	__Alteromonadales	__Alteromonadaceae	__Alishewanella	__Alishewanella aestuarii	0	0	0	0	0	0	0	0	0	0	0	0	0	0	0	0	0	0	0	0	0	0	0	0	0	0	0	0	0	0	0	0	0	0	0	0	0	0	0	0	0	0
Bacteria; __Bacteroidetes; __Flavobacteriia; __Flavobacteriales; __Flavobacteriaceae; __Flavobacterium; __Flavobacterium hauense	Bacteria	__Bacteroidetes	__Flavobacteriia	__Flavobacteriales	__Flavobacteriaceae	__Flavobacterium	__Flavobacterium hauense	0	0.0133522	0.0066379	0.00951083	0.00353045	0.0118339	0.00490581	0.00414817	0.0189272	0	0	0	0	0	0	0	0	0	0	0	0	0	0	0	0	0	0	0	0	0	0	0	0	0	0	0	0	0	0	0	0	0
Bacteria; __Proteobacteria; __Alphaproteobacteria; __Rhizobiales; __Bradyrhizobiaceae; __Bosea; __Bosea robiniae	Bacteria	__Proteobacteria	__Alphaproteobacteria	__Rhizobiales	__Bradyrhizobiaceae	__Bosea	__Bosea robiniae	0	0	0.0066379	0	0.0105914	0.0197231	0.00981162	0.00829635	0.0113563	0	0	0	0	0	0	0	0	0.00283913	0	0	0	0	0	0	0	0	0	0	0	0	0	0	0	0	0	0	0	0	0	0	0	0
Bacteria; __Proteobacteria; __Deltaproteobacteria; __Desulfuromonadales; __Geobacteraceae; __Geobacter; __Geobacter luticola	Bacteria	__Proteobacteria	__Deltaproteobacteria	__Desulfuromonadales	__Geobacteraceae	__Geobacter	__Geobacter luticola	0	0	0	0	0.0105914	0	0	0	0.0264981	0.00292099	0	0.00380127	0.0131191	0.00301759	0	0	0	0.00567827	0.0779952	0.0558534	0.176897	0.0876644	0.00758754	0.0073654	0.00804408	0.00740988	0.0652635	0.0401856	0.00534616	0.00417589	0.0181884	0.00759532	0	0.00325531	0.00343536	0	0.00313991	0	0	0.00898109	0.0034408	0.00665646
Bacteria; __Proteobacteria; __Gammaproteobacteria; __Xanthomonadales; __Rhodanobacteraceae; __Dokdonella; __Dokdonella koreensis	Bacteria	__Proteobacteria	__Gammaproteobacteria	__Xanthomonadales	__Rhodanobacteraceae	__Dokdonella	__Dokdonella koreensis	0	0.00534088	0	0	0.0070609	0.00394462	0	0	0.00757088	0	0	0	0	0	0	0	0	0	0	0	0	0	0	0	0	0	0	0	0	0	0	0	0	0	0	0	0	0	0	0	0	0
Bacteria; __Actinobacteria; __Actinobacteria; __Kineosporiales; __Kineosporiaceae; __Kineosporia; __Kineosporia rhamnosa	Bacteria	__Actinobacteria	__Actinobacteria	__Kineosporiales	__Kineosporiaceae	__Kineosporia	__Kineosporia rhamnosa	0	0	0.00331895	0	0.0247132	0	0.0392465	0.0331854	0	0	0	0	0	0	0	0	0	0	0.111906	0.175007	0.138569	0.147151	0.0644941	0.114164	0.0603306	0.00370494	0.189264	0.0584518	0.00534616	0.0334071	0	0	0	0	0	0	0.00313991	0	0	0	0	0
Bacteria; __Proteobacteria; __Deltaproteobacteria; __Desulfobacterales; __Desulfobacteraceae; __Desulfobotulus; __Desulfobotulus sapovorans	Bacteria	__Proteobacteria	__Deltaproteobacteria	__Desulfobacterales	__Desulfobacteraceae	__Desulfobotulus	__Desulfobotulus sapovorans	0.0101497	0	0	0.00634055	0.0247132	0.0157785	0.0490581	0.00414817	0.00378544	0	0	0	0	0	0	0	0	0	0.0576486	0.0633006	0.0442243	0.07201	0.0455252	0.036827	0.0281543	0	0.114211	0.0401856	0.00534616	0.0167036	0.00606281	0	0	0	0	0.0287136	0.0156996	0.00807005	0.00751315	0	0	0
Bacteria; __Firmicutes; __Clostridia; __Clostridiales; __Ruminococcaceae; __; __[Clostridium] viride	Bacteria	__Firmicutes	__Clostridia	__Clostridiales	__Ruminococcaceae	__	__[Clostridium] viride	0	0	0	0	0	0	0	0	0.00378544	0.0116839	0.00285584	0.0456152	0.0360774	0.0120704	0.0180974	0.0057496	0	0.0596218	0.00339109	0.0521299	0.0235863	0.0156544	0.00379377	0.0036827	0.00804408	0.00370494	0.0195791	0.0182662	0	0	0.00303141	0.0151906	0.0501021	0.0195319	0.0274829	0.00957121	0.00941974	0.00403502	0.0413223	0.143698	0.196126	0
Bacteria; __Firmicutes; __Clostridia; __Clostridiales; __Hungateiclostridiaceae; __Ercella; __Ercella succinigenes	Bacteria	__Firmicutes	__Clostridia	__Clostridiales	__Hungateiclostridiaceae	__Ercella	__Ercella succinigenes	0	0.00267044	0	0	0	0	0	0	0	0	0	0	0	0	0	0	0	0	0.0339109	0.0186178	0.041276	0.0313087	0	0.0036827	0.00402204	0	0.0130527	0.0146129	0	0	0	0	0	0	0	0	0	0	0	0	0	0
Bacteria; __Proteobacteria; __Alphaproteobacteria; __Rhizobiales; __Hyphomicrobiaceae; __Hyphomicrobium; __Hyphomicrobium nitrativorans	Bacteria	__Proteobacteria	__Alphaproteobacteria	__Rhizobiales	__Hyphomicrobiaceae	__Hyphomicrobium	__Hyphomicrobium nitrativorans	0	0	0	0	0	0	0	0	0	0	0	0	0	0	0	0	0	0	0	0	0	0	0	0	0	0	0	0	0	0	0	0	0	0	0	0	0	0	0	0	0	0
Bacteria; __Firmicutes; __Clostridia; __Clostridiales; __Ruminococcaceae; __Phocea; __Phocea massiliensis	Bacteria	__Firmicutes	__Clostridia	__Clostridiales	__Ruminococcaceae	__Phocea	__Phocea massiliensis	0	0	0	0	0	0	0	0	0	0	0	0	0	0	0	0	0	0	0.00339109	0	0	0	0	0	0	0	0	0	0	0	0	0	0	0	0	0	0	0	0	0.00449055	0.0034408	0
Bacteria; __Firmicutes; __Clostridia; __Clostridiales; __Eubacteriaceae; __Anaerofustis; __Anaerofustis stercorihominis	Bacteria	__Firmicutes	__Clostridia	__Clostridiales	__Eubacteriaceae	__Anaerofustis	__Anaerofustis stercorihominis	0	0	0	0	0.0105914	0	0.00490581	0	0	0	0	0	0	0	0	0	0	0	0.0881685	0.0297885	0.135621	0.10645	0	0.0036827	0.00402204	0	0.0848426	0.204581	0	0.00417589	0.0121256	0.00379766	0.015416	0.0292978	0.037789	0	0	0.00403502	0	0.00898109	0.0275264	0
Bacteria; __Firmicutes; __Clostridia; __Clostridiales; __Ruminococcaceae; __Ruminococcus; __Ruminococcus champanellensis	Bacteria	__Firmicutes	__Clostridia	__Clostridiales	__Ruminococcaceae	__Ruminococcus	__Ruminococcus champanellensis	0	0.00267044	0	0	0.0105914	0	0.024529	0	0	0	0	0	0	0	0	0	0	0	0.037302	0.00744713	0.0265346	0.0344396	0.0113813	0.0147308	0.00804408	0.0111148	0.00652635	0	0.0588078	0.0167036	0.0212198	0	0	0	0	0	0	0	0.00751315	0	0	0
Bacteria; __Firmicutes; __Clostridia; __Clostridiales; __Christensenellaceae; __Christensenella; __Christensenella minuta	Bacteria	__Firmicutes	__Clostridia	__Clostridiales	__Christensenellaceae	__Christensenella	__Christensenella minuta	0.00507485	0.00267044	0	0	0.00353045	0.00788924	0	0	0.00378544	0	0	0.00380127	0.00327976	0	0	0.0028748	0	0.0085174	0.0881685	0.0297885	0.162156	0.0907952	0	0.0036827	0	0	0.075053	0.157089	0.00534616	0	0.00606281	0.0303813	0.0385401	0.061851	0.0687073	0	0	0	0.0150263	0.0224527	0.068816	0
Bacteria; __Firmicutes; __Clostridia; __Thermoanaerobacterales; __Thermoanaerobacterales Family III. Incertae Sedis; __Thermoanaerobacterium; __Thermoanaerobacterium thermosaccharolyticum	Bacteria	__Firmicutes	__Clostridia	__Thermoanaerobacterales	__Thermoanaerobacterales Family III. Incertae Sedis	__Thermoanaerobacterium	__Thermoanaerobacterium thermosaccharolyticum	0	0	0	0	0	0	0	0	0.00757088	0	0	0	0	0	0	0	0	0	0	0	0	0	0	0	0	0	0.00326318	0	0	0	0	0	0	0	0	0	0	0	0	0	0	0
Bacteria; __Synergistetes; __Synergistia; __Synergistales; __Synergistaceae; __Dethiosulfovibrio; __Dethiosulfovibrio acidaminovorans	Bacteria	__Synergistetes	__Synergistia	__Synergistales	__Synergistaceae	__Dethiosulfovibrio	__Dethiosulfovibrio acidaminovorans	0.00253743	0	0	0	0	0	0	0	0	0.0175259	0.0456934	0.0836279	0.0229583	0.0241407	0.0120649	0.0172488	0.0446528	0.0312305	0.00678219	0.00372356	0	0	0	0.0036827	0.0120661	0.0148198	0.00652635	0	0.00534616	0.00835178	0.0303141	0.201276	0.184992	0.175787	0.0721426	0.0382848	0.0125597	0.0363152	0.0375657	0.148188	0.120428	0.0399388
Bacteria; __Proteobacteria; __Alphaproteobacteria; __Rhizobiales; __Hyphomicrobiaceae; __Devosia; __Devosia lucknowensis	Bacteria	__Proteobacteria	__Alphaproteobacteria	__Rhizobiales	__Hyphomicrobiaceae	__Devosia	__Devosia lucknowensis	0.00253743	0	0.00331895	0	0	0.00394462	0.0196232	0.00829635	0	0	0	0	0	0	0	0	0	0	0	0	0	0	0	0	0	0	0	0	0	0	0	0	0	0	0	0	0	0	0	0	0	0
Bacteria; __Proteobacteria; __Epsilonproteobacteria; __Campylobacterales; __Campylobacteraceae; __Arcobacter; __Arcobacter cloacae	Bacteria	__Proteobacteria	__Epsilonproteobacteria	__Campylobacterales	__Campylobacteraceae	__Arcobacter	__Arcobacter cloacae	0.00507485	0	0	0	0.00353045	0	0	0.024889	0	0	0	0	0	0	0	0	0	0	0	0	0	0	0.00758754	0.0036827	0.0120661	0	0	0	0	0.0125277	0	0	0	0	0.00687073	0	0	0	0	0	0	0
Bacteria; __Firmicutes; __Clostridia; __Clostridiales; __Clostridiales Family XIII. Incertae Sedis; __Aminipila; __Aminipila butyrica	Bacteria	__Firmicutes	__Clostridia	__Clostridiales	__Clostridiales Family XIII. Incertae Sedis	__Aminipila	__Aminipila butyrica	0	0.0133522	0.0232327	0.0158514	0.0353045	0.0276123	0.0294349	0.0497781	0.0757088	0.0876296	0.0542609	0.0874292	0.147589	0.0120704	0.0120649	0.043122	0.0111632	0.0312305	0.00678219	0.0297885	0	0.0125235	0.0341439	0.0515578	0	0.0296395	0.0130527	0.0109597	0.0481155	0.00417589	0.0181884	0	0	0.00325531	0	0.0191424	0.0156996	0.0403502	0.0150263	0	0.0034408	0.00665646
Bacteria; __Firmicutes; __Clostridia; __Clostridiales; __Peptostreptococcaceae; __Peptoclostridium; __Peptoclostridium litorale	Bacteria	__Firmicutes	__Clostridia	__Clostridiales	__Peptostreptococcaceae	__Peptoclostridium	__Peptoclostridium litorale	0.00253743	0	0.0331895	0.0380433	0	0	0.00490581	0	0	0	0	0	0	0	0	0	0	0	0.179728	0.0968126	0.041276	0.0626174	0.0379377	0.0441924	0.0241322	0	0.0685267	0.0913309	0	0.00835178	0	0	0	0	0	0	0	0	0	0	0	0
Bacteria; __Bacteroidetes; __Bacteroidia; __Marinilabiliales; __Prolixibacteraceae; __Meniscus; __Meniscus glaucopis	Bacteria	__Bacteroidetes	__Bacteroidia	__Marinilabiliales	__Prolixibacteraceae	__Meniscus	__Meniscus glaucopis	0.00761228	0.00534088	0.0132758	0.00317028	0	0.00394462	0	0	0	0.0175259	0.017135	0.0608203	0.0655953	0.0211231	0.00904868	0.0603708	0	0.0312305	0.0169555	0.0335121	0.0324312	0.0125235	0	0	0	0.00370494	0.0228422	0.0146129	0.00534616	0	0	0.0949415	0.104058	0.110681	0.0790134	0.0191424	0.00941974	0.00403502	0.0450789	0.0628677	0.0963424	0
Bacteria; __Proteobacteria; __Deltaproteobacteria; __Desulfobacterales; __Desulfobacteraceae; __Desulfosarcina; __Desulfosarcina widdelii	Bacteria	__Proteobacteria	__Deltaproteobacteria	__Desulfobacterales	__Desulfobacteraceae	__Desulfosarcina	__Desulfosarcina widdelii	0	0	0.00331895	0	0.00353045	0	0	0	0.0113563	0	0.00571167	0	0.00983929	0.00301759	0	0.0028748	0	0	0.0135644	0.0111707	0.0471726	0.0281778	0.00379377	0	0.00402204	0	0.0163159	0.00730647	0	0	0	0.00759532	0	0.00325531	0	0.00957121	0	0	0.00751315	0.00898109	0.0240856	0
Bacteria; __Proteobacteria; __Deltaproteobacteria; __Desulfovibrionales; __Desulfovibrionaceae; __Desulfovibrio; __Desulfovibrio sulfodismutans	Bacteria	__Proteobacteria	__Deltaproteobacteria	__Desulfovibrionales	__Desulfovibrionaceae	__Desulfovibrio	__Desulfovibrio sulfodismutans	0.00253743	0.0267044	0	0	0.0741395	0.0631139	0.171703	0.211557	0	0	0	0	0	0	0	0	0	0	0.0169555	0.0223414	0.00589657	0.0156544	0.0113813	0.0257789	0.0201102	0.0111148	0.0424213	0.0328791	0	0	0.00303141	0	0	0	0	0	0.00313991	0	0.00375657	0	0	0
Bacteria; __Firmicutes; __Clostridia; __Clostridiales; __Hungateiclostridiaceae; __Anaerobacterium; __Anaerobacterium chartisolvens	Bacteria	__Firmicutes	__Clostridia	__Clostridiales	__Hungateiclostridiaceae	__Anaerobacterium	__Anaerobacterium chartisolvens	0.0456737	0.133522	0.0597411	0.0285325	0.038835	0.0276123	0.0392465	0.0124445	0.034069	0.00292099	0	0.00760254	0.00655953	0	0	0.0028748	0	0.0567827	0.0610397	0.0670241	0.106138	0.122104	0.0758754	0.0810194	0.0683747	0.177837	0.101158	0.062105	0.0427693	0.0250553	0.0939736	0.00379766	0.00385401	0	0	0.0047856	0.00313991	0.00403502	0.0901578	0.00898109	0.017204	0
; __; __; __; __; __; __		__	__	__	__	__	__	0	0	0	0	0	0	0	0	0.00757088	0	0	0	0	0	0	0.00862441	0	0.116405	0	0	0	0	0	0	0.0241322	0.0148198	0.00326318	0	0	0.037583	0.0212198	0	0	0	0	0.11964	0	0	0.00375657	0	0	0
Bacteria; __Chloroflexi; __Anaerolineae; __Anaerolineales; __Anaerolineaceae; __Leptolinea; __Leptolinea tardivitalis	Bacteria	__Chloroflexi	__Anaerolineae	__Anaerolineales	__Anaerolineaceae	__Leptolinea	__Leptolinea tardivitalis	0.00507485	0.00267044	0.00331895	0	0.00353045	0.00394462	0	0	0	0	0	0	0	0	0	0	0	0	0.0576486	0.0521299	0.147414	0.0845335	0	0	0.00402204	0	0.0620003	0.0986373	0	0	0	0	0	0	0	0	0	0	0	0	0	0
Bacteria; __Bacteroidetes; __Bacteroidia; __Bacteroidales; __Tannerellaceae; __Parabacteroides; __Parabacteroides chartae	Bacteria	__Bacteroidetes	__Bacteroidia	__Bacteroidales	__Tannerellaceae	__Parabacteroides	__Parabacteroides chartae	0	0	0.0066379	0.00634055	0	0	0	0	0	0.00292099	0	0.0114038	0.0163988	0.00301759	0.00603245	0	0	0.00283913	0	0	0	0	0.0303502	0.0147308	0.0723967	0.00370494	0	0	0.0374231	0.208794	0.00303141	0	0.00385401	0	0	0.023928	0.0156996	0.0363152	0.0338092	0	0	0.106503
Bacteria; __Firmicutes; __Clostridia; __Clostridiales; __; __Intestinimonas; __Intestinimonas butyriciproducens	Bacteria	__Firmicutes	__Clostridia	__Clostridiales	__	__Intestinimonas	__Intestinimonas butyriciproducens	0	0.00801132	0	0	0	0	0.0147174	0	0	0.0116839	0.00856751	0.0152051	0.0295179	0.015088	0.0180974	0.00862441	0	0.0312305	0.0644308	0.0372356	0.126776	0.07201	0.00379377	0	0.0120661	0.0222296	0.0978953	0.0803712	0	0	0.00303141	0.0835485	0.0462481	0.0651063	0.0549658	0.0287136	0.00313991	0	0.00751315	0.0763393	0.168599	0
Bacteria; __Bacteroidetes; __Bacteroidia; __Bacteroidales; __Porphyromonadaceae; __Petrimonas; __Petrimonas sulfuriphila	Bacteria	__Bacteroidetes	__Bacteroidia	__Bacteroidales	__Porphyromonadaceae	__Petrimonas	__Petrimonas sulfuriphila	0.00253743	0	0	0	0.00353045	0.00788924	0.00490581	0.0207409	0.181701	0	0	0	0	0	0	0	0	0	0.0169555	0.00744713	0.00884486	0.0156544	0.00379377	0.0073654	0	0	0.0228422	0.0694115	0.00534616	0	0	0.00379766	0	0.00325531	0.00343536	0	0	0	0	0	0.0068816	0
Bacteria; __Synergistetes; __Synergistia; __Synergistales; __Synergistaceae; __Aminomonas; __Aminomonas paucivorans	Bacteria	__Synergistetes	__Synergistia	__Synergistales	__Synergistaceae	__Aminomonas	__Aminomonas paucivorans	0.0126871	0.0106818	0.00995685	0	0.0423654	0.0315569	0.0147174	0.0331854	0.0416399	0.00584197	0.00285584	0.00760254	0.00327976	0	0.0150811	0.014374	0	0.00567827	0.0644308	0.0707477	0.0648623	0.0626174	0.0341439	0.0478751	0.168926	0.0111148	0.0685267	0.0913309	0.0160385	0.0542865	0.00909422	0.0569649	0.0462481	0.0651063	0.0721426	0.0143568	0	0	0.00751315	0.0449055	0.0653752	0
Bacteria; __Tenericutes; __Mollicutes; __Acholeplasmatales; __Acholeplasmataceae; __Acholeplasma; __Acholeplasma parvum	Bacteria	__Tenericutes	__Mollicutes	__Acholeplasmatales	__Acholeplasmataceae	__Acholeplasma	__Acholeplasma parvum	0.00253743	0	0	0	0	0	0	0	0	0	0	0	0	0	0	0	0	0	0.0305199	0.100536	0.020638	0.0187852	0.0151751	0.0220962	0.00402204	0.0185247	0.0456845	0.00365323	0	0	0.0212198	0	0	0	0	0	0	0	0	0	0	0
Bacteria; __Bacteroidetes; __Bacteroidia; __Bacteroidales; __Lentimicrobiaceae; __Lentimicrobium; __Lentimicrobium saccharophilum	Bacteria	__Bacteroidetes	__Bacteroidia	__Bacteroidales	__Lentimicrobiaceae	__Lentimicrobium	__Lentimicrobium saccharophilum	0	0	0	0	0	0	0	0	0	0	0	0	0	0	0	0	0	0	0	0	0	0	0	0	0	0	0	0.00730647	0	0	0	0	0	0	0	0	0	0	0	0	0	0
Bacteria; __Chloroflexi; __Anaerolineae; __Anaerolineales; __Anaerolineaceae; __Thermanaerothrix; __Thermanaerothrix daxensis	Bacteria	__Chloroflexi	__Anaerolineae	__Anaerolineales	__Anaerolineaceae	__Thermanaerothrix	__Thermanaerothrix daxensis	0	0	0	0	0	0	0	0	0	0	0	0	0	0	0	0	0	0	0	0.00744713	0	0	0	0	0	0	0	0.00365323	0	0	0	0	0	0	0	0	0	0	0	0	0	0
Bacteria; __Firmicutes; __Clostridia; __Clostridiales; __Hungateiclostridiaceae; __Pseudoclostridium; __Pseudoclostridium thermosuccinogenes	Bacteria	__Firmicutes	__Clostridia	__Clostridiales	__Hungateiclostridiaceae	__Pseudoclostridium	__Pseudoclostridium thermosuccinogenes	0	0	0	0	0	0	0	0	0	0	0	0	0	0	0	0	0	0	0.00339109	0	0	0	0	0	0	0	0	0	0	0	0	0	0	0	0	0	0	0	0	0	0	0
Bacteria; __Proteobacteria; __Alphaproteobacteria; __Rhodobacterales; __Hyphomonadaceae; __Hyphomonas; __Hyphomonas polymorpha	Bacteria	__Proteobacteria	__Alphaproteobacteria	__Rhodobacterales	__Hyphomonadaceae	__Hyphomonas	__Hyphomonas polymorpha	0	0	0	0	0	0	0	0.00414817	0	0	0	0	0	0	0	0	0	0	0	0	0	0	0	0	0	0	0	0	0	0	0	0	0	0	0	0	0	0	0	0	0	0
Bacteria; __Proteobacteria; __Betaproteobacteria; __Burkholderiales; __; __Rhizobacter; __Rhizobacter profundi	Bacteria	__Proteobacteria	__Betaproteobacteria	__Burkholderiales	__	__Rhizobacter	__Rhizobacter profundi	0	0	0	0	0	0	0	0	0	0.00876296	0.0799634	0.00380127	0.00327976	0.138809	0.0331785	0.00862441	0.0111632	0.00283913	0	0	0	0	0	0	0	0	0	0	0	0	0	0	0	0	0	0	0	0	0.0150263	0	0	0
Bacteria; __Proteobacteria; __Deltaproteobacteria; __Desulfovibrionales; __Desulfovibrionaceae; __Desulfovibrio; __Desulfovibrio brasiliensis	Bacteria	__Proteobacteria	__Deltaproteobacteria	__Desulfovibrionales	__Desulfovibrionaceae	__Desulfovibrio	__Desulfovibrio brasiliensis	0.0126871	0	0.0199137	0.00634055	0	0	0.00981162	0.00414817	0	0.0525778	0.128513	0.0950317	0.0885536	0.0543167	0.0874706	0.0114992	0	0	0.0339109	0.0409592	0.0353794	0.00313087	0	0.0036827	0.00804408	0	0.0620003	0.0328791	0	0	0	0.00379766	0.00770802	0.00651063	0.0103061	0	0.00627983	0	0	0.0134716	0.0206448	0
Bacteria; __Proteobacteria; __Deltaproteobacteria; __Syntrophobacterales; __Syntrophaceae; __Desulfobacca; __Desulfobacca acetoxidans	Bacteria	__Proteobacteria	__Deltaproteobacteria	__Syntrophobacterales	__Syntrophaceae	__Desulfobacca	__Desulfobacca acetoxidans	0	0	0	0	0	0	0	0	0	0	0	0	0	0	0	0	0	0	0	0	0	0	0	0	0	0	0	0	0	0	0	0	0	0	0	0	0	0	0	0	0	0
Bacteria; __Firmicutes; __Clostridia; __Clostridiales; __Hungateiclostridiaceae; __Thermoclostridium; __Thermoclostridium caenicola	Bacteria	__Firmicutes	__Clostridia	__Clostridiales	__Hungateiclostridiaceae	__Thermoclostridium	__Thermoclostridium caenicola	0	0	0	0	0.00353045	0.00394462	0.00490581	0	0	0	0	0	0	0	0	0	0	0	0.0135644	0.00744713	0.00884486	0.0156544	0	0	0.00402204	0	0.0228422	0.00365323	0	0	0.0121256	0	0	0	0	0	0	0	0	0	0	0
Bacteria; __Firmicutes; __Clostridia; __Clostridiales; __Peptococcaceae; __Desulfitobacterium; __Desulfitobacterium hafniense	Bacteria	__Firmicutes	__Clostridia	__Clostridiales	__Peptococcaceae	__Desulfitobacterium	__Desulfitobacterium hafniense	0.0101497	0	0	0	0	0	0.0147174	0	0.00378544	0	0	0	0	0	0	0	0	0	0.0271288	0.0148943	0.129725	0.0438322	0.00379377	0	0	0.00740988	0.0293686	0.0146129	0	0	0.00606281	0	0	0	0	0	0	0	0	0	0	0
Bacteria; __Proteobacteria; __Gammaproteobacteria; __Xanthomonadales; __Xanthomonadaceae; __Stenotrophomonas; __Stenotrophomonas maltophilia	Bacteria	__Proteobacteria	__Gammaproteobacteria	__Xanthomonadales	__Xanthomonadaceae	__Stenotrophomonas	__Stenotrophomonas maltophilia	0.0431363	0.0507384	0.0165948	0.00317028	0.151809	0.0552246	0.0833987	0.0373336	0.0567816	0	0.00285584	0	0.0131191	0.0301759	0.039211	0	0	0.0596218	0	0	0	0	0	0	0	0.00370494	0	0	0	0	0	0	0	0	0.00343536	0	0.00313991	0.00403502	0.0338092	0.00449055	0	0
Bacteria; __Proteobacteria; __Deltaproteobacteria; __Desulfovibrionales; __Desulfomicrobiaceae; __Desulfomicrobium; __Desulfomicrobium hypogeium	Bacteria	__Proteobacteria	__Deltaproteobacteria	__Desulfovibrionales	__Desulfomicrobiaceae	__Desulfomicrobium	__Desulfomicrobium hypogeium	0.00253743	0	0	0.00317028	0.00353045	0	0	0	0.00378544	0.0116839	0.0228467	0.00380127	0.00983929	0.015088	0.0120649	0.0057496	0.0893056	0.122083	0	0.00372356	0.00294829	0	0.00379377	0.0036827	0.0120661	0.00370494	0.00326318	0	0.00534616	0.00417589	0	0.0569649	0.0924962	0.0683616	0.0618365	0.0287136	0	0.00807005	0.00751315	0.0718488	0.0722568	0.0266258
Bacteria; __Firmicutes; __Clostridia; __Clostridiales; __Ruminococcaceae; __Acetanaerobacterium; __Acetanaerobacterium elongatum	Bacteria	__Firmicutes	__Clostridia	__Clostridiales	__Ruminococcaceae	__Acetanaerobacterium	__Acetanaerobacterium elongatum	0.00253743	0.00534088	0.0066379	0	0.0105914	0.0157785	0.0196232	0.00829635	0.0643525	0	0	0	0	0	0	0	0	0	0.135644	0.0819184	0.126776	0.115842	0.0151751	0.0147308	0.0241322	0.0111148	0.124001	0.116904	0	0.00417589	0.0121256	0	0	0	0	0	0.00313991	0	0	0	0	0
Bacteria; __Actinobacteria; __Actinobacteria; __Propionibacteriales; __Nocardioidaceae; __Nocardioides; __Nocardioides mesophilus	Bacteria	__Actinobacteria	__Actinobacteria	__Propionibacteriales	__Nocardioidaceae	__Nocardioides	__Nocardioides mesophilus	0	0	0	0	0	0	0	0	0	0	0	0	0	0	0	0	0	0	0	0	0	0	0	0	0	0	0	0	0	0	0	0	0	0	0	0	0	0	0	0	0	0
Bacteria; __Firmicutes; __Clostridia; __Clostridiales; __Ruminococcaceae; __; __[Clostridium] viride	Bacteria	__Firmicutes	__Clostridia	__Clostridiales	__Ruminococcaceae	__	__[Clostridium] viride	0	0.00267044	0	0	0.0070609	0.00394462	0	0	0	0.00292099	0	0	0	0	0	0	0	0.00567827	0.0508664	0.0819184	0.126776	0.100188	0.00758754	0.0184135	0	0	0.0946321	0.0949841	0	0	0	0	0.00385401	0.00651063	0	0	0.00627983	0	0	0.0224527	0.017204	0
Bacteria; __Proteobacteria; __Epsilonproteobacteria; __Campylobacterales; __Campylobacteraceae; __Sulfurospirillum; __Sulfurospirillum cavolei	Bacteria	__Proteobacteria	__Epsilonproteobacteria	__Campylobacterales	__Campylobacteraceae	__Sulfurospirillum	__Sulfurospirillum cavolei	0	0	0	0	0	0	0	0	0	0.00584197	0	0.00760254	0.00327976	0	0.00301623	0.0057496	0	0	0	0	0	0	0.0113813	0.0110481	0.00402204	0	0	0	0.0267308	0.00417589	0	0.0987392	0.104058	0.061851	0.144285	0.0717841	0	0	0.0225394	0.0853204	0.0137632	0
Bacteria; __Proteobacteria; __Betaproteobacteria; __Nitrosomonadales; __Thiobacillaceae; __Thiobacillus; __Thiobacillus thioparus	Bacteria	__Proteobacteria	__Betaproteobacteria	__Nitrosomonadales	__Thiobacillaceae	__Thiobacillus	__Thiobacillus thioparus	0	0	0	0	0.00353045	0	0	0.00829635	0.00378544	0	0	0	0	0	0	0	0	0.00283913	0	0	0	0	0	0	0	0.00370494	0	0	0	0	0	0	0	0	0	0	0	0	0	0	0	0
Bacteria; __Firmicutes; __Negativicutes; __Selenomonadales; __Sporomusaceae; __Sporomusa; __Sporomusa malonica	Bacteria	__Firmicutes	__Negativicutes	__Selenomonadales	__Sporomusaceae	__Sporomusa	__Sporomusa malonica	0.0202994	0.0293748	0.0066379	0.00317028	0.0882613	0.0276123	0.0490581	0.00829635	0.00757088	0	0.00285584	0.00760254	0.00327976	0.00301759	0.00301623	0	0	0	0.0271288	0.0968126	0.061914	0.0500939	0.0265564	0.0073654	0.0643527	0	0.13379	0.0182662	0	0.0125277	0	0.0265836	0.0192701	0.0651063	0.037789	0.0047856	0.00627983	0.00403502	0.0112697	0.00449055	0.051612	0
Bacteria; __Firmicutes; __Clostridia; __Clostridiales; __Oscillospiraceae; __Oscillibacter; __Oscillibacter ruminantium	Bacteria	__Firmicutes	__Clostridia	__Clostridiales	__Oscillospiraceae	__Oscillibacter	__Oscillibacter ruminantium	0.071048	0.109488	0.0199137	0.0126811	0.0423654	0.0236677	0.0883046	0.00414817	0	0	0	0	0	0	0	0	0	0	0.00678219	0	0	0.00313087	0	0.0036827	0	0.062984	0	0.00365323	0	0	0.0242512	0	0	0	0	0	0	0	0	0	0	0
Bacteria; __Firmicutes; __Clostridia; __Clostridiales; __Eubacteriaceae; __Alkalibacter; __Alkalibacter saccharofermentans	Bacteria	__Firmicutes	__Clostridia	__Clostridiales	__Eubacteriaceae	__Alkalibacter	__Alkalibacter saccharofermentans	0.017762	0.0480679	0.136077	0.107789	0.00353045	0.0197231	0.00981162	0.107852	0	0.00584197	0.00571167	0.0152051	0.00655953	0.00603519	0.00603245	0	0	0	0.00678219	0.0148943	0.00294829	0.00939261	0.0682879	0.0699713	0	0.0407543	0.0130527	0.00365323	0.032077	0	0.0545653	0	0	0	0	0	0	0	0	0.00449055	0	0
Bacteria; __Bacteroidetes; __Bacteroidia; __Bacteroidales; __Bacteroidaceae; __Bacteroides; __Bacteroides sartorii	Bacteria	__Bacteroidetes	__Bacteroidia	__Bacteroidales	__Bacteroidaceae	__Bacteroides	__Bacteroides sartorii	0	0	0.0165948	0.034873	0	0	0	0	0	0.0379728	0.0285584	0.0722241	0.0655953	0.0331935	0.0180974	0	0.0223264	0.0170348	0	0	0	0	0	0	0.0321763	0.0370494	0	0	0	0.0835178	0.0697223	0	0	0	0	0	0.00627983	0.00807005	0.0338092	0	0	0.00665646
Bacteria; __Chloroflexi; __Anaerolineae; __Anaerolineales; __Anaerolineaceae; __Levilinea; __Levilinea saccharolytica	Bacteria	__Chloroflexi	__Anaerolineae	__Anaerolineales	__Anaerolineaceae	__Levilinea	__Levilinea saccharolytica	0.00253743	0.00534088	0	0	0.0070609	0.00788924	0.00490581	0	0	0	0	0	0	0	0	0.0028748	0	0	0.0542575	0.0223414	0.12088	0.0594865	0	0	0	0	0.0424213	0.116904	0	0	0	0	0	0	0	0	0	0	0	0	0	0
Bacteria; __Firmicutes; __Clostridia; __Clostridiales; __Eubacteriaceae; __Alkalibacter; __Alkalibacter saccharofermentans	Bacteria	__Firmicutes	__Clostridia	__Clostridiales	__Eubacteriaceae	__Alkalibacter	__Alkalibacter saccharofermentans	0	0	0	0	0.0917917	0.0197231	0.024529	0	0	0	0	0	0	0	0	0	0	0	0.00339109	0.0223414	0.00884486	0.00626174	0	0	0	0	0.0130527	0	0	0	0	0	0	0	0	0	0	0	0	0	0	0
; __; __; __; __; __; __		__	__	__	__	__	__	0	0	0	0	0.00353045	0	0.00490581	0	0	0	0	0	0	0	0	0	0	0	0	0	0	0	0	0.0036827	0	0	0	0	0	0	0	0	0	0	0	0	0	0	0	0	0	0
Bacteria; __Proteobacteria; __Betaproteobacteria; __Burkholderiales; __Alcaligenaceae; __Castellaniella; __Castellaniella fermenti	Bacteria	__Proteobacteria	__Betaproteobacteria	__Burkholderiales	__Alcaligenaceae	__Castellaniella	__Castellaniella fermenti	0.00507485	0	0	0	0	0.00394462	0	0.00414817	0	0	0	0	0	0	0	0	0	0	0	0	0	0	0	0	0	0	0	0	0	0.00417589	0	0	0	0	0	0	0	0	0	0	0	0
Archaea; __Euryarchaeota; __Methanomicrobia; __Methanosarcinales; __Methanosarcinaceae; __Methanomethylovorans; __Methanomethylovorans uponensis	Archaea	__Euryarchaeota	__Methanomicrobia	__Methanosarcinales	__Methanosarcinaceae	__Methanomethylovorans	__Methanomethylovorans uponensis	0	0	0	0	0	0	0	0	0	0	0	0	0	0	0	0	0	0	0	0	0	0	0	0	0	0	0	0.0109597	0	0	0	0	0	0	0	0	0	0	0	0	0	0
Bacteria; __Synergistetes; __Synergistia; __Synergistales; __Synergistaceae; __Aminivibrio; __Aminivibrio pyruvatiphilus	Bacteria	__Synergistetes	__Synergistia	__Synergistales	__Synergistaceae	__Aminivibrio	__Aminivibrio pyruvatiphilus	0	0	0	0	0.00353045	0.00394462	0.00490581	0	0.00757088	0	0	0.00380127	0.00327976	0	0.00301623	0	0	0	0.0305199	0.00372356	0.00589657	0	0	0	0.00402204	0	0.00326318	0.0328791	0	0	0.00606281	0	0.00385401	0	0.0206122	0	0	0	0	0	0.0034408	0
Bacteria; __Firmicutes; __Clostridia; __Clostridiales; __; __Flintibacter; __Flintibacter butyricus	Bacteria	__Firmicutes	__Clostridia	__Clostridiales	__	__Flintibacter	__Flintibacter butyricus	0	0.00267044	0	0	0	0	0.00490581	0	0.00378544	0	0	0	0.00327976	0	0	0	0	0.00283913	0.037302	0.0335121	0.082552	0.0563557	0.00758754	0.0073654	0.00402204	0.00740988	0.124001	0.0657582	0.0106923	0.00417589	0.00303141	0.00759532	0.00770802	0.0195319	0.0137415	0	0	0	0.00375657	0	0.0103224	0
Bacteria; __Proteobacteria; __Betaproteobacteria; __Rhodocyclales; __Azonexaceae; __Dechloromonas; __Dechloromonas agitata	Bacteria	__Proteobacteria	__Betaproteobacteria	__Rhodocyclales	__Azonexaceae	__Dechloromonas	__Dechloromonas agitata	0.0380614	0.00267044	0.00331895	0.0126811	0.0141218	0.0276123	0.0441523	0.0497781	0.0189272	0.00584197	0	0	0	0.00301759	0	0.0057496	0	0	0.0101733	0.141495	0.00294829	0	0.0265564	0.0110481	0.0160882	0.0444593	0.0326318	0.00730647	0	0.00417589	0.0212198	0	0	0	0	0.0047856	0.00313991	0	0	0	0	0
Bacteria; __Bacteroidetes; __Cytophagia; __Cytophagales; __Cyclobacteriaceae; __Mariniradius; __Mariniradius saccharolyticus	Bacteria	__Bacteroidetes	__Cytophagia	__Cytophagales	__Cyclobacteriaceae	__Mariniradius	__Mariniradius saccharolyticus	0	0	0	0	0.00353045	0	0	0	0	0.00292099	0	0	0.00655953	0	0.00301623	0	0	0.00567827	0	0.0484063	0	0.00313087	0	0	0	0	0.00326318	0.105944	0	0	0	0.00759532	0.015416	0.00325531	0.130544	0	0	0.00403502	0	0.00898109	0.0103224	0
Bacteria; __Chloroflexi; __Anaerolineae; __Anaerolineales; __Anaerolineaceae; __Anaerolinea; __Anaerolinea thermophila	Bacteria	__Chloroflexi	__Anaerolineae	__Anaerolineales	__Anaerolineaceae	__Anaerolinea	__Anaerolinea thermophila	0	0	0	0	0	0	0	0	0	0	0	0	0	0	0	0	0	0	0	0.00372356	0	0.00313087	0.00379377	0	0	0.00370494	0.00326318	0.0109597	0	0	0	0	0	0	0	0	0	0	0	0	0	0
Bacteria; __Firmicutes; __Clostridia; __Clostridiales; __Clostridiaceae; __Lutispora; __Lutispora thermophila	Bacteria	__Firmicutes	__Clostridia	__Clostridiales	__Clostridiaceae	__Lutispora	__Lutispora thermophila	0	0	0	0	0	0	0	0.00414817	0	0	0	0	0	0	0	0	0	0	0	0	0	0	0	0	0	0	0	0	0	0	0	0	0	0	0	0	0	0	0	0	0	0
Bacteria; __Firmicutes; __Negativicutes; __Acidaminococcales; __Acidaminococcaceae; __Acidaminococcus; __Acidaminococcus intestini	Bacteria	__Firmicutes	__Negativicutes	__Acidaminococcales	__Acidaminococcaceae	__Acidaminococcus	__Acidaminococcus intestini	0.0253743	0.0988063	0.0365085	0.0475541	0.0635481	0.0236677	0.0490581	0.024889	0.0529962	0	0	0	0	0	0	0	0	0.00283913	0	0.00744713	0.00884486	0.00626174	0	0.0073654	0.00402204	0	0	0	0	0.00835178	0	0.00379766	0.00385401	0.00325531	0	0	0	0	0	0	0.0068816	0
Bacteria; __Actinobacteria; __Actinobacteria; __Corynebacteriales; __Nocardiaceae; __Nocardia; __Nocardia coeliaca	Bacteria	__Actinobacteria	__Actinobacteria	__Corynebacteriales	__Nocardiaceae	__Nocardia	__Nocardia coeliaca	0	0	0	0	0	0	0	0	0	0	0	0	0	0	0	0	0	0	0	0	0	0	0	0	0	0	0	0	0	0	0	0	0	0	0	0	0	0	0	0	0	0
; __; __; __; __; __; __		__	__	__	__	__	__	0	0	0	0	0.00353045	0	0.00490581	0.00414817	0.136276	0	0.00285584	0	0	0.00301759	0.00301623	0.00862441	0	0.0113565	0	0	0	0	0.00379377	0	0	0.0259346	0	0	0	0	0.0242512	0	0	0	0	0	0	0	0.00375657	0	0	0
Bacteria; __Deferribacteres; __Deferribacteres; __Deferribacterales; __Deferribacteraceae; __Geovibrio; __Geovibrio thiophilus	Bacteria	__Deferribacteres	__Deferribacteres	__Deferribacterales	__Deferribacteraceae	__Geovibrio	__Geovibrio thiophilus	0.0228368	0.00534088	0	0.00317028	0.0105914	0.0118339	0.0147174	0.00414817	0.00378544	0	0	0	0	0	0.00603245	0.0028748	0	0.00567827	0.0576486	0.0186178	0.061914	0.0375704	0.125194	0.132577	0.104573	0.0444593	0.055474	0.102291	0.0213847	0.0960454	0.0242512	0	0.00385401	0	0	0.0765697	0.0251193	0.0242101	0.00375657	0	0	0.00665646
Bacteria; __Bacteroidetes; __Bacteroidia; __Bacteroidales; __Dysgonamonadaceae; __Dysgonomonas; __Dysgonomonas oryzarvi	Bacteria	__Bacteroidetes	__Bacteroidia	__Bacteroidales	__Dysgonamonadaceae	__Dysgonomonas	__Dysgonomonas oryzarvi	0.0431363	0.0534088	0.0066379	0.0285325	0.038835	0.00394462	0.024529	0.024889	0	0	0.00571167	0.0152051	0.0196786	0.00603519	0.0180974	0.0689953	0	0.0766566	0	0	0	0	0.00379377	0	0.00804408	0.0222296	0	0	0	0.00835178	0.0363769	0	0.00385401	0	0	0.0143568	0.00313991	0.00403502	0.0563486	0.00449055	0	0
Bacteria; __Firmicutes; __Clostridia; __Clostridiales; __Eubacteriaceae; __Eubacterium; __Eubacterium coprostanoligenes	Bacteria	__Firmicutes	__Clostridia	__Clostridiales	__Eubacteriaceae	__Eubacterium	__Eubacterium coprostanoligenes	0	0	0	0	0.0141218	0.00394462	0	0.0290372	0	0	0	0	0	0	0	0	0	0	0	0.00372356	0	0.00626174	0	0	0	0	0	0	0	0	0	0	0	0	0	0	0	0	0	0	0	0
Bacteria; __Proteobacteria; __Deltaproteobacteria; __Syntrophobacterales; __Syntrophaceae; __Desulfobacca; __Desulfobacca acetoxidans	Bacteria	__Proteobacteria	__Deltaproteobacteria	__Syntrophobacterales	__Syntrophaceae	__Desulfobacca	__Desulfobacca acetoxidans	0	0	0	0	0	0	0	0	0	0	0	0	0	0	0	0	0	0	0	0	0	0	0	0	0	0	0	0	0	0	0	0	0	0	0	0	0	0	0	0	0	0
; __; __; __; __; __; __		__	__	__	__	__	__	0.00253743	0.00801132	0	0.00634055	0.00353045	0	0.00490581	0	0	0	0	0	0	0	0	0	0	0	0.0779952	0.0335121	0.0589657	0.0532248	0.00758754	0.0147308	0.0402204	0	0.0358949	0.0767179	0	0.00417589	0	0	0	0	0	0	0	0	0	0	0	0
Bacteria; __Proteobacteria; __Gammaproteobacteria; __Chromatiales; __Halothiobacillaceae; __Halothiobacillus; __Halothiobacillus neapolitanus	Bacteria	__Proteobacteria	__Gammaproteobacteria	__Chromatiales	__Halothiobacillaceae	__Halothiobacillus	__Halothiobacillus neapolitanus	0	0	0	0	0	0	0	0	0	0	0	0	0	0	0	0	0	0	0	0	0	0	0	0	0.00402204	0	0	0	0	0	0	0	0	0	0	0	0.00313991	0	0	0	0	0
Bacteria; __Firmicutes; __Clostridia; __Clostridiales; __Ruminococcaceae; __Pseudoflavonifractor; __Pseudoflavonifractor capillosus	Bacteria	__Firmicutes	__Clostridia	__Clostridiales	__Ruminococcaceae	__Pseudoflavonifractor	__Pseudoflavonifractor capillosus	0	0	0	0	0	0	0	0.00414817	0.00757088	0	0	0.00380127	0.00327976	0.00301759	0	0.0028748	0	0	0.0169555	0.0111707	0.0589657	0.0313087	0.00379377	0	0.00804408	0	0.0652635	0.127863	0	0	0	0	0	0	0.00687073	0	0	0	0	0	0	0
; __; __; __; __; __; __		__	__	__	__	__	__	0	0	0	0	0	0	0	0	0	0	0	0	0	0	0.00301623	0.100618	0	0	0	0	0	0	0	0	0.00402204	0	0	0	0	0	0	0	0	0	0	0.00957121	0	0	0	0	0	0
Bacteria; __Firmicutes; __Clostridia; __Clostridiales; __Ruminococcaceae; __; __[Clostridium] viride	Bacteria	__Firmicutes	__Clostridia	__Clostridiales	__Ruminococcaceae	__	__[Clostridium] viride	0.0101497	0.0106818	0	0	0.0105914	0.0236677	0.0147174	0.00829635	0.0264981	0.00292099	0	0.0190063	0.0131191	0	0	0	0	0.0113565	0.101733	0.0409592	0.020638	0.0313087	0.0607003	0.0810194	0.0120661	0.00370494	0.110948	0.0255726	0.0267308	0.0292312	0.00303141	0.0303813	0.0308321	0.0944041	0.0412244	0.00957121	0.00627983	0.00403502	0.00375657	0.0224527	0.0584936	0
; __; __; __; __; __; __		__	__	__	__	__	__	0	0	0	0	0	0	0	0	0	0	0	0	0	0	0	0	0	0	0	0	0	0	0	0	0	0	0	0	0	0	0	0	0	0	0	0	0	0	0	0	0	0
Bacteria; __Synergistetes; __Synergistia; __Synergistales; __Synergistaceae; __Dethiosulfovibrio; __Dethiosulfovibrio salsuginis	Bacteria	__Synergistetes	__Synergistia	__Synergistales	__Synergistaceae	__Dethiosulfovibrio	__Dethiosulfovibrio salsuginis	0.00253743	0	0.00331895	0	0	0	0	0	0	0.00876296	0.0142792	0.0190063	0.0163988	0.00603519	0	0.0201236	0.0446528	0.0085174	0	0	0	0	0.0151751	0.0184135	0.0160882	0.0111148	0.00652635	0	0.032077	0.037583	0.00303141	0.0911439	0.131036	0.0813829	0.0652719	0.023928	0.0188395	0.0403502	0.0338092	0.0583771	0.0722568	0.0266258
Bacteria; __Bacteroidetes; __Flavobacteriia; __Flavobacteriales; __Flavobacteriaceae; __Flavobacterium; __Flavobacterium lindanitolerans	Bacteria	__Bacteroidetes	__Flavobacteriia	__Flavobacteriales	__Flavobacteriaceae	__Flavobacterium	__Flavobacterium lindanitolerans	0	0	0	0.00317028	0	0	0	0.00414817	0	0	0	0	0	0	0	0	0	0.00283913	0	0	0	0	0	0	0	0	0	0	0	0	0	0	0	0	0	0	0	0	0	0	0.0034408	0
Bacteria; __Synergistetes; __Synergistia; __Synergistales; __Synergistaceae; __Aminivibrio; __Aminivibrio pyruvatiphilus	Bacteria	__Synergistetes	__Synergistia	__Synergistales	__Synergistaceae	__Aminivibrio	__Aminivibrio pyruvatiphilus	0.00507485	0	0	0	0.0141218	0.00394462	0.0196232	0	0.00378544	0	0	0	0	0	0	0	0	0.00283913	0.0847774	0.0409592	0.0678106	0.0782718	0.00379377	0	0	0.00370494	0.0163159	0.116904	0.00534616	0	0.0121256	0.00379766	0	0.00325531	0.00343536	0	0	0	0	0	0	0
Bacteria; __Firmicutes; __Clostridia; __Clostridiales; __Peptococcaceae; __Desulfotomaculum; __Desulfotomaculum hydrothermale	Bacteria	__Firmicutes	__Clostridia	__Clostridiales	__Peptococcaceae	__Desulfotomaculum	__Desulfotomaculum hydrothermale	0	0	0.0066379	0	0	0	0	0.00414817	0.00757088	0	0	0.00380127	0	0	0.00301623	0.0028748	0	0.00283913	0.0101733	0.0372356	0.0560175	0.0751409	0.0113813	0	0	0	0.107685	0.0292259	0	0	0	0	0	0	0	0	0	0	0	0	0	0
Bacteria; __Proteobacteria; __Deltaproteobacteria; __Desulfuromonadales; __Geobacteraceae; __Geobacter; __Geobacter uraniireducens	Bacteria	__Proteobacteria	__Deltaproteobacteria	__Desulfuromonadales	__Geobacteraceae	__Geobacter	__Geobacter uraniireducens	0	0	0	0	0	0	0	0	0	0	0	0	0	0	0	0	0	0	0	0	0	0	0	0	0	0	0	0	0	0	0	0	0	0	0	0	0	0	0	0	0	0
Bacteria; __Firmicutes; __Clostridia; __Clostridiales; __Clostridiales Family XIII. Incertae Sedis; __Emergencia; __Emergencia timonensis	Bacteria	__Firmicutes	__Clostridia	__Clostridiales	__Clostridiales Family XIII. Incertae Sedis	__Emergencia	__Emergencia timonensis	0	0	0	0	0	0	0	0	0	0	0	0	0	0	0	0	0	0	0	0	0	0	0	0	0	0	0	0	0	0	0	0	0	0	0	0	0	0	0	0	0	0
Bacteria; __Actinobacteria; __Actinobacteria; __Streptomycetales; __Streptomycetaceae; __Streptomyces; __Streptomyces xanthophaeus	Bacteria	__Actinobacteria	__Actinobacteria	__Streptomycetales	__Streptomycetaceae	__Streptomyces	__Streptomyces xanthophaeus	0.0152246	0.00534088	0.00331895	0	0	0.0157785	0	0.00414817	0	0	0	0	0	0	0	0	0	0	0	0	0	0	0	0	0	0	0	0	0	0	0	0	0	0	0	0	0	0	0	0	0	0
Bacteria; __Firmicutes; __Clostridia; __Clostridiales; __Lachnospiraceae; __Anaerotignum; __Anaerotignum propionicum	Bacteria	__Firmicutes	__Clostridia	__Clostridiales	__Lachnospiraceae	__Anaerotignum	__Anaerotignum propionicum	0	0	0.00331895	0.00317028	0.0105914	0	0	0	0.0189272	0	0	0	0	0	0	0	0	0	0.0271288	0.0297885	0.0943452	0.097057	0	0.0147308	0.0201102	0	0.0424213	0.0474921	0	0	0	0	0	0	0	0.0047856	0	0	0	0	0	0
; __; __; __; __; __; __		__	__	__	__	__	__	0	0	0	0	0	0	0	0	0	0	0	0	0	0	0.00301623	0	0	0	0.0508664	0.0521299	0.0913969	0.0688791	0.00379377	0.0110481	0.0160882	0.0148198	0.0848426	0.0438388	0	0.00417589	0.0242512	0	0	0	0	0	0	0	0	0	0	0
Bacteria; __Deferribacteres; __Deferribacteres; __Deferribacterales; __Deferribacteraceae; __Geovibrio; __Geovibrio ferrireducens	Bacteria	__Deferribacteres	__Deferribacteres	__Deferribacterales	__Deferribacteraceae	__Geovibrio	__Geovibrio ferrireducens	0	0	0	0	0	0	0	0	0	0	0	0	0	0	0	0	0	0	0	0	0	0	0.0644941	0.114164	0.0201102	0.0333444	0	0	0	0.0793419	0	0	0	0	0	0	0	0	0	0	0	0
; __; __; __; __; __; __		__	__	__	__	__	__	0	0	0	0	0	0	0	0	0	0	0	0	0	0	0	0	0	0	0.00339109	0.00372356	0	0	0	0	0	0	0	0.00365323	0	0	0	0	0	0	0	0	0	0	0	0	0	0
Bacteria; __Firmicutes; __Clostridia; __Clostridiales; __Ruminococcaceae; __Anaerotruncus; __Anaerotruncus rubiinfantis	Bacteria	__Firmicutes	__Clostridia	__Clostridiales	__Ruminococcaceae	__Anaerotruncus	__Anaerotruncus rubiinfantis	0.00253743	0.00534088	0	0.0126811	0.0070609	0.00394462	0.0196232	0.0165927	0.0151418	0	0	0	0	0	0	0	0	0	0.0237377	0.0372356	0.0530692	0.0344396	0.0113813	0.0294616	0.00804408	0.0148198	0.0456845	0.0657582	0	0.00417589	0.00909422	0	0	0	0	0	0	0	0	0	0	0
Bacteria; __Firmicutes; __Clostridia; __Clostridiales; __Christensenellaceae; __Christensenella; __Christensenella timonensis	Bacteria	__Firmicutes	__Clostridia	__Clostridiales	__Christensenellaceae	__Christensenella	__Christensenella timonensis	0.0608982	0.0133522	0.0365085	0.034873	0.0070609	0.0433908	0.00490581	0.0124445	0.00757088	0	0	0	0	0.00301759	0	0	0	0.0141957	0.0339109	0.0297885	0.020638	0.0156544	0.0227626	0.0073654	0.0361984	0.00740988	0.0195791	0.0328791	0.0106923	0	0	0	0	0.00325531	0.00343536	0	0.00313991	0	0	0	0.0034408	0
Bacteria; __Thermotogae; __Thermotogae; __Kosmotogales; __Kosmotogaceae; __Mesotoga; __Mesotoga prima	Bacteria	__Thermotogae	__Thermotogae	__Kosmotogales	__Kosmotogaceae	__Mesotoga	__Mesotoga prima	0	0	0	0	0	0	0	0	0	0	0	0	0	0	0	0	0	0	0	0	0	0	0	0	0	0	0	0	0	0	0	0	0	0	0	0	0	0	0	0	0	0
Bacteria; __Proteobacteria; __Gammaproteobacteria; __Pseudomonadales; __Pseudomonadaceae; __Pseudomonas; __Pseudomonas glareae	Bacteria	__Proteobacteria	__Gammaproteobacteria	__Pseudomonadales	__Pseudomonadaceae	__Pseudomonas	__Pseudomonas glareae	0	0	0	0	0	0	0	0.00414817	0	0.00876296	0	0.057019	0.0983929	0	0	0	0.0111632	0	0	0	0	0	0	0	0	0	0	0	0	0	0	0	0	0	0	0	0	0	0.0112697	0	0	0
Bacteria; __Bacteroidetes; __Flavobacteriia; __Flavobacteriales; __Flavobacteriaceae; __Flavobacterium; __Flavobacterium branchiophilum	Bacteria	__Bacteroidetes	__Flavobacteriia	__Flavobacteriales	__Flavobacteriaceae	__Flavobacterium	__Flavobacterium branchiophilum	0	0	0	0	0	0.118339	0	0	0	0	0	0	0	0.0211231	0	0	0	0	0	0	0	0	0	0	0	0	0	0	0	0	0	0	0	0	0	0	0	0	0	0	0	0
Bacteria; __Proteobacteria; __Alphaproteobacteria; __Sphingomonadales; __Sphingomonadaceae; __Sphingopyxis; __Sphingopyxis granuli	Bacteria	__Proteobacteria	__Alphaproteobacteria	__Sphingomonadales	__Sphingomonadaceae	__Sphingopyxis	__Sphingopyxis granuli	0	0	0	0	0	0.00394462	0	0.0124445	0	0	0	0	0	0	0	0	0	0	0	0	0	0	0	0	0	0	0	0	0	0	0	0	0	0	0	0	0	0	0	0	0	0
Bacteria; __Bacteroidetes; __Bacteroidia; __Bacteroidales; __Bacteroidaceae; __Bacteroides; __Bacteroides ovatus	Bacteria	__Bacteroidetes	__Bacteroidia	__Bacteroidales	__Bacteroidaceae	__Bacteroides	__Bacteroides ovatus	0	0	0	0	0	0	0	0	0	0	0	0	0	0	0	0	0	0	0	0	0	0	0	0	0	0	0	0	0	0	0	0	0	0	0	0	0	0	0.00375657	0	0	0
Bacteria; __Firmicutes; __Clostridia; __Clostridiales; __Clostridiaceae; __Clostridium; __Clostridium amylolyticum	Bacteria	__Firmicutes	__Clostridia	__Clostridiales	__Clostridiaceae	__Clostridium	__Clostridium amylolyticum	0.00253743	0.00267044	0.00995685	0.00634055	0.00353045	0.0118339	0.0392465	0.0373336	0.00757088	0.00292099	0.00285584	0.0114038	0.00655953	0	0.00603245	0.0028748	0	0	0.071213	0.00372356	0.082552	0.0375704	0.0189689	0.0036827	0.0201102	0.0148198	0.055474	0.0803712	0.0106923	0.0292312	0.00303141	0	0.00385401	0.00976594	0	0	0	0	0.00375657	0	0.0034408	0
Bacteria; __Bacteroidetes; __Flavobacteriia; __Flavobacteriales; __Flavobacteriaceae; __Pustulibacterium; __Pustulibacterium marinum	Bacteria	__Bacteroidetes	__Flavobacteriia	__Flavobacteriales	__Flavobacteriaceae	__Pustulibacterium	__Pustulibacterium marinum	0.00253743	0.00267044	0.00331895	0.0158514	0.0141218	0.0276123	0.0343407	0.00414817	0.0264981	0	0.00571167	0.00380127	0.00327976	0	0.00904868	0	0.0111632	0	0	0.00372356	0	0	0	0	0.0160882	0.0296395	0	0	0	0	0.0242512	0	0	0.00325531	0	0	0	0	0.00375657	0	0	0
Bacteria; __Firmicutes; __Clostridia; __Clostridiales; __Clostridiaceae; __Clostridium; __Clostridium peptidivorans	Bacteria	__Firmicutes	__Clostridia	__Clostridiales	__Clostridiaceae	__Clostridium	__Clostridium peptidivorans	0	0	0	0	0	0	0	0	0	0	0	0	0	0	0	0	0	0	0	0	0	0	0	0	0	0	0	0	0	0	0	0	0	0	0	0	0	0	0	0	0	0
Bacteria; __Firmicutes; __Clostridia; __Clostridiales; __Christensenellaceae; __Christensenella; __Christensenella minuta	Bacteria	__Firmicutes	__Clostridia	__Clostridiales	__Christensenellaceae	__Christensenella	__Christensenella minuta	0	0	0	0.00317028	0	0.00394462	0	0	0.00378544	0	0	0.0152051	0.00983929	0	0.00301623	0.0028748	0	0.00283913	0.071213	0.0521299	0.0766555	0.0375704	0.00379377	0.0147308	0.00804408	0	0.0652635	0.102291	0.0106923	0.00417589	0.00303141	0.0189883	0.00770802	0.0130213	0.0103061	0	0	0	0	0.00449055	0.0481712	0
Bacteria; __Spirochaetes; __Spirochaetia; __Spirochaetales; __Spirochaetaceae; __Rectinema; __Rectinema cohabitans	Bacteria	__Spirochaetes	__Spirochaetia	__Spirochaetales	__Spirochaetaceae	__Rectinema	__Rectinema cohabitans	0.00253743	0	0	0	0	0	0	0	0	0.00292099	0	0.00760254	0.00983929	0.00301759	0	0	0	0	0.00678219	0	0	0.00313087	0	0	0	0	0.00652635	0.0365323	0	0	0	0.022786	0.0192701	0.0260425	0.0171768	0	0.00627983	0.00403502	0	0.00898109	0.0240856	0
Bacteria; __Proteobacteria; __Alphaproteobacteria; __Rhodospirillales; __Rhodospirillaceae; __Novispirillum; __Novispirillum itersonii	Bacteria	__Proteobacteria	__Alphaproteobacteria	__Rhodospirillales	__Rhodospirillaceae	__Novispirillum	__Novispirillum itersonii	0.0405988	0.00801132	0.00995685	0	0	0.0118339	0	0	0	0	0	0	0	0	0	0	0	0	0.0135644	0.00744713	0.0265346	0.0313087	0.102432	0.0552405	0	0	0.0195791	0.0146129	0.0481155	0	0	0	0	0	0	0	0	0	0	0	0	0
Bacteria; __Proteobacteria; __Gammaproteobacteria; __Legionellales; __Coxiellaceae; __Coxiella; __Coxiella burnetii	Bacteria	__Proteobacteria	__Gammaproteobacteria	__Legionellales	__Coxiellaceae	__Coxiella	__Coxiella burnetii	0	0.00267044	0	0.00317028	0	0	0.00490581	0	0.00378544	0	0	0	0	0	0	0	0	0	0.00678219	0	0	0	0.0151751	0.0036827	0.00402204	0.00740988	0	0	0	0	0	0	0	0	0	0	0	0	0	0	0	0
Bacteria; __Firmicutes; __Clostridia; __Clostridiales; __Hungateiclostridiaceae; __Ruminiclostridium; __Ruminiclostridium cellulolyticum	Bacteria	__Firmicutes	__Clostridia	__Clostridiales	__Hungateiclostridiaceae	__Ruminiclostridium	__Ruminiclostridium cellulolyticum	0.0659731	0.0347157	0.0199137	0.0190217	0.0247132	0.0118339	0.0490581	0.0124445	0.0151418	0	0	0	0	0	0	0	0	0.00283913	0.0101733	0.0111707	0.00884486	0.00626174	0.0151751	0.0147308	0.0402204	0.0111148	0.0228422	0.00365323	0.0106923	0.0208794	0	0	0	0	0	0	0	0	0	0	0	0
Bacteria; __Chloroflexi; __Anaerolineae; __Anaerolineales; __Anaerolineaceae; __Bellilinea; __Bellilinea caldifistulae	Bacteria	__Chloroflexi	__Anaerolineae	__Anaerolineales	__Anaerolineaceae	__Bellilinea	__Bellilinea caldifistulae	0	0.00267044	0	0	0	0	0.00490581	0	0	0	0	0	0	0	0	0	0	0	0	0	0.0117931	0.0125235	0	0.0036827	0	0	0	0.00365323	0	0	0	0	0	0	0	0	0	0	0	0	0	0
Bacteria; __Firmicutes; __Clostridia; __Clostridiales; __Hungateiclostridiaceae; __Hungateiclostridium; __Hungateiclostridium alkalicellulosi	Bacteria	__Firmicutes	__Clostridia	__Clostridiales	__Hungateiclostridiaceae	__Hungateiclostridium	__Hungateiclostridium alkalicellulosi	0	0	0	0	0	0	0	0	0	0	0	0	0	0	0	0	0	0	0	0	0	0	0	0	0	0	0	0	0	0	0	0	0	0	0	0	0	0	0	0	0	0
Bacteria; __Firmicutes; __Clostridia; __Clostridiales; __Ruminococcaceae; __Ruminococcus; __Ruminococcus albus	Bacteria	__Firmicutes	__Clostridia	__Clostridiales	__Ruminococcaceae	__Ruminococcus	__Ruminococcus albus	0	0.00267044	0	0	0.0176523	0.0118339	0.0196232	0.0124445	0.00378544	0	0	0	0	0	0	0	0	0	0.00339109	0	0.0117931	0.00313087	0	0	0.0120661	0.00370494	0	0.00365323	0	0.00417589	0.00606281	0	0	0	0	0	0	0	0	0	0	0
Bacteria; __Firmicutes; __Clostridia; __Clostridiales; __Clostridiaceae; __Lutispora; __Lutispora thermophila	Bacteria	__Firmicutes	__Clostridia	__Clostridiales	__Clostridiaceae	__Lutispora	__Lutispora thermophila	0	0.00267044	0	0	0	0	0.0147174	0	0.00378544	0	0	0	0	0	0	0	0	0	0.0406931	0.0670241	0.0678106	0.07201	0.0189689	0.0110481	0	0	0.0620003	0.0584518	0	0	0	0	0	0	0	0	0	0	0	0	0	0
Bacteria; __Firmicutes; __Clostridia; __Clostridiales; __Clostridiales Family XIII. Incertae Sedis; __Aminipila; __Aminipila butyrica	Bacteria	__Firmicutes	__Clostridia	__Clostridiales	__Clostridiales Family XIII. Incertae Sedis	__Aminipila	__Aminipila butyrica	0	0	0	0	0	0	0	0	0	0	0	0	0	0	0	0	0	0	0	0.00372356	0	0.00313087	0	0	0	0	0	0.0365323	0	0	0	0	0	0	0	0	0	0	0	0	0	0
Bacteria; __Proteobacteria; __Deltaproteobacteria; __Desulfovibrionales; __Desulfovibrionaceae; __Lawsonia; __Lawsonia intracellularis	Bacteria	__Proteobacteria	__Deltaproteobacteria	__Desulfovibrionales	__Desulfovibrionaceae	__Lawsonia	__Lawsonia intracellularis	0.00253743	0	0	0.00317028	0	0.0118339	0.0196232	0.00414817	0.0189272	0	0	0	0	0	0	0	0	0	0.0474753	0.0446828	0.0442243	0.0187852	0	0.0147308	0.00402204	0	0.0815794	0.0657582	0	0	0	0.00759532	0.0269781	0.0325531	0.0137415	0	0	0	0	0.0179622	0.034408	0
Bacteria; __Actinobacteria; __Actinobacteria; __Micrococcales; __Microbacteriaceae; __Cryobacterium; __Cryobacterium mesophilum	Bacteria	__Actinobacteria	__Actinobacteria	__Micrococcales	__Microbacteriaceae	__Cryobacterium	__Cryobacterium mesophilum	0.00253743	0.00801132	0.00331895	0.00317028	0.0176523	0.0197231	0.117739	0	0.0378544	0	0.00285584	0.0456152	0	0	0.0150811	0.0201236	0	0.0369088	0.00339109	0	0	0	0	0	0	0	0	0	0	0.00417589	0.00303141	0	0.00770802	0	0	0	0	0	0	0	0	0
Bacteria; __Actinobacteria; __Actinobacteria; __Corynebacteriales; __Nocardiaceae; __Rhodococcus; __Rhodococcus ruber	Bacteria	__Actinobacteria	__Actinobacteria	__Corynebacteriales	__Nocardiaceae	__Rhodococcus	__Rhodococcus ruber	0	0	0	0	0	0	0	0	0	0	0	0	0	0	0	0	0	0	0	0	0	0	0	0	0	0	0	0	0	0	0	0	0	0	0	0	0	0	0	0	0	0
Bacteria; __Firmicutes; __Clostridia; __Clostridiales; __Hungateiclostridiaceae; __Ruminiclostridium; __Ruminiclostridium cellulolyticum	Bacteria	__Firmicutes	__Clostridia	__Clostridiales	__Hungateiclostridiaceae	__Ruminiclostridium	__Ruminiclostridium cellulolyticum	0.0126871	0.0133522	0.0066379	0.0158514	0.0247132	0.00394462	0.0294349	0.0207409	0.00757088	0	0.00571167	0.00380127	0.00327976	0	0.00603245	0.0028748	0	0.0283913	0.0203466	0.0260649	0.0707589	0.0344396	0.00379377	0.0036827	0.0160882	0.00740988	0.0261054	0.0255726	0.00534616	0.0125277	0.00909422	0.00759532	0.00770802	0.0130213	0	0	0	0	0	0.00898109	0.0137632	0
; __; __; __; __; __; __		__	__	__	__	__	__	0	0	0	0	0	0	0	0	0	0	0	0	0	0	0	0	0	0	0	0	0	0	0	0	0	0	0	0	0	0	0	0	0	0	0	0	0	0	0	0	0	0
; __; __; __; __; __; __		__	__	__	__	__	__	0	0	0	0	0	0	0	0	0	0	0	0	0	0	0	0	0	0	0	0	0.00294829	0	0	0	0	0	0	0	0	0	0	0	0	0	0	0	0	0	0	0	0	0
Bacteria; __Firmicutes; __Bacilli; __Bacillales; __Bacillaceae; __Lysinibacillus; __Lysinibacillus mangiferihumi	Bacteria	__Firmicutes	__Bacilli	__Bacillales	__Bacillaceae	__Lysinibacillus	__Lysinibacillus mangiferihumi	0	0	0	0	0	0.00394462	0	0	0	0	0	0	0	0.066387	0.00301623	0	0	0	0	0	0	0	0	0	0	0	0	0	0	0	0	0.00379766	0.00770802	0	0	0	0	0	0	0	0	0
Bacteria; __Proteobacteria; __Alphaproteobacteria; __Rhodobacterales; __Rhodobacteraceae; __Gemmobacter; __Gemmobacter intermedius	Bacteria	__Proteobacteria	__Alphaproteobacteria	__Rhodobacterales	__Rhodobacteraceae	__Gemmobacter	__Gemmobacter intermedius	0	0	0	0	0.0105914	0	0	0	0.00378544	0	0	0	0	0	0	0	0	0	0	0	0	0	0	0	0	0	0	0	0	0	0	0	0	0	0	0	0	0	0	0	0	0
; __; __; __; __; __; __		__	__	__	__	__	__	0	0	0	0	0	0	0	0	0	0	0	0	0	0	0	0	0	0	0	0	0	0	0	0	0	0	0	0	0	0	0	0	0	0	0	0	0	0	0	0	0	0
Bacteria; __Proteobacteria; __Alphaproteobacteria; __Rhizobiales; __Bradyrhizobiaceae; __Bradyrhizobium; __Bradyrhizobium oligotrophicum	Bacteria	__Proteobacteria	__Alphaproteobacteria	__Rhizobiales	__Bradyrhizobiaceae	__Bradyrhizobium	__Bradyrhizobium oligotrophicum	0	0	0	0	0	0	0	0	0	0	0	0	0	0	0	0	0	0	0	0	0	0	0	0	0	0	0	0	0	0	0	0	0	0	0	0	0	0	0	0	0	0
Bacteria; __Bacteroidetes; __Sphingobacteriia; __Sphingobacteriales; __Sphingobacteriaceae; __Sphingobacterium; __Sphingobacterium cibi	Bacteria	__Bacteroidetes	__Sphingobacteriia	__Sphingobacteriales	__Sphingobacteriaceae	__Sphingobacterium	__Sphingobacterium cibi	0	0	0	0	0	0	0	0	0	0	0	0	0	0	0	0	0	0	0	0	0	0	0	0	0	0	0	0	0	0	0	0	0	0	0	0	0	0	0	0	0	0
Bacteria; __Proteobacteria; __Deltaproteobacteria; __Desulfobacterales; __Desulfobulbaceae; __Desulfobulbus; __Desulfobulbus rhabdoformis	Bacteria	__Proteobacteria	__Deltaproteobacteria	__Desulfobacterales	__Desulfobulbaceae	__Desulfobulbus	__Desulfobulbus rhabdoformis	0	0	0	0	0	0	0	0	0	0	0	0	0	0	0	0	0	0	0	0	0	0	0	0	0	0	0	0	0	0	0	0	0	0	0	0	0	0	0	0	0	0
Bacteria; __Deferribacteres; __Deferribacteres; __Deferribacterales; __Deferribacteraceae; __Seleniivibrio; __Seleniivibrio woodruffii	Bacteria	__Deferribacteres	__Deferribacteres	__Deferribacterales	__Deferribacteraceae	__Seleniivibrio	__Seleniivibrio woodruffii	0	0	0	0	0	0	0	0	0	0	0	0	0	0	0	0	0	0	0	0	0.00294829	0.0125235	0	0	0	0.00370494	0	0.00365323	0	0.00417589	0	0	0	0	0	0	0	0	0	0	0	0
Bacteria; __Firmicutes; __Tissierellia; __Tissierellales; __Tissierellaceae; __Soehngenia; __Soehngenia saccharolytica	Bacteria	__Firmicutes	__Tissierellia	__Tissierellales	__Tissierellaceae	__Soehngenia	__Soehngenia saccharolytica	0	0	0	0	0	0	0	0	0	0	0	0	0	0	0	0	0	0	0	0	0	0	0.0796692	0.0773367	0.0321763	0.0222296	0.00326318	0	0.00534616	0.0417589	0.00909422	0	0	0	0	0	0	0	0	0	0	0
Bacteria; __Firmicutes; __Clostridia; __Clostridiales; __Clostridiales Family XIII. Incertae Sedis; __Aminipila; __Aminipila butyrica	Bacteria	__Firmicutes	__Clostridia	__Clostridiales	__Clostridiales Family XIII. Incertae Sedis	__Aminipila	__Aminipila butyrica	0	0	0	0	0	0	0	0	0	0	0	0	0	0	0	0	0	0	0	0	0	0	0	0	0	0	0	0	0	0	0	0	0	0	0	0	0	0	0	0	0	0
Bacteria; __Firmicutes; __Clostridia; __Clostridiales; __Ruminococcaceae; __Anaerotruncus; __Anaerotruncus colihominis	Bacteria	__Firmicutes	__Clostridia	__Clostridiales	__Ruminococcaceae	__Anaerotruncus	__Anaerotruncus colihominis	0.00253743	0.00267044	0	0	0	0.00788924	0.0196232	0.00829635	0.00378544	0	0	0	0	0	0	0	0	0	0.0440842	0.0111707	0.0501209	0.0626174	0	0.0036827	0.0160882	0.00370494	0.0163159	0.0767179	0.00534616	0	0	0	0	0	0	0	0	0	0	0	0.0034408	0
; __; __; __; __; __; __		__	__	__	__	__	__	0	0.00267044	0	0	0.00353045	0	0	0.00414817	0	0	0	0	0	0	0	0	0	0	0.00339109	0	0	0	0	0	0	0	0	0.00365323	0	0	0	0	0	0	0	0	0	0	0	0	0	0
Bacteria; __Thermotogae; __Thermotogae; __Kosmotogales; __Kosmotogaceae; __Mesotoga; __Mesotoga prima	Bacteria	__Thermotogae	__Thermotogae	__Kosmotogales	__Kosmotogaceae	__Mesotoga	__Mesotoga prima	0	0	0	0	0	0	0	0	0	0	0	0	0	0	0	0	0	0	0	0	0	0	0	0	0	0	0	0	0	0	0	0	0	0	0	0	0	0	0	0	0	0
Bacteria; __Firmicutes; __Bacilli; __Lactobacillales; __Carnobacteriaceae; __Trichococcus; __Trichococcus alkaliphilus	Bacteria	__Firmicutes	__Bacilli	__Lactobacillales	__Carnobacteriaceae	__Trichococcus	__Trichococcus alkaliphilus	0	0	0	0	0	0	0	0	0	0	0	0	0	0	0	0	0	0	0.00678219	0	0	0.0125235	0.0758754	0.0626059	0	0	0.00652635	0.00365323	0.112269	0.0125277	0	0	0	0	0	0	0	0	0	0	0	0
Bacteria; __Bacteroidetes; __Bacteroidia; __Marinilabiliales; __Prolixibacteraceae; __Meniscus; __Meniscus glaucopis	Bacteria	__Bacteroidetes	__Bacteroidia	__Marinilabiliales	__Prolixibacteraceae	__Meniscus	__Meniscus glaucopis	0	0	0	0.00317028	0.00353045	0	0	0	0	0	0.00285584	0.00380127	0.0163988	0	0.00603245	0	0	0	0.0542575	0.0409592	0.0265346	0.0281778	0.00758754	0	0	0	0.0228422	0.0109597	0	0	0	0.0265836	0.0385401	0.0651063	0.0446597	0	0.00941974	0	0.00375657	0.0269433	0.0275264	0
Bacteria; __Firmicutes; __Clostridia; __Clostridiales; __Peptococcaceae; __Desulfonispora; __Desulfonispora thiosulfatigenes	Bacteria	__Firmicutes	__Clostridia	__Clostridiales	__Peptococcaceae	__Desulfonispora	__Desulfonispora thiosulfatigenes	0	0	0	0.00317028	0	0	0	0	0	0	0	0	0	0	0	0.0028748	0.0111632	0	0	0	0	0.00313087	0	0	0	0	0	0	0	0	0	0	0	0	0	0	0	0	0	0	0	0
Bacteria; __Spirochaetes; __Spirochaetia; __Spirochaetales; __Spirochaetaceae; __Treponema; __Treponema zuelzerae	Bacteria	__Spirochaetes	__Spirochaetia	__Spirochaetales	__Spirochaetaceae	__Treponema	__Treponema zuelzerae	0.00507485	0.00534088	0	0	0.00353045	0	0.00981162	0.00414817	0.00757088	0	0	0	0	0	0	0	0	0	0	0	0	0	0	0	0	0	0	0	0	0	0	0	0	0	0	0	0	0	0	0	0	0
Bacteria; __Firmicutes; __Clostridia; __Clostridiales; __Christensenellaceae; __Christensenella; __Christensenella minuta	Bacteria	__Firmicutes	__Clostridia	__Clostridiales	__Christensenellaceae	__Christensenella	__Christensenella minuta	0.0101497	0.00534088	0	0	0	0	0	0	0	0	0	0	0	0	0	0	0	0.00283913	0.0169555	0.0111707	0.0383277	0.0187852	0	0.0036827	0	0.0518691	0.0326318	0.0328791	0	0	0.0303141	0	0	0	0.00343536	0	0	0.00403502	0	0.00449055	0	0
Bacteria; __Proteobacteria; __Betaproteobacteria; __Rhodocyclales; __Rhodocyclaceae; __Azovibrio; __Azovibrio restrictus	Bacteria	__Proteobacteria	__Betaproteobacteria	__Rhodocyclales	__Rhodocyclaceae	__Azovibrio	__Azovibrio restrictus	0	0	0.00331895	0.00634055	0	0	0.00981162	0	0	0.0584197	0.0314142	0.0228076	0.0229583	0.00301759	0.0120649	0.0057496	0	0.00283913	0	0	0	0	0	0	0.00402204	0	0	0	0	0.00417589	0.00303141	0	0	0	0	0	0	0	0	0	0.0137632	0
Bacteria; __Firmicutes; __Clostridia; __Clostridiales; __; __Intestinimonas; __Intestinimonas butyriciproducens	Bacteria	__Firmicutes	__Clostridia	__Clostridiales	__	__Intestinimonas	__Intestinimonas butyriciproducens	0	0	0	0	0	0.0118339	0.00490581	0	0	0	0	0	0	0	0	0	0	0	0.0305199	0.0148943	0.0589657	0.0219161	0	0	0	0	0.00978953	0.062105	0	0	0	0	0	0	0	0	0	0.00807005	0	0	0	0
Bacteria; __Firmicutes; __Clostridia; __Clostridiales; __Gracilibacteraceae; __Gracilibacter; __Gracilibacter thermotolerans	Bacteria	__Firmicutes	__Clostridia	__Clostridiales	__Gracilibacteraceae	__Gracilibacter	__Gracilibacter thermotolerans	0	0	0	0	0	0.0394462	0.0981162	0.0165927	0	0	0	0	0	0	0	0	0	0	0	0.00372356	0	0	0	0	0	0	0	0.00730647	0.00534616	0	0	0	0	0	0	0	0	0	0	0	0	0
Bacteria; __Bacteroidetes; __Bacteroidia; __Bacteroidales; __Lentimicrobiaceae; __Lentimicrobium; __Lentimicrobium saccharophilum	Bacteria	__Bacteroidetes	__Bacteroidia	__Bacteroidales	__Lentimicrobiaceae	__Lentimicrobium	__Lentimicrobium saccharophilum	0	0	0	0	0	0	0	0	0	0	0	0	0	0	0	0	0	0	0	0	0	0	0	0	0	0	0	0	0	0	0	0	0	0	0	0	0	0	0	0	0	0
Bacteria; __Firmicutes; __Clostridia; __Clostridiales; __Ruminococcaceae; __Acetivibrio; __Acetivibrio ethanolgignens	Bacteria	__Firmicutes	__Clostridia	__Clostridiales	__Ruminococcaceae	__Acetivibrio	__Acetivibrio ethanolgignens	0.0304491	0.024034	0.0232327	0.0126811	0.0670786	0.0197231	0.0490581	0.00829635	0.00378544	0	0	0	0.00327976	0	0	0	0	0	0	0	0	0	0	0	0	0	0	0	0	0	0	0	0	0	0	0	0	0	0	0	0	0
Bacteria; __Bacteroidetes; __Bacteroidia; __Bacteroidales; __Tannerellaceae; __Parabacteroides; __Parabacteroides chartae	Bacteria	__Bacteroidetes	__Bacteroidia	__Bacteroidales	__Tannerellaceae	__Parabacteroides	__Parabacteroides chartae	0	0	0.0132758	0.0126811	0	0	0	0	0	0.0350518	0.00856751	0.0114038	0.0163988	0.0120704	0.00904868	0.0114992	0	0.0170348	0	0	0	0	0	0	0.0281543	0.00370494	0	0	0	0.0542865	0.015157	0.00759532	0.00385401	0.00325531	0	0.0047856	0.0313991	0.0766655	0.0676183	0	0	0.0665646
Bacteria; __Proteobacteria; __Alphaproteobacteria; __Rhizobiales; __Methylocystaceae; __Pleomorphomonas; __Pleomorphomonas carboxyditropha	Bacteria	__Proteobacteria	__Alphaproteobacteria	__Rhizobiales	__Methylocystaceae	__Pleomorphomonas	__Pleomorphomonas carboxyditropha	0.00507485	0.0133522	0.0165948	0.00634055	0.0105914	0.00788924	0.00490581	0.00414817	0.0113563	0.00292099	0	0.00760254	0.0262381	0.00603519	0.00904868	0.00862441	0	0.0340696	0.0237377	0.00744713	0.00294829	0.00626174	0	0.0036827	0	0.00370494	0.0130527	0.0401856	0	0	0	0.0151906	0.011562	0.0130213	0.0103061	0	0	0.00403502	0.00375657	0.0134716	0.0137632	0
Bacteria; __Firmicutes; __Clostridia; __Clostridiales; __Peptococcaceae; __Desulfitobacterium; __Desulfitobacterium dehalogenans	Bacteria	__Firmicutes	__Clostridia	__Clostridiales	__Peptococcaceae	__Desulfitobacterium	__Desulfitobacterium dehalogenans	0.00253743	0.0106818	0.00331895	0.00951083	0.00353045	0	0.0196232	0	0.00378544	0	0	0	0.00327976	0	0	0	0	0	0.0203466	0.0260649	0.0294829	0.0407013	0.00379377	0.0073654	0.00804408	0	0.0620003	0.0328791	0	0.00835178	0.00909422	0	0	0	0	0	0	0.00403502	0	0	0	0
Bacteria; __Firmicutes; __Clostridia; __Clostridiales; __Clostridiales Family XIII. Incertae Sedis; __Aminipila; __Aminipila butyrica	Bacteria	__Firmicutes	__Clostridia	__Clostridiales	__Clostridiales Family XIII. Incertae Sedis	__Aminipila	__Aminipila butyrica	0	0	0	0	0	0	0	0.00414817	0	0	0	0	0	0	0	0	0	0	0.00339109	0	0	0.00313087	0	0	0.0120661	0.00370494	0.00326318	0.00730647	0.00534616	0	0	0	0	0	0	0	0	0	0	0	0	0
Bacteria; __Firmicutes; __Clostridia; __Clostridiales; __Christensenellaceae; __Christensenella; __Christensenella timonensis	Bacteria	__Firmicutes	__Clostridia	__Clostridiales	__Christensenellaceae	__Christensenella	__Christensenella timonensis	0.00507485	0.00267044	0	0	0.00353045	0	0	0	0	0	0	0.00760254	0.00655953	0	0	0.0028748	0	0	0.0440842	0.00372356	0.0353794	0.0594865	0.00758754	0	0.00402204	0	0.0130527	0.0365323	0	0	0	0	0	0	0	0	0	0	0	0	0	0
Bacteria; __Spirochaetes; __Spirochaetia; __Spirochaetales; __Spirochaetaceae; __Sphaerochaeta; __Sphaerochaeta globosa	Bacteria	__Spirochaetes	__Spirochaetia	__Spirochaetales	__Spirochaetaceae	__Sphaerochaeta	__Sphaerochaeta globosa	0	0.00801132	0	0	0.0105914	0.0118339	0.0392465	0.0207409	0.0227126	0	0	0	0	0	0	0	0	0	0	0.00372356	0.00294829	0	0	0	0	0	0	0.00730647	0	0	0	0	0	0	0	0	0	0	0	0	0	0
Bacteria; __Proteobacteria; __Deltaproteobacteria; __Desulfovibrionales; __Desulfovibrionaceae; __Desulfovibrio; __Desulfovibrio intestinalis	Bacteria	__Proteobacteria	__Deltaproteobacteria	__Desulfovibrionales	__Desulfovibrionaceae	__Desulfovibrio	__Desulfovibrio intestinalis	0	0	0	0	0	0	0	0	0	0	0	0	0	0.00301759	0.00301623	0	0	0	0	0	0	0	0	0	0	0	0	0	0	0	0	0.0417743	0.0578102	0.0292978	0.0137415	0.0047856	0.00627983	0.00807005	0	0.0359244	0.0653752	0.0133129
Bacteria; __Firmicutes; __Clostridia; __Clostridiales; __Hungateiclostridiaceae; __Saccharofermentans; __Saccharofermentans acetigenes	Bacteria	__Firmicutes	__Clostridia	__Clostridiales	__Hungateiclostridiaceae	__Saccharofermentans	__Saccharofermentans acetigenes	0	0	0	0	0	0	0	0	0	0	0	0	0	0	0	0	0	0	0	0	0	0	0	0	0	0	0	0	0	0	0	0	0	0	0	0	0	0	0	0	0	0
Bacteria; __Proteobacteria; __Alphaproteobacteria; __Rhodobacterales; __Rhodobacteraceae; __Thioclava; __Thioclava arenosa	Bacteria	__Proteobacteria	__Alphaproteobacteria	__Rhodobacterales	__Rhodobacteraceae	__Thioclava	__Thioclava arenosa	0	0	0	0	0	0	0	0	0	0	0	0	0	0	0	0	0	0	0	0	0	0	0	0	0	0	0	0	0	0	0	0	0	0	0	0	0	0	0	0	0	0
Bacteria; __Proteobacteria; __Betaproteobacteria; __Burkholderiales; __Alcaligenaceae; __Bordetella; __Bordetella trematum	Bacteria	__Proteobacteria	__Betaproteobacteria	__Burkholderiales	__Alcaligenaceae	__Bordetella	__Bordetella trematum	0.00253743	0	0	0	0.00353045	0	0	0	0	0	0	0	0	0	0	0	0	0	0	0	0	0	0	0	0	0.00370494	0	0	0	0	0	0	0	0	0	0	0	0	0	0	0	0
; __; __; __; __; __; __		__	__	__	__	__	__	0	0	0	0	0	0	0	0	0	0	0	0	0	0	0	0	0	0	0	0	0	0	0	0	0	0	0	0	0	0	0	0	0	0	0	0	0	0	0	0	0	0
Bacteria; __Proteobacteria; __Gammaproteobacteria; __Enterobacterales; __Enterobacteriaceae; __Citrobacter; __Citrobacter freundii	Bacteria	__Proteobacteria	__Gammaproteobacteria	__Enterobacterales	__Enterobacteriaceae	__Citrobacter	__Citrobacter freundii	0	0	0	0	0	0	0	0	0	0.0116839	0.0514051	0.00380127	0	0.00905278	0.00904868	0.0028748	0.0111632	0	0	0	0	0	0	0	0	0	0	0	0	0	0	0	0	0	0	0	0	0	0.00375657	0	0	0
Bacteria; __Bacteroidetes; __Bacteroidia; __Bacteroidales; __Rikenellaceae; __Alistipes; __Alistipes obesi	Bacteria	__Bacteroidetes	__Bacteroidia	__Bacteroidales	__Rikenellaceae	__Alistipes	__Alistipes obesi	0	0	0	0.00317028	0	0	0	0	0	0.00292099	0.00285584	0	0	0	0.00301623	0.0028748	0	0	0	0	0	0	0	0	0.0120661	0.00370494	0	0	0	0	0.0121256	0	0	0	0	0	0	0	0	0	0	0
; __; __; __; __; __; __		__	__	__	__	__	__	0	0	0	0	0	0	0	0	0	0	0	0	0	0	0	0	0	0	0	0	0	0	0	0	0	0	0	0	0	0	0	0.00379766	0	0	0	0	0	0	0	0	0	0
Bacteria; __Firmicutes; __Clostridia; __Clostridiales; __Catabacteriaceae; __Catabacter; __Catabacter hongkongensis	Bacteria	__Firmicutes	__Clostridia	__Clostridiales	__Catabacteriaceae	__Catabacter	__Catabacter hongkongensis	0	0	0	0	0	0	0	0	0.00757088	0	0	0	0.00327976	0	0	0	0	0	0.0203466	0.0186178	0.0501209	0.0187852	0.00758754	0.0073654	0.00402204	0.00740988	0.0424213	0.0474921	0.00534616	0.00835178	0.00606281	0	0	0	0	0.0047856	0.00313991	0	0.00375657	0	0	0
Bacteria; __Firmicutes; __Clostridia; __Clostridiales; __Clostridiaceae; __Clostridium; __Clostridium punense	Bacteria	__Firmicutes	__Clostridia	__Clostridiales	__Clostridiaceae	__Clostridium	__Clostridium punense	0	0	0	0	0	0	0	0	0.00378544	0	0	0	0	0	0	0	0	0	0.00678219	0.00744713	0.0117931	0.00939261	0.00379377	0	0	0.0259346	0.00978953	0	0	0.00417589	0.0181884	0	0	0	0	0	0	0	0	0	0	0
Bacteria; __Bacteroidetes; __Flavobacteriia; __Flavobacteriales; __Cryomorphaceae; __Vicingus; __Vicingus serpentipes	Bacteria	__Bacteroidetes	__Flavobacteriia	__Flavobacteriales	__Cryomorphaceae	__Vicingus	__Vicingus serpentipes	0	0	0	0	0.0070609	0.00394462	0	0.0331854	0.0529962	0	0	0	0	0	0	0	0	0	0	0	0	0	0	0	0	0	0	0	0	0	0	0	0	0	0	0	0	0	0	0	0	0
Bacteria; __Thermotogae; __Thermotogae; __Kosmotogales; __Kosmotogaceae; __Mesotoga; __Mesotoga prima	Bacteria	__Thermotogae	__Thermotogae	__Kosmotogales	__Kosmotogaceae	__Mesotoga	__Mesotoga prima	0	0	0	0	0	0	0	0	0	0	0	0	0	0	0	0	0	0	0	0	0	0	0	0	0	0	0	0	0	0	0	0	0	0	0	0	0	0	0	0	0	0
Bacteria; __Firmicutes; __Clostridia; __Clostridiales; __Hungateiclostridiaceae; __Anaerobacterium; __Anaerobacterium chartisolvens	Bacteria	__Firmicutes	__Clostridia	__Clostridiales	__Hungateiclostridiaceae	__Anaerobacterium	__Anaerobacterium chartisolvens	0.00253743	0	0	0	0	0	0	0	0.0227126	0	0	0	0	0	0	0	0	0	0.00339109	0.00372356	0.0501209	0.0125235	0	0	0	0.00370494	0	0.00730647	0.00534616	0.00417589	0.00303141	0	0	0	0	0	0	0	0	0.00449055	0.0103224	0
Bacteria; __Firmicutes; __Clostridia; __Clostridiales; __Christensenellaceae; __Christensenella; __Christensenella minuta	Bacteria	__Firmicutes	__Clostridia	__Clostridiales	__Christensenellaceae	__Christensenella	__Christensenella minuta	0	0	0	0	0	0	0	0	0	0	0	0	0	0	0	0	0	0	0.0203466	0	0.0501209	0.0125235	0	0	0	0	0.00652635	0.0109597	0	0	0	0	0	0	0	0	0	0	0	0	0.0034408	0
; __; __; __; __; __; __		__	__	__	__	__	__	0	0	0	0	0	0	0	0	0	0	0	0	0	0	0	0	0	0	0.0203466	0.0186178	0.0147414	0.00939261	0.049319	0.0626059	0.0160882	0	0.0391581	0.0255726	0.0534616	0.0167036	0	0	0	0	0	0	0	0	0	0	0	0
Bacteria; __Synergistetes; __Synergistia; __Synergistales; __Synergistaceae; __Cloacibacillus; __Cloacibacillus porcorum	Bacteria	__Synergistetes	__Synergistia	__Synergistales	__Synergistaceae	__Cloacibacillus	__Cloacibacillus porcorum	0.00507485	0.00267044	0	0	0.0105914	0.0473354	0.0196232	0.0705189	0.00757088	0	0	0	0	0	0	0	0	0.00567827	0	0	0	0	0	0	0	0.0111148	0.00326318	0	0	0	0	0	0	0	0	0	0	0	0	0	0	0
Bacteria; __Synergistetes; __Synergistia; __Synergistales; __Synergistaceae; __Lactivibrio; __Lactivibrio alcoholicus	Bacteria	__Synergistetes	__Synergistia	__Synergistales	__Synergistaceae	__Lactivibrio	__Lactivibrio alcoholicus	0	0.00267044	0	0	0.0600177	0.00394462	0.00490581	0	0	0	0	0	0	0	0	0	0	0	0	0	0	0	0	0	0	0	0	0	0	0	0	0	0	0	0	0	0	0	0	0	0	0
Bacteria; __Proteobacteria; __Betaproteobacteria; __Burkholderiales; __Alcaligenaceae; __Achromobacter; __Achromobacter kerstersii	Bacteria	__Proteobacteria	__Betaproteobacteria	__Burkholderiales	__Alcaligenaceae	__Achromobacter	__Achromobacter kerstersii	0.00253743	0	0	0	0.0070609	0	0	0.00829635	0	0	0	0	0	0	0	0	0	0	0	0	0	0	0	0.0036827	0	0	0	0	0	0	0	0.00379766	0	0	0	0	0	0	0	0	0	0
Bacteria; __Actinobacteria; __Actinobacteria; __Micrococcales; __Microbacteriaceae; __Leucobacter; __Leucobacter kyeonggiensis	Bacteria	__Actinobacteria	__Actinobacteria	__Micrococcales	__Microbacteriaceae	__Leucobacter	__Leucobacter kyeonggiensis	0	0	0	0	0	0	0.00981162	0	0	0	0	0	0	0	0	0	0	0	0	0	0	0	0	0	0	0	0	0	0	0	0	0	0	0	0	0	0	0	0	0	0	0
Bacteria; __Firmicutes; __Clostridia; __Clostridiales; __Peptococcaceae; __Desulfitobacterium; __Desulfitobacterium chlororespirans	Bacteria	__Firmicutes	__Clostridia	__Clostridiales	__Peptococcaceae	__Desulfitobacterium	__Desulfitobacterium chlororespirans	0	0.0106818	0.0066379	0.00317028	0.0141218	0.00394462	0.0147174	0.0165927	0.0302835	0	0	0	0	0	0	0	0	0	0.0339109	0.0186178	0.041276	0.0438322	0	0.0036827	0	0	0.0424213	0.0365323	0	0.00417589	0.00303141	0	0	0	0	0	0	0	0	0	0	0
Bacteria; __Firmicutes; __Clostridia; __Clostridiales; __Clostridiales Family XIII. Incertae Sedis; __Ihubacter; __Ihubacter massiliensis	Bacteria	__Firmicutes	__Clostridia	__Clostridiales	__Clostridiales Family XIII. Incertae Sedis	__Ihubacter	__Ihubacter massiliensis	0	0	0	0	0	0	0	0	0	0	0	0	0	0	0	0	0	0	0	0	0	0	0	0	0	0	0	0	0	0	0	0	0	0	0	0	0	0	0	0	0	0
Bacteria; __Firmicutes; __Clostridia; __Clostridiales; __Peptococcaceae; __Desulfosporosinus; __Desulfosporosinus fructosivorans	Bacteria	__Firmicutes	__Clostridia	__Clostridiales	__Peptococcaceae	__Desulfosporosinus	__Desulfosporosinus fructosivorans	0	0	0	0	0	0	0.00490581	0.00414817	0	0	0	0	0	0	0	0	0	0	0.0135644	0.0260649	0.0471726	0.0344396	0.00379377	0.0036827	0	0	0.0130527	0.0182662	0	0	0	0	0	0	0	0	0	0	0	0	0	0
Bacteria; __Chloroflexi; __Anaerolineae; __Anaerolineales; __Anaerolineaceae; __Bellilinea; __Bellilinea caldifistulae	Bacteria	__Chloroflexi	__Anaerolineae	__Anaerolineales	__Anaerolineaceae	__Bellilinea	__Bellilinea caldifistulae	0	0	0	0	0	0	0	0	0	0	0	0	0	0	0	0	0	0	0.0305199	0.0148943	0.0471726	0.025047	0	0	0.00402204	0	0	0.0328791	0	0.00417589	0	0	0	0	0	0	0	0	0	0	0	0
Bacteria; __Proteobacteria; __Gammaproteobacteria; __Xanthomonadales; __Rhodanobacteraceae; __Dokdonella; __Dokdonella fugitiva	Bacteria	__Proteobacteria	__Gammaproteobacteria	__Xanthomonadales	__Rhodanobacteraceae	__Dokdonella	__Dokdonella fugitiva	0.00253743	0.00267044	0.00331895	0.00634055	0.0141218	0.0118339	0.00490581	0	0	0	0	0	0	0	0	0	0	0	0	0.0111707	0	0.00313087	0	0	0	0	0.00326318	0.00365323	0	0	0	0	0.00385401	0	0	0	0	0	0	0.00449055	0	0
Bacteria; __Proteobacteria; __Deltaproteobacteria; __Desulfobacterales; __Desulfobacteraceae; __Desulfobacter; __Desulfobacter vibrioformis	Bacteria	__Proteobacteria	__Deltaproteobacteria	__Desulfobacterales	__Desulfobacteraceae	__Desulfobacter	__Desulfobacter vibrioformis	0	0	0	0	0	0	0	0	0	0	0	0	0	0	0	0	0	0	0.00339109	0.00372356	0.00589657	0.00313087	0	0	0	0	0.00652635	0	0	0	0	0	0	0	0	0	0	0	0	0	0	0
Bacteria; __Proteobacteria; __Alphaproteobacteria; __Rhizobiales; __Hyphomicrobiaceae; __Hyphomicrobium; __Hyphomicrobium sulfonivorans	Bacteria	__Proteobacteria	__Alphaproteobacteria	__Rhizobiales	__Hyphomicrobiaceae	__Hyphomicrobium	__Hyphomicrobium sulfonivorans	0	0	0	0	0	0	0	0	0.00378544	0	0	0	0	0	0	0	0	0	0	0	0	0	0	0	0	0	0	0	0	0	0	0	0	0	0	0	0	0	0	0	0	0
Bacteria; __Firmicutes; __Clostridia; __Clostridiales; __Christensenellaceae; __Christensenella; __Christensenella timonensis	Bacteria	__Firmicutes	__Clostridia	__Clostridiales	__Christensenellaceae	__Christensenella	__Christensenella timonensis	0	0	0	0	0	0.00788924	0	0	0	0	0	0	0	0	0.00301623	0	0	0	0.00339109	0.0148943	0.0471726	0.0281778	0	0.0036827	0.00402204	0	0.0228422	0.00730647	0	0	0	0	0	0	0	0	0	0	0	0	0	0
Bacteria; __Spirochaetes; __Spirochaetia; __Spirochaetales; __Spirochaetaceae; __Sphaerochaeta; __Sphaerochaeta globosa	Bacteria	__Spirochaetes	__Spirochaetia	__Spirochaetales	__Spirochaetaceae	__Sphaerochaeta	__Sphaerochaeta globosa	0.00253743	0.0106818	0.0265516	0.0507244	0	0	0	0	0	0	0	0	0	0	0	0	0	0	0	0	0	0	0	0	0	0	0	0	0	0	0	0	0	0	0	0	0	0	0	0	0	0
Bacteria; __Firmicutes; __Clostridia; __Clostridiales; __Clostridiaceae; __Clostridium; __Clostridium intestinale	Bacteria	__Firmicutes	__Clostridia	__Clostridiales	__Clostridiaceae	__Clostridium	__Clostridium intestinale	0.00507485	0.00267044	0.0132758	0.0253622	0.0141218	0	0.00490581	0	0.00378544	0.00584197	0	0.0190063	0.0262381	0.00301759	0.00904868	0.0229984	0	0.00567827	0	0.00372356	0.00294829	0.00626174	0	0	0.0241322	0.0370494	0.00652635	0.0109597	0	0.0208794	0.0272826	0	0	0.00325531	0.0103061	0.0287136	0	0.00403502	0.0150263	0	0.0034408	0
Bacteria; __Firmicutes; __Clostridia; __Clostridiales; __Ruminococcaceae; __Pseudoflavonifractor; __Pseudoflavonifractor capillosus	Bacteria	__Firmicutes	__Clostridia	__Clostridiales	__Ruminococcaceae	__Pseudoflavonifractor	__Pseudoflavonifractor capillosus	0	0	0	0	0	0.00394462	0.00490581	0	0.00757088	0	0	0.00380127	0	0	0	0	0	0	0.0508664	0.0223414	0.0324312	0.0281778	0	0	0	0	0.0228422	0.00730647	0	0	0.00606281	0	0	0	0	0	0	0	0	0	0.0068816	0
; __; __; __; __; __; __		__	__	__	__	__	__	0	0	0	0	0	0	0	0	0	0.00292099	0	0.0114038	0.0163988	0.00301759	0.00904868	0.00862441	0.167448	0.00283913	0	0	0	0	0	0	0	0	0	0	0	0	0	0.00379766	0.00770802	0.00325531	0.0137415	0.0143568	0.00941974	0.0403502	0.0450789	0	0.0068816	0.0532517
Bacteria; __Proteobacteria; __Gammaproteobacteria; __Xanthomonadales; __Xanthomonadaceae; __Luteimonas; __Luteimonas terrae	Bacteria	__Proteobacteria	__Gammaproteobacteria	__Xanthomonadales	__Xanthomonadaceae	__Luteimonas	__Luteimonas terrae	0	0	0	0	0	0	0	0	0	0	0	0	0	0	0	0	0	0	0	0	0	0	0	0	0	0	0	0	0	0	0	0	0	0	0	0	0	0	0	0	0	0
; __; __; __; __; __; __		__	__	__	__	__	__	0.00253743	0	0	0.00317028	0.00353045	0.00788924	0	0	0	0	0	0	0	0	0	0	0	0	0.0271288	0.0223414	0.041276	0.0281778	0.00379377	0	0	0.00370494	0.00978953	0.0255726	0	0.00835178	0.00606281	0.00759532	0	0.00976594	0.00343536	0	0	0	0	0	0.0034408	0
Bacteria; __Firmicutes; __Clostridia; __Clostridiales; __; __Natranaerovirga; __Natranaerovirga hydrolytica	Bacteria	__Firmicutes	__Clostridia	__Clostridiales	__	__Natranaerovirga	__Natranaerovirga hydrolytica	0.035524	0.0160226	0	0.0158514	0.0282436	0.0157785	0.0343407	0.00829635	0.00378544	0	0	0	0	0	0	0	0	0	0.0203466	0.0446828	0.0147414	0.0187852	0.0303502	0.0110481	0.0321763	0.0481642	0.0228422	0.00730647	0.0106923	0.0292312	0.0303141	0	0	0	0	0	0	0.00403502	0.00375657	0	0	0
Bacteria; __Firmicutes; __Clostridia; __Clostridiales; __Hungateiclostridiaceae; __Pseudoclostridium; __Pseudoclostridium thermosuccinogenes	Bacteria	__Firmicutes	__Clostridia	__Clostridiales	__Hungateiclostridiaceae	__Pseudoclostridium	__Pseudoclostridium thermosuccinogenes	0	0	0	0	0	0	0	0	0	0	0	0	0	0	0	0	0	0	0	0	0	0	0	0	0	0	0	0	0	0	0	0	0	0	0	0	0	0	0	0	0	0
; __; __; __; __; __; __		__	__	__	__	__	__	0	0	0	0	0	0	0	0	0	0	0	0	0	0	0	0	0	0	0.00339109	0.0372356	0.0117931	0.00313087	0.0531128	0.0405097	0	0	0.0130527	0.0109597	0.0534616	0	0	0	0	0	0	0	0	0	0	0	0	0
Bacteria; __Proteobacteria; __Alphaproteobacteria; __Rhizobiales; __Brucellaceae; __Paenochrobactrum; __Paenochrobactrum gallinarii	Bacteria	__Proteobacteria	__Alphaproteobacteria	__Rhizobiales	__Brucellaceae	__Paenochrobactrum	__Paenochrobactrum gallinarii	0	0	0	0	0	0.00788924	0.0196232	0	0	0	0	0	0	0	0	0	0	0	0	0	0	0	0.00379377	0.0036827	0	0	0	0	0	0	0	0	0	0	0	0	0	0	0	0	0	0
; __; __; __; __; __; __		__	__	__	__	__	__	0	0	0.0199137	0.00951083	0	0	0	0	0	0.0175259	0.0114233	0.0152051	0.00327976	0.0271583	0.0150811	0.0114992	0.0334896	0.0170348	0	0.00744713	0	0	0	0	0.00804408	0.0407543	0	0	0	0.00417589	0.0394083	0	0	0.0260425	0.00343536	0.0047856	0.00627983	0	0.00375657	0	0.0034408	0
Bacteria; __Bacteroidetes; __Sphingobacteriia; __Sphingobacteriales; __Sphingobacteriaceae; __Pedobacter; __Pedobacter nanyangensis	Bacteria	__Bacteroidetes	__Sphingobacteriia	__Sphingobacteriales	__Sphingobacteriaceae	__Pedobacter	__Pedobacter nanyangensis	0.00507485	0.0186931	0.00995685	0.00951083	0.0070609	0.0157785	0	0	0.0113563	0	0	0	0	0	0	0	0	0	0	0	0	0	0	0	0	0	0	0	0	0	0	0	0	0	0	0	0	0	0	0	0	0
Bacteria; __Spirochaetes; __Spirochaetia; __Spirochaetales; __Spirochaetaceae; __Sediminispirochaeta; __Sediminispirochaeta bajacaliforniensis	Bacteria	__Spirochaetes	__Spirochaetia	__Spirochaetales	__Spirochaetaceae	__Sediminispirochaeta	__Sediminispirochaeta bajacaliforniensis	0	0	0	0	0	0	0	0	0	0	0	0	0	0	0	0	0	0	0.0406931	0.0260649	0.0324312	0.0313087	0.00379377	0.0073654	0.00804408	0	0.0195791	0.0401856	0.00534616	0	0	0	0	0	0	0	0	0	0	0	0	0
Bacteria; __Tenericutes; __Mollicutes; __Acholeplasmatales; __Acholeplasmataceae; __Acholeplasma; __Acholeplasma palmae	Bacteria	__Tenericutes	__Mollicutes	__Acholeplasmatales	__Acholeplasmataceae	__Acholeplasma	__Acholeplasma palmae	0	0	0	0	0	0	0	0	0	0	0	0	0	0	0	0	0	0	0	0	0	0	0	0	0	0	0	0	0	0	0	0	0	0	0	0	0	0	0	0	0	0
Bacteria; __Firmicutes; __Clostridia; __Clostridiales; __Ruminococcaceae; __Phocea; __Phocea massiliensis	Bacteria	__Firmicutes	__Clostridia	__Clostridiales	__Ruminococcaceae	__Phocea	__Phocea massiliensis	0.00253743	0.00267044	0	0	0	0.00394462	0	0	0	0	0	0	0	0	0	0	0	0.00283913	0.00678219	0.00744713	0.0383277	0.0156544	0	0	0	0.00370494	0.0163159	0.0219194	0	0	0	0	0	0	0	0	0	0	0	0	0	0
Bacteria; __Firmicutes; __Erysipelotrichia; __Erysipelotrichales; __Erysipelotrichaceae; __Erysipelothrix; __Erysipelothrix larvae	Bacteria	__Firmicutes	__Erysipelotrichia	__Erysipelotrichales	__Erysipelotrichaceae	__Erysipelothrix	__Erysipelothrix larvae	0	0	0	0	0	0	0	0	0	0	0	0	0	0	0	0	0	0	0	0	0	0	0	0	0	0.00740988	0	0	0	0	0.00303141	0	0	0	0	0	0	0	0	0	0	0
Bacteria; __Bacteroidetes; __Bacteroidia; __Bacteroidales; __Porphyromonadaceae; __Macellibacteroides; __Macellibacteroides fermentans	Bacteria	__Bacteroidetes	__Bacteroidia	__Bacteroidales	__Porphyromonadaceae	__Macellibacteroides	__Macellibacteroides fermentans	0	0	0	0	0	0	0	0	0	0	0.00285584	0	0	0	0	0	0	0	0	0	0	0	0	0	0.0321763	0	0	0	0.0106923	0.0542865	0	0	0	0	0	0.0191424	0.0282592	0.00807005	0.0112697	0	0	0.0332823
Bacteria; __Synergistetes; __Synergistia; __Synergistales; __Synergistaceae; __Thermanaerovibrio; __Thermanaerovibrio acidaminovorans	Bacteria	__Synergistetes	__Synergistia	__Synergistales	__Synergistaceae	__Thermanaerovibrio	__Thermanaerovibrio acidaminovorans	0	0	0	0	0	0	0	0	0.00378544	0.00292099	0	0	0	0.0120704	0	0	0.0334896	0.0369088	0	0	0	0	0.00379377	0	0	0.0111148	0	0	0	0.00417589	0.00909422	0.011393	0.015416	0.0162766	0.00687073	0	0	0	0.0150263	0.0314338	0.017204	0
Bacteria; __Bacteroidetes; __Bacteroidia; __Marinilabiliales; __Marinilabiliaceae; __Mangroviflexus; __Mangroviflexus xiamenensis	Bacteria	__Bacteroidetes	__Bacteroidia	__Marinilabiliales	__Marinilabiliaceae	__Mangroviflexus	__Mangroviflexus xiamenensis	0	0	0	0	0	0	0	0	0.00757088	0	0	0	0	0	0	0	0	0	0.00339109	0	0.00884486	0.0187852	0	0	0	0	0.00652635	0.00730647	0	0	0	0	0	0	0	0	0	0	0	0	0	0
Bacteria; __Firmicutes; __Clostridia; __Clostridiales; __Eubacteriaceae; __Irregularibacter; __Irregularibacter muris	Bacteria	__Firmicutes	__Clostridia	__Clostridiales	__Eubacteriaceae	__Irregularibacter	__Irregularibacter muris	0	0	0	0	0	0	0	0	0	0	0	0	0	0	0	0	0	0	0	0	0	0	0	0	0	0	0	0	0	0	0	0	0	0	0	0	0	0	0	0	0	0
Bacteria; __Firmicutes; __Clostridia; __Clostridiales; __Ruminococcaceae; __Papillibacter; __Papillibacter cinnamivorans	Bacteria	__Firmicutes	__Clostridia	__Clostridiales	__Ruminococcaceae	__Papillibacter	__Papillibacter cinnamivorans	0	0.00267044	0	0	0	0	0	0	0	0	0	0	0	0	0	0	0	0	0.0169555	0.00744713	0.0383277	0.025047	0.00379377	0	0.00804408	0	0.0293686	0.0146129	0	0	0	0	0	0	0	0	0	0	0	0	0	0
; __; __; __; __; __; __		__	__	__	__	__	__	0	0	0	0	0	0	0	0	0	0	0	0	0	0	0	0	0	0	0	0	0	0	0	0	0	0	0	0	0	0	0	0	0	0	0	0	0	0	0	0	0	0
Bacteria; __Proteobacteria; __Deltaproteobacteria; __Desulfovibrionales; __Desulfovibrionaceae; __Desulfovibrio; __Desulfovibrio simplex	Bacteria	__Proteobacteria	__Deltaproteobacteria	__Desulfovibrionales	__Desulfovibrionaceae	__Desulfovibrio	__Desulfovibrio simplex	0.00507485	0	0	0	0	0	0	0	0	0.0116839	0	0	0.00327976	0	0	0	0	0	0	0	0	0	0	0	0	0	0	0	0	0	0	0.0303813	0.0308321	0.0130213	0.00687073	0	0	0	0	0.0224527	0.0447304	0
Bacteria; __Bacteroidetes; __Bacteroidia; __Bacteroidales; __Lentimicrobiaceae; __Lentimicrobium; __Lentimicrobium saccharophilum	Bacteria	__Bacteroidetes	__Bacteroidia	__Bacteroidales	__Lentimicrobiaceae	__Lentimicrobium	__Lentimicrobium saccharophilum	0	0	0	0	0	0	0	0	0	0	0	0	0	0	0	0	0	0	0.00678219	0	0	0	0.0113813	0	0.00402204	0	0	0.0182662	0	0	0	0	0	0	0	0	0	0	0	0	0	0
Bacteria; __Proteobacteria; __Gammaproteobacteria; __Pseudomonadales; __Moraxellaceae; __Acinetobacter; __Acinetobacter junii	Bacteria	__Proteobacteria	__Gammaproteobacteria	__Pseudomonadales	__Moraxellaceae	__Acinetobacter	__Acinetobacter junii	0.00253743	0	0	0	0	0	0	0	0	0	0	0	0	0	0	0	0	0	0	0	0	0	0	0	0	0	0	0	0	0	0	0	0	0	0	0	0	0	0	0	0	0
Bacteria; __Firmicutes; __Clostridia; __Clostridiales; __Ruminococcaceae; __Papillibacter; __Papillibacter cinnamivorans	Bacteria	__Firmicutes	__Clostridia	__Clostridiales	__Ruminococcaceae	__Papillibacter	__Papillibacter cinnamivorans	0	0	0	0	0	0	0.00490581	0	0	0	0	0.00380127	0	0.00301759	0	0	0	0	0.00678219	0.0111707	0.0147414	0.0156544	0	0	0	0	0.0130527	0.0146129	0	0	0	0	0.00385401	0.00651063	0.0137415	0	0	0	0	0.00449055	0.0068816	0
Bacteria; __Spirochaetes; __Spirochaetia; __Spirochaetales; __Spirochaetaceae; __Marispirochaeta; __Marispirochaeta aestuarii	Bacteria	__Spirochaetes	__Spirochaetia	__Spirochaetales	__Spirochaetaceae	__Marispirochaeta	__Marispirochaeta aestuarii	0	0	0	0	0	0	0	0	0	0	0	0	0	0	0	0	0	0	0	0	0	0	0	0	0	0	0	0	0	0	0	0	0	0	0	0	0	0	0	0	0	0
Bacteria; __Bacteroidetes; __Bacteroidia; __Bacteroidales; __Bacteroidaceae; __Anaerorhabdus; __Anaerorhabdus furcosa	Bacteria	__Bacteroidetes	__Bacteroidia	__Bacteroidales	__Bacteroidaceae	__Anaerorhabdus	__Anaerorhabdus furcosa	0	0	0	0	0	0	0	0	0	0	0	0	0	0	0	0	0	0	0	0	0	0	0	0	0	0	0	0	0	0	0	0	0	0	0	0	0	0	0	0	0	0
Bacteria; __Firmicutes; __Clostridia; __Clostridiales; __Lachnospiraceae; __Anaerotignum; __Anaerotignum aminivorans	Bacteria	__Firmicutes	__Clostridia	__Clostridiales	__Lachnospiraceae	__Anaerotignum	__Anaerotignum aminivorans	0	0	0.00331895	0	0	0	0	0	0	0	0	0	0	0	0	0	0	0	0	0.00744713	0	0	0.00758754	0.0110481	0.0281543	0	0	0.00365323	0	0.0208794	0	0	0	0	0	0	0.00941974	0.00403502	0	0	0	0.00665646
Bacteria; __Proteobacteria; __Gammaproteobacteria; __Enterobacterales; __Enterobacteriaceae; __Cedecea; __Cedecea lapagei	Bacteria	__Proteobacteria	__Gammaproteobacteria	__Enterobacterales	__Enterobacteriaceae	__Cedecea	__Cedecea lapagei	0	0	0	0	0	0	0	0	0	0	0.0142792	0	0.00655953	0.00905278	0.00301623	0	0.0111632	0	0	0	0	0	0	0	0	0.00370494	0	0	0.00534616	0	0	0	0	0	0	0.0047856	0.00313991	0.00807005	0.00751315	0	0	0.0399388
Bacteria; __Firmicutes; __Clostridia; __Clostridiales; __Hungateiclostridiaceae; __Anaerobacterium; __Anaerobacterium chartisolvens	Bacteria	__Firmicutes	__Clostridia	__Clostridiales	__Hungateiclostridiaceae	__Anaerobacterium	__Anaerobacterium chartisolvens	0	0	0	0	0	0	0	0	0	0	0	0	0	0	0	0	0	0	0.0101733	0.00744713	0.0176897	0.0281778	0	0	0	0	0.00978953	0.00730647	0	0	0	0	0	0	0	0	0	0	0	0	0	0
Bacteria; __Synergistetes; __Synergistia; __Synergistales; __Synergistaceae; __Acetomicrobium; __Acetomicrobium hydrogeniformans	Bacteria	__Synergistetes	__Synergistia	__Synergistales	__Synergistaceae	__Acetomicrobium	__Acetomicrobium hydrogeniformans	0	0	0	0	0	0	0	0	0	0	0	0	0	0	0	0	0	0	0	0	0	0	0	0	0	0	0	0	0	0	0	0	0	0	0	0	0	0	0	0	0	0
Bacteria; __Proteobacteria; __Oligoflexia; __Bacteriovoracales; __Bacteriovoracaceae; __Peredibacter; __Peredibacter starrii	Bacteria	__Proteobacteria	__Oligoflexia	__Bacteriovoracales	__Bacteriovoracaceae	__Peredibacter	__Peredibacter starrii	0	0	0	0	0	0	0	0	0	0	0	0	0	0	0	0	0	0	0	0	0	0	0	0	0	0	0	0	0	0	0	0	0	0	0	0	0	0	0	0	0	0
Bacteria; __Proteobacteria; __Gammaproteobacteria; __Chromatiales; __Thioprofundaceae; __Thioprofundum; __Thioprofundum hispidum	Bacteria	__Proteobacteria	__Gammaproteobacteria	__Chromatiales	__Thioprofundaceae	__Thioprofundum	__Thioprofundum hispidum	0	0	0	0	0	0	0	0	0	0	0	0.00380127	0	0	0	0	0	0	0	0	0	0	0	0	0	0	0	0	0	0	0	0	0	0	0	0	0	0	0	0	0.0034408	0
Bacteria; __Chloroflexi; __Anaerolineae; __Anaerolineales; __Anaerolineaceae; __Ornatilinea; __Ornatilinea apprima	Bacteria	__Chloroflexi	__Anaerolineae	__Anaerolineales	__Anaerolineaceae	__Ornatilinea	__Ornatilinea apprima	0	0	0	0	0	0	0	0	0	0	0	0	0	0	0	0	0	0	0	0	0	0	0	0	0	0	0	0	0	0	0	0	0	0	0	0	0	0	0	0	0	0
; __; __; __; __; __; __		__	__	__	__	__	__	0	0	0	0.00317028	0.00353045	0.00788924	0	0	0	0	0	0	0	0	0	0	0	0	0.00678219	0	0	0	0.0113813	0.0036827	0.00402204	0.00370494	0	0	0	0.00835178	0.00303141	0	0	0	0	0	0	0	0	0	0	0
Bacteria; __Lentisphaerae; __Lentisphaeria; __Victivallales; __Victivallaceae; __Victivallis; __Victivallis vadensis	Bacteria	__Lentisphaerae	__Lentisphaeria	__Victivallales	__Victivallaceae	__Victivallis	__Victivallis vadensis	0	0	0	0	0	0.00394462	0	0	0	0	0	0	0	0	0	0	0	0	0.00339109	0	0	0	0.0113813	0	0	0	0	0	0	0	0.00303141	0	0	0	0	0	0	0	0	0	0	0
Bacteria; __Firmicutes; __Clostridia; __Clostridiales; __Hungateiclostridiaceae; __Pseudoclostridium; __Pseudoclostridium thermosuccinogenes	Bacteria	__Firmicutes	__Clostridia	__Clostridiales	__Hungateiclostridiaceae	__Pseudoclostridium	__Pseudoclostridium thermosuccinogenes	0	0	0	0	0.00353045	0	0	0	0	0	0	0	0	0	0	0	0	0	0	0	0	0	0	0	0	0	0	0	0	0	0	0	0	0	0	0	0	0	0	0	0	0
Bacteria; __Firmicutes; __Negativicutes; __Veillonellales; __Veillonellaceae; __Veillonella; __Veillonella dispar	Bacteria	__Firmicutes	__Negativicutes	__Veillonellales	__Veillonellaceae	__Veillonella	__Veillonella dispar	0	0	0	0	0	0	0	0	0	0.00584197	0	0.0228076	0.00655953	0.00603519	0	0.0028748	0.055816	0	0	0	0	0	0	0	0	0	0	0	0	0	0	0.00379766	0.00385401	0.00325531	0.00343536	0	0.0156996	0.0121051	0.0413223	0	0.0034408	0.0266258
Bacteria; __Firmicutes; __Negativicutes; __Veillonellales; __Veillonellaceae; __Veillonella; __Veillonella tobetsuensis	Bacteria	__Firmicutes	__Negativicutes	__Veillonellales	__Veillonellaceae	__Veillonella	__Veillonella tobetsuensis	0	0	0	0	0	0	0	0	0	0	0	0.00380127	0.0295179	0	0	0	0	0	0	0	0	0	0	0	0	0.00740988	0	0	0	0	0	0	0	0	0	0.0047856	0.00313991	0.00807005	0.0225394	0.00449055	0	0
Bacteria; __Proteobacteria; __Deltaproteobacteria; __Desulfovibrionales; __Desulfovibrionaceae; __Desulfovibrio; __Desulfovibrio intestinalis	Bacteria	__Proteobacteria	__Deltaproteobacteria	__Desulfovibrionales	__Desulfovibrionaceae	__Desulfovibrio	__Desulfovibrio intestinalis	0	0	0	0	0.00353045	0	0	0	0	0	0	0	0	0	0	0	0	0	0	0	0	0	0	0	0	0	0	0	0	0	0	0	0	0	0	0	0	0	0	0	0	0
Bacteria; __Firmicutes; __Clostridia; __Clostridiales; __Clostridiaceae; __Clostridium; __Clostridium carnis	Bacteria	__Firmicutes	__Clostridia	__Clostridiales	__Clostridiaceae	__Clostridium	__Clostridium carnis	0	0	0	0	0	0	0	0.00829635	0	0	0	0	0	0	0	0	0	0	0	0.00372356	0.00294829	0	0	0	0.00402204	0	0.00326318	0	0.00534616	0.00835178	0.00303141	0	0	0	0	0	0	0	0	0	0	0
Bacteria; __Proteobacteria; __Deltaproteobacteria; __Syntrophobacterales; __Syntrophaceae; __Desulfobacca; __Desulfobacca acetoxidans	Bacteria	__Proteobacteria	__Deltaproteobacteria	__Syntrophobacterales	__Syntrophaceae	__Desulfobacca	__Desulfobacca acetoxidans	0	0	0	0	0	0	0	0	0	0	0	0	0	0	0	0	0	0	0	0	0	0	0	0	0	0	0	0	0	0	0	0	0	0	0	0	0	0	0	0	0	0
Bacteria; __Firmicutes; __Clostridia; __Clostridiales; __Clostridiaceae; __Clostridium; __Clostridium cylindrosporum	Bacteria	__Firmicutes	__Clostridia	__Clostridiales	__Clostridiaceae	__Clostridium	__Clostridium cylindrosporum	0	0	0	0	0	0	0	0	0	0	0	0	0	0	0	0	0	0	0	0	0	0	0	0	0	0	0	0.00365323	0	0	0	0	0	0	0	0	0	0	0	0	0	0
Bacteria; __Bacteroidetes; __Bacteroidia; __Bacteroidales; __Lentimicrobiaceae; __Lentimicrobium; __Lentimicrobium saccharophilum	Bacteria	__Bacteroidetes	__Bacteroidia	__Bacteroidales	__Lentimicrobiaceae	__Lentimicrobium	__Lentimicrobium saccharophilum	0	0	0	0	0.00353045	0	0	0	0	0	0	0	0	0	0	0	0	0	0	0	0	0.00313087	0	0	0	0	0.00652635	0.0109597	0	0	0	0	0	0	0	0	0	0	0	0	0	0
Bacteria; __Proteobacteria; __Deltaproteobacteria; __Desulfovibrionales; __Desulfovibrionaceae; __Desulfovibrio; __Desulfovibrio intestinalis	Bacteria	__Proteobacteria	__Deltaproteobacteria	__Desulfovibrionales	__Desulfovibrionaceae	__Desulfovibrio	__Desulfovibrio intestinalis	0	0	0	0	0	0	0	0	0	0	0	0	0	0	0	0	0	0	0	0	0	0	0	0	0	0	0	0	0	0	0	0	0.011562	0	0	0	0	0	0	0	0	0
Bacteria; __Proteobacteria; __Alphaproteobacteria; __Sphingomonadales; __Sphingomonadaceae; __Sphingosinicella; __Sphingosinicella microcystinivorans	Bacteria	__Proteobacteria	__Alphaproteobacteria	__Sphingomonadales	__Sphingomonadaceae	__Sphingosinicella	__Sphingosinicella microcystinivorans	0.00253743	0	0	0	0	0	0	0	0	0	0	0	0	0	0	0	0	0	0	0	0	0	0	0	0	0	0	0	0	0	0	0	0	0	0	0	0	0	0	0	0	0
Bacteria; __Firmicutes; __Clostridia; __Clostridiales; __Clostridiaceae; __Clostridium; __Clostridium vulturis	Bacteria	__Firmicutes	__Clostridia	__Clostridiales	__Clostridiaceae	__Clostridium	__Clostridium vulturis	0	0.00267044	0.00331895	0.00634055	0	0	0.00490581	0	0.0151418	0	0	0	0	0	0	0	0	0	0.00678219	0.00372356	0.0294829	0.0187852	0.00758754	0.0036827	0.0201102	0	0.0195791	0.0255726	0	0	0	0	0	0	0	0	0	0	0	0	0	0
Bacteria; __Spirochaetes; __Spirochaetia; __Spirochaetales; __Spirochaetaceae; __Pleomorphochaeta; __Pleomorphochaeta caudata	Bacteria	__Spirochaetes	__Spirochaetia	__Spirochaetales	__Spirochaetaceae	__Pleomorphochaeta	__Pleomorphochaeta caudata	0.00507485	0.0133522	0	0.00317028	0.0353045	0.0394462	0.024529	0.024889	0	0	0	0	0	0	0	0	0	0	0.00339109	0.00372356	0.0147414	0.00626174	0.00379377	0	0	0	0.0228422	0.00730647	0	0	0	0	0	0	0	0	0	0	0	0	0	0
Bacteria; __Firmicutes; __Clostridia; __Clostridiales; __Ruminococcaceae; __Acetanaerobacterium; __Acetanaerobacterium elongatum	Bacteria	__Firmicutes	__Clostridia	__Clostridiales	__Ruminococcaceae	__Acetanaerobacterium	__Acetanaerobacterium elongatum	0	0	0.00331895	0	0.00353045	0	0.00490581	0.0414817	0	0	0	0	0	0	0	0	0	0	0.00678219	0.00744713	0.00294829	0	0.0227626	0.0331443	0.00402204	0	0.0163159	0.00730647	0.00534616	0.0167036	0.00606281	0	0	0	0	0	0.00313991	0	0	0	0	0
Bacteria; __Firmicutes; __Clostridia; __Clostridiales; __Lachnospiraceae; __Muricomes; __Muricomes intestini	Bacteria	__Firmicutes	__Clostridia	__Clostridiales	__Lachnospiraceae	__Muricomes	__Muricomes intestini	0	0	0	0	0	0	0	0	0	0	0	0	0	0	0	0	0	0	0.0339109	0.0223414	0.00884486	0.0219161	0	0.0036827	0	0	0.0163159	0.00730647	0	0	0	0	0	0	0	0	0	0	0	0	0	0
Bacteria; __Firmicutes; __Clostridia; __Clostridiales; __Peptostreptococcaceae; __Proteocatella; __Proteocatella sphenisci	Bacteria	__Firmicutes	__Clostridia	__Clostridiales	__Peptostreptococcaceae	__Proteocatella	__Proteocatella sphenisci	0	0	0	0	0	0	0	0	0	0	0.017135	0.0228076	0.0196786	0.00301759	0.00904868	0.00862441	0	0.0170348	0	0	0	0	0	0	0	0	0	0	0	0	0	0.011393	0.00385401	0.00651063	0.00343536	0	0.00941974	0	0.0150263	0.0314338	0.0103224	0
; __; __; __; __; __; __		__	__	__	__	__	__	0	0	0	0	0	0.00394462	0	0	0	0	0	0	0	0	0	0	0	0	0.0135644	0.00744713	0.0147414	0.0219161	0	0.0073654	0	0	0.0163159	0.0109597	0.00534616	0	0	0	0	0	0	0	0	0	0	0	0	0
Bacteria; __Proteobacteria; __Alphaproteobacteria; __Rhizobiales; __Rhodobiaceae; __Parvibaculum; __Parvibaculum lavamentivorans	Bacteria	__Proteobacteria	__Alphaproteobacteria	__Rhizobiales	__Rhodobiaceae	__Parvibaculum	__Parvibaculum lavamentivorans	0	0	0	0	0	0	0	0	0	0	0	0	0	0	0	0	0	0	0	0	0	0	0	0	0	0	0	0	0	0	0	0	0	0	0	0	0	0	0	0	0	0
; __; __; __; __; __; __		__	__	__	__	__	__	0	0	0	0	0	0	0	0	0	0	0	0	0	0	0	0	0	0	0	0	0	0	0	0	0	0	0	0	0	0	0	0	0	0	0	0	0	0	0	0	0	0
Bacteria; __Firmicutes; __Clostridia; __Clostridiales; __Christensenellaceae; __Christensenella; __Christensenella massiliensis	Bacteria	__Firmicutes	__Clostridia	__Clostridiales	__Christensenellaceae	__Christensenella	__Christensenella massiliensis	0	0	0	0	0	0	0.0147174	0	0	0	0	0	0	0	0	0	0	0	0.00678219	0.00744713	0.0294829	0.00939261	0.00379377	0	0	0	0	0.00730647	0	0	0	0	0	0	0	0	0	0	0	0	0	0
Bacteria; __Firmicutes; __Clostridia; __Clostridiales; __Hungateiclostridiaceae; __Ruminiclostridium; __Ruminiclostridium hungatei	Bacteria	__Firmicutes	__Clostridia	__Clostridiales	__Hungateiclostridiaceae	__Ruminiclostridium	__Ruminiclostridium hungatei	0	0.00534088	0	0	0.00353045	0	0	0.00414817	0.0264981	0	0	0	0	0	0	0	0	0.0198739	0.00339109	0	0	0	0	0	0	0.0111148	0	0	0	0.00417589	0.0303141	0	0	0.00651063	0	0	0	0	0	0	0	0
Bacteria; __Proteobacteria; __Deltaproteobacteria; __Syntrophobacterales; __Syntrophorhabdaceae; __Syntrophorhabdus; __Syntrophorhabdus aromaticivorans	Bacteria	__Proteobacteria	__Deltaproteobacteria	__Syntrophobacterales	__Syntrophorhabdaceae	__Syntrophorhabdus	__Syntrophorhabdus aromaticivorans	0	0	0	0	0	0	0	0	0	0	0	0	0	0	0	0	0	0	0	0	0	0	0	0	0	0	0	0	0	0	0	0	0	0	0	0	0	0	0	0	0	0
Bacteria; __Proteobacteria; __Alphaproteobacteria; __Rhizobiales; __Rhizobiaceae; __Rhizobium; __Rhizobium kunmingense	Bacteria	__Proteobacteria	__Alphaproteobacteria	__Rhizobiales	__Rhizobiaceae	__Rhizobium	__Rhizobium kunmingense	0	0	0	0	0	0	0	0	0	0	0	0	0	0	0	0	0	0	0	0	0	0	0	0	0	0	0	0	0	0	0	0	0	0	0	0	0	0	0	0	0	0
Bacteria; __Firmicutes; __Clostridia; __Clostridiales; __; __Natranaerovirga; __Natranaerovirga hydrolytica	Bacteria	__Firmicutes	__Clostridia	__Clostridiales	__	__Natranaerovirga	__Natranaerovirga hydrolytica	0	0	0	0	0	0	0	0	0	0.0116839	0.00285584	0.0152051	0.0196786	0.00301759	0.00603245	0	0	0	0	0	0	0	0	0	0	0	0	0	0	0	0	0	0.00770802	0.00325531	0.00343536	0	0	0	0	0.00898109	0.0309672	0
Bacteria; __Proteobacteria; __Alphaproteobacteria; __Rhodospirillales; __Rhodospirillaceae; __Dongia; __Dongia mobilis	Bacteria	__Proteobacteria	__Alphaproteobacteria	__Rhodospirillales	__Rhodospirillaceae	__Dongia	__Dongia mobilis	0	0	0	0	0	0	0	0.00829635	0	0	0	0	0	0	0	0	0	0	0	0	0.00294829	0	0	0.0036827	0	0	0	0	0	0.00835178	0.00303141	0	0	0	0	0	0	0	0	0	0	0
Bacteria; __Bacteroidetes; __Bacteroidia; __Bacteroidales; __Lentimicrobiaceae; __Lentimicrobium; __Lentimicrobium saccharophilum	Bacteria	__Bacteroidetes	__Bacteroidia	__Bacteroidales	__Lentimicrobiaceae	__Lentimicrobium	__Lentimicrobium saccharophilum	0	0	0	0	0	0	0	0	0	0	0	0	0	0	0	0	0	0	0	0	0	0	0	0.0036827	0	0	0	0.0328791	0	0	0.00303141	0	0	0	0	0	0	0	0	0	0	0
Bacteria; __Synergistetes; __Synergistia; __Synergistales; __Synergistaceae; __Aminomonas; __Aminomonas paucivorans	Bacteria	__Synergistetes	__Synergistia	__Synergistales	__Synergistaceae	__Aminomonas	__Aminomonas paucivorans	0	0.00801132	0	0	0	0	0.00981162	0	0	0	0	0	0	0	0	0	0	0	0.0271288	0.0223414	0.0235863	0.0281778	0	0.0073654	0	0	0.00978953	0.0182662	0	0	0	0	0	0	0	0	0	0	0	0.00449055	0	0
Bacteria; __Firmicutes; __Clostridia; __Clostridiales; __Hungateiclostridiaceae; __Anaerobacterium; __Anaerobacterium chartisolvens	Bacteria	__Firmicutes	__Clostridia	__Clostridiales	__Hungateiclostridiaceae	__Anaerobacterium	__Anaerobacterium chartisolvens	0.00507485	0	0.00331895	0.00317028	0.0141218	0.00788924	0.00490581	0	0.0113563	0	0	0.00380127	0	0	0	0	0	0	0.00339109	0.00744713	0.00884486	0	0	0	0	0	0.00652635	0.00730647	0	0	0.00303141	0	0	0	0	0	0	0	0	0	0.0034408	0
Bacteria; __Bacteroidetes; __Flavobacteriia; __Flavobacteriales; __Flavobacteriaceae; __Lutaonella; __Lutaonella thermophila	Bacteria	__Bacteroidetes	__Flavobacteriia	__Flavobacteriales	__Flavobacteriaceae	__Lutaonella	__Lutaonella thermophila	0	0	0	0	0	0	0.00490581	0.00829635	0.0189272	0	0	0	0	0	0	0	0	0	0	0	0	0.00313087	0	0	0	0	0	0	0	0	0	0	0	0	0	0	0	0	0	0	0	0
Bacteria; __Bacteroidetes; __Flavobacteriia; __Flavobacteriales; __Flavobacteriaceae; __Lutaonella; __Lutaonella thermophila	Bacteria	__Bacteroidetes	__Flavobacteriia	__Flavobacteriales	__Flavobacteriaceae	__Lutaonella	__Lutaonella thermophila	0	0.00267044	0.0066379	0	0.0105914	0	0.0343407	0.0290372	0.0227126	0	0	0	0	0	0	0	0	0	0	0.00372356	0.00294829	0.00939261	0	0	0	0.00370494	0.00652635	0	0	0	0.015157	0	0	0	0	0	0	0	0	0	0	0
Bacteria; __Firmicutes; __Negativicutes; __Veillonellales; __Veillonellaceae; __Veillonella; __Veillonella rogosae	Bacteria	__Firmicutes	__Negativicutes	__Veillonellales	__Veillonellaceae	__Veillonella	__Veillonella rogosae	0	0	0	0	0	0	0	0	0	0.00584197	0	0	0.00655953	0.00301759	0.00904868	0.00862441	0.0223264	0	0	0	0	0	0	0	0	0	0	0	0	0	0	0	0.015416	0	0	0	0	0	0.0338092	0.0134716	0	0.00665646
Bacteria; __Firmicutes; __Clostridia; __Thermoanaerobacterales; __Thermoanaerobacteraceae; __Tepidanaerobacter; __Tepidanaerobacter acetatoxydans	Bacteria	__Firmicutes	__Clostridia	__Thermoanaerobacterales	__Thermoanaerobacteraceae	__Tepidanaerobacter	__Tepidanaerobacter acetatoxydans	0	0	0	0	0	0	0	0	0	0	0	0	0	0	0	0	0	0	0	0	0	0	0	0	0	0	0	0	0	0	0	0	0	0	0	0	0	0	0	0	0	0
Bacteria; __Firmicutes; __Clostridia; __Clostridiales; __Peptococcaceae; __Desulfitobacterium; __Desulfitobacterium hafniense	Bacteria	__Firmicutes	__Clostridia	__Clostridiales	__Peptococcaceae	__Desulfitobacterium	__Desulfitobacterium hafniense	0	0	0	0.00317028	0	0	0.00490581	0.00414817	0	0	0	0	0	0	0	0	0	0	0.0101733	0.00372356	0.00294829	0.00313087	0	0	0	0	0	0.0328791	0	0	0	0	0	0	0	0	0	0	0	0	0	0
Bacteria; __Bacteroidetes; __Bacteroidia; __Bacteroidales; __Lentimicrobiaceae; __Lentimicrobium; __Lentimicrobium saccharophilum	Bacteria	__Bacteroidetes	__Bacteroidia	__Bacteroidales	__Lentimicrobiaceae	__Lentimicrobium	__Lentimicrobium saccharophilum	0	0	0	0	0.0141218	0	0	0	0.00378544	0	0	0	0	0	0	0	0	0	0	0	0	0	0	0	0	0.00740988	0	0	0	0.00835178	0.0272826	0	0	0	0	0	0	0	0	0	0	0
Bacteria; __Chloroflexi; __Dehalococcoidia; __; __; __Dehalogenimonas; __Dehalogenimonas formicexedens	Bacteria	__Chloroflexi	__Dehalococcoidia	__	__	__Dehalogenimonas	__Dehalogenimonas formicexedens	0	0	0	0	0	0	0	0	0	0	0	0	0	0	0	0	0	0	0	0	0	0	0	0	0	0	0	0	0	0	0	0	0	0	0	0	0	0	0	0	0	0
Bacteria; __Spirochaetes; __Spirochaetia; __Spirochaetales; __Spirochaetaceae; __Sphaerochaeta; __Sphaerochaeta globosa	Bacteria	__Spirochaetes	__Spirochaetia	__Spirochaetales	__Spirochaetaceae	__Sphaerochaeta	__Sphaerochaeta globosa	0	0	0	0	0.00353045	0.0197231	0.0441523	0.00829635	0.00757088	0	0	0	0	0	0	0	0	0	0	0	0	0	0	0	0	0	0	0	0	0	0.00303141	0	0	0	0	0	0	0	0	0	0	0
Bacteria; __Firmicutes; __Clostridia; __Clostridiales; __Peptococcaceae; __Desulfitobacterium; __Desulfitobacterium chlororespirans	Bacteria	__Firmicutes	__Clostridia	__Clostridiales	__Peptococcaceae	__Desulfitobacterium	__Desulfitobacterium chlororespirans	0	0	0	0.00317028	0	0	0	0	0	0	0	0	0	0	0	0.0028748	0	0	0	0	0	0	0	0	0	0	0	0	0	0	0	0	0	0	0	0	0	0	0	0	0	0
Bacteria; __Bacteroidetes; __Bacteroidia; __Bacteroidales; __Dysgonamonadaceae; __Proteiniphilum; __Proteiniphilum acetatigenes	Bacteria	__Bacteroidetes	__Bacteroidia	__Bacteroidales	__Dysgonamonadaceae	__Proteiniphilum	__Proteiniphilum acetatigenes	0	0.00267044	0	0	0	0	0	0	0	0	0	0	0	0	0	0	0	0	0	0	0.00589657	0.0125235	0	0	0	0	0	0.00365323	0	0	0	0	0	0	0	0	0	0	0	0	0	0
Bacteria; __Tenericutes; __Mollicutes; __Acholeplasmatales; __Acholeplasmataceae; __Acholeplasma; __Acholeplasma parvum	Bacteria	__Tenericutes	__Mollicutes	__Acholeplasmatales	__Acholeplasmataceae	__Acholeplasma	__Acholeplasma parvum	0	0	0	0	0	0	0	0	0.034069	0	0	0	0	0	0	0	0	0	0	0	0	0	0	0	0	0	0	0	0	0	0	0	0	0	0	0	0	0	0	0	0	0
; __; __; __; __; __; __		__	__	__	__	__	__	0	0	0	0	0	0	0	0	0	0	0	0	0	0	0	0	0	0	0.00339109	0.00372356	0.0147414	0.00626174	0.00379377	0	0	0	0	0.00730647	0	0	0.00303141	0	0	0	0	0	0	0	0	0	0	0
Bacteria; __Bacteroidetes; __Chitinophagia; __Chitinophagales; __Chitinophagaceae; __Terrimonas; __Terrimonas ferruginea	Bacteria	__Bacteroidetes	__Chitinophagia	__Chitinophagales	__Chitinophagaceae	__Terrimonas	__Terrimonas ferruginea	0	0	0	0	0	0	0	0	0	0	0	0	0	0	0	0	0	0	0	0	0	0	0	0	0	0	0	0	0	0	0	0	0	0	0	0	0	0	0	0	0	0
Bacteria; __Proteobacteria; __Deltaproteobacteria; __Desulfovibrionales; __Desulfovibrionaceae; __Desulfovibrio; __Desulfovibrio intestinalis	Bacteria	__Proteobacteria	__Deltaproteobacteria	__Desulfovibrionales	__Desulfovibrionaceae	__Desulfovibrio	__Desulfovibrio intestinalis	0	0	0	0.00317028	0	0	0	0	0	0	0	0.0114038	0.00327976	0.00301759	0.00301623	0	0.0111632	0.0170348	0	0	0	0	0	0	0	0	0	0	0	0	0	0	0.00385401	0.00976594	0.00343536	0	0	0	0	0.00449055	0.0240856	0
Bacteria; __Proteobacteria; __Epsilonproteobacteria; __Campylobacterales; __Campylobacteraceae; __Arcobacter; __Arcobacter butzleri	Bacteria	__Proteobacteria	__Epsilonproteobacteria	__Campylobacterales	__Campylobacteraceae	__Arcobacter	__Arcobacter butzleri	0	0	0	0	0	0	0	0	0	0.00584197	0	0	0	0	0.00603245	0	0	0	0	0	0	0	0	0	0	0	0	0	0	0	0	0.011393	0.00770802	0.00325531	0.0309183	0	0	0	0	0	0	0
Bacteria; __Proteobacteria; __Alphaproteobacteria; __Rhizobiales; __Phyllobacteriaceae; __Aquamicrobium; __Aquamicrobium soli	Bacteria	__Proteobacteria	__Alphaproteobacteria	__Rhizobiales	__Phyllobacteriaceae	__Aquamicrobium	__Aquamicrobium soli	0	0	0	0	0	0	0	0	0	0	0	0	0	0	0	0	0	0	0	0	0	0	0	0	0	0	0	0	0	0	0	0	0	0	0	0	0	0	0	0	0	0
Bacteria; __Tenericutes; __Mollicutes; __Acholeplasmatales; __Acholeplasmataceae; __Acholeplasma; __Acholeplasma laidlawii	Bacteria	__Tenericutes	__Mollicutes	__Acholeplasmatales	__Acholeplasmataceae	__Acholeplasma	__Acholeplasma laidlawii	0	0.00267044	0	0	0	0	0	0	0.00378544	0	0	0	0	0	0	0	0	0	0	0	0	0	0.0303502	0.0073654	0	0.00370494	0	0	0	0.00417589	0.00303141	0	0	0	0	0.00957121	0	0	0.00751315	0	0	0
Bacteria; __Firmicutes; __Clostridia; __Clostridiales; __Ruminococcaceae; __Sporobacter; __Sporobacter termitidis	Bacteria	__Firmicutes	__Clostridia	__Clostridiales	__Ruminococcaceae	__Sporobacter	__Sporobacter termitidis	0.00507485	0.00534088	0.0232327	0.00317028	0.0141218	0	0.00981162	0	0.00378544	0.00584197	0.00285584	0.0266089	0.0131191	0	0	0	0	0	0.00339109	0.00744713	0.0117931	0.025047	0	0.0073654	0.0120661	0.0111148	0.0261054	0.00365323	0.00534616	0.0167036	0.00606281	0.0151906	0.00770802	0.00976594	0.00343536	0	0	0	0	0.0224527	0.0275264	0
; __; __; __; __; __; __		__	__	__	__	__	__	0	0	0	0	0	0	0	0	0	0	0	0	0	0	0	0	0	0	0	0	0	0	0	0	0	0	0	0	0	0	0	0	0	0	0	0	0	0	0	0	0	0
Bacteria; __Firmicutes; __Clostridia; __Clostridiales; __Ruminococcaceae; __Phocea; __Phocea massiliensis	Bacteria	__Firmicutes	__Clostridia	__Clostridiales	__Ruminococcaceae	__Phocea	__Phocea massiliensis	0	0	0	0	0	0	0	0	0.00757088	0	0	0	0	0	0	0	0	0	0	0.00372356	0	0.00313087	0.00379377	0	0	0.00370494	0	0.00365323	0	0.00417589	0.015157	0	0	0	0	0	0	0.00403502	0	0	0	0
Bacteria; __Synergistetes; __Synergistia; __Synergistales; __Synergistaceae; __Thermanaerovibrio; __Thermanaerovibrio velox	Bacteria	__Synergistetes	__Synergistia	__Synergistales	__Synergistaceae	__Thermanaerovibrio	__Thermanaerovibrio velox	0	0	0	0	0	0	0	0	0	0	0	0.00760254	0	0.00301759	0.00603245	0.0057496	0	0.00283913	0	0	0	0	0	0.0036827	0.00402204	0.00740988	0	0	0	0	0.00303141	0.0303813	0.015416	0.00976594	0.0137415	0.023928	0	0	0.00751315	0.00898109	0.0137632	0
Bacteria; __Bacteroidetes; __Bacteroidia; __Bacteroidales; __Porphyromonadaceae; __Macellibacteroides; __Macellibacteroides fermentans	Bacteria	__Bacteroidetes	__Bacteroidia	__Bacteroidales	__Porphyromonadaceae	__Macellibacteroides	__Macellibacteroides fermentans	0	0	0.00331895	0	0	0	0	0	0	0	0	0.00760254	0	0	0	0	0	0	0.00339109	0	0	0	0.00379377	0	0.0281543	0.00370494	0.00326318	0.00365323	0	0.0167036	0	0	0	0	0	0.0047856	0	0	0.00375657	0	0	0
Bacteria; __Firmicutes; __Clostridia; __Clostridiales; __Christensenellaceae; __Christensenella; __Christensenella minuta	Bacteria	__Firmicutes	__Clostridia	__Clostridiales	__Christensenellaceae	__Christensenella	__Christensenella minuta	0.00761228	0.0213635	0.00995685	0.00317028	0.00353045	0	0	0	0.00378544	0	0	0	0	0	0	0	0	0	0.00339109	0.00744713	0.0117931	0.00626174	0	0	0.0281543	0.00370494	0.0163159	0.00365323	0	0.00417589	0	0	0	0	0	0	0	0	0	0	0	0
Bacteria; __Proteobacteria; __Deltaproteobacteria; __Desulfovibrionales; __Desulfomicrobiaceae; __Desulfomicrobium; __Desulfomicrobium hypogeium	Bacteria	__Proteobacteria	__Deltaproteobacteria	__Desulfovibrionales	__Desulfomicrobiaceae	__Desulfomicrobium	__Desulfomicrobium hypogeium	0	0	0.00331895	0	0	0	0	0	0	0.00292099	0	0	0.00327976	0	0	0.00862441	0	0	0	0	0	0	0	0	0	0.00740988	0	0.0109597	0	0	0	0.00379766	0	0	0	0.00957121	0	0.00403502	0.00375657	0	0	0
Bacteria; __Firmicutes; __Clostridia; __Clostridiales; __; __Intestinimonas; __Intestinimonas butyriciproducens	Bacteria	__Firmicutes	__Clostridia	__Clostridiales	__	__Intestinimonas	__Intestinimonas butyriciproducens	0	0	0	0	0	0	0	0	0	0	0	0	0	0	0	0	0	0	0	0	0.0235863	0.00626174	0	0	0	0	0.00326318	0.00730647	0	0	0	0	0	0	0	0	0	0	0	0	0	0
Bacteria; __Bacteroidetes; __Cytophagia; __Cytophagales; __Cytophagaceae; __Cytophaga; __Cytophaga xylanolytica	Bacteria	__Bacteroidetes	__Cytophagia	__Cytophagales	__Cytophagaceae	__Cytophaga	__Cytophaga xylanolytica	0	0	0	0	0	0.0118339	0.00981162	0	0	0	0	0	0	0	0	0	0	0	0	0	0	0	0	0	0	0.00370494	0	0	0	0	0.0242512	0	0	0	0	0	0	0	0	0	0	0
; __; __; __; __; __; __		__	__	__	__	__	__	0	0	0	0	0	0	0	0	0	0	0	0	0	0	0	0	0	0	0	0	0	0	0	0	0	0	0	0	0	0	0	0	0	0	0	0	0	0	0	0	0	0
; __; __; __; __; __; __		__	__	__	__	__	__	0	0	0	0	0	0	0	0.00414817	0	0	0	0	0	0	0	0	0	0	0	0	0	0	0	0	0	0	0	0	0	0	0	0	0	0	0	0	0	0	0	0	0	0
Bacteria; __Proteobacteria; __Alphaproteobacteria; __Kordiimonadales; __Kordiimonadaceae; __Kordiimonas; __Kordiimonas lipolytica	Bacteria	__Proteobacteria	__Alphaproteobacteria	__Kordiimonadales	__Kordiimonadaceae	__Kordiimonas	__Kordiimonas lipolytica	0	0	0	0	0	0	0	0	0	0	0	0	0	0	0	0	0	0	0	0	0	0	0	0	0	0	0	0	0	0	0	0	0	0	0	0	0	0	0	0	0	0
Bacteria; __Firmicutes; __Clostridia; __Clostridiales; __Clostridiales Family XIII. Incertae Sedis; __Aminipila; __Aminipila butyrica	Bacteria	__Firmicutes	__Clostridia	__Clostridiales	__Clostridiales Family XIII. Incertae Sedis	__Aminipila	__Aminipila butyrica	0.00253743	0.00534088	0.00331895	0.0126811	0.0070609	0.00394462	0.00490581	0	0.0189272	0.0116839	0.00285584	0.0228076	0.0229583	0.00301759	0.00301623	0.014374	0	0.0113565	0	0	0.00294829	0.00313087	0.0189689	0.0110481	0.00402204	0.0148198	0.0130527	0.00730647	0	0.00417589	0.00606281	0	0	0	0	0.00957121	0	0.00403502	0.0112697	0	0	0
Bacteria; __Firmicutes; __Clostridia; __Clostridiales; __Christensenellaceae; __Christensenella; __Christensenella minuta	Bacteria	__Firmicutes	__Clostridia	__Clostridiales	__Christensenellaceae	__Christensenella	__Christensenella minuta	0	0.00534088	0.00331895	0.00317028	0.0141218	0.00788924	0.0147174	0	0	0	0	0	0	0	0	0	0	0	0.0101733	0.0111707	0.0117931	0.0219161	0	0	0	0	0.00652635	0	0	0	0	0	0	0	0	0	0	0.00403502	0	0	0.0068816	0
Bacteria; __Bacteroidetes; __Bacteroidia; __Bacteroidales; __Tannerellaceae; __Parabacteroides; __Parabacteroides chartae	Bacteria	__Bacteroidetes	__Bacteroidia	__Bacteroidales	__Tannerellaceae	__Parabacteroides	__Parabacteroides chartae	0	0	0.00995685	0	0	0	0	0	0	0.00292099	0.00571167	0.0114038	0.0131191	0.00905278	0	0	0.0446528	0.00283913	0	0	0	0	0	0	0	0	0.00326318	0	0.0106923	0	0	0	0	0	0	0	0	0	0.0150263	0	0	0
Bacteria; __Bacteroidetes; __Sphingobacteriia; __Sphingobacteriales; __Sphingobacteriaceae; __Parapedobacter; __Parapedobacter pyrenivorans	Bacteria	__Bacteroidetes	__Sphingobacteriia	__Sphingobacteriales	__Sphingobacteriaceae	__Parapedobacter	__Parapedobacter pyrenivorans	0	0	0	0	0	0	0	0	0	0	0	0	0	0	0	0	0	0	0	0	0	0	0	0	0	0	0	0	0	0	0	0	0	0	0	0	0	0	0	0	0	0
Bacteria; __Firmicutes; __Clostridia; __Clostridiales; __Hungateiclostridiaceae; __Hungateiclostridium; __Hungateiclostridium clariflavum	Bacteria	__Firmicutes	__Clostridia	__Clostridiales	__Hungateiclostridiaceae	__Hungateiclostridium	__Hungateiclostridium clariflavum	0	0	0	0	0	0	0	0	0	0	0	0	0	0	0	0	0	0	0.00678219	0.00372356	0.00294829	0.00626174	0	0.0036827	0	0	0	0.00730647	0	0	0	0	0	0	0	0	0	0	0	0	0	0
Bacteria; __Firmicutes; __Clostridia; __Clostridiales; __Christensenellaceae; __Christensenella; __Christensenella massiliensis	Bacteria	__Firmicutes	__Clostridia	__Clostridiales	__Christensenellaceae	__Christensenella	__Christensenella massiliensis	0	0	0.00331895	0.00317028	0	0.00788924	0	0	0	0	0	0	0	0	0	0	0	0	0.00678219	0.00372356	0.0147414	0.00313087	0	0	0	0	0	0.00365323	0	0.00417589	0	0	0	0	0	0	0	0	0	0	0	0
Bacteria; __Firmicutes; __Clostridia; __Clostridiales; __Gracilibacteraceae; __Gracilibacter; __Gracilibacter thermotolerans	Bacteria	__Firmicutes	__Clostridia	__Clostridiales	__Gracilibacteraceae	__Gracilibacter	__Gracilibacter thermotolerans	0	0	0	0	0	0	0	0.00414817	0.0264981	0	0	0	0	0	0	0	0	0	0	0	0	0	0.00379377	0	0	0.00370494	0	0	0	0	0.00303141	0.00379766	0	0.00651063	0	0	0	0	0	0.00898109	0	0
Bacteria; __Bacteroidetes; __Bacteroidia; __Bacteroidales; __Dysgonamonadaceae; __Dysgonomonas; __Dysgonomonas hofstadii	Bacteria	__Bacteroidetes	__Bacteroidia	__Bacteroidales	__Dysgonamonadaceae	__Dysgonomonas	__Dysgonomonas hofstadii	0	0	0.00331895	0	0	0	0	0	0.00378544	0	0	0	0	0	0	0.0028748	0.0111632	0	0	0	0	0	0.0113813	0.0073654	0.00402204	0	0	0	0.0160385	0.0292312	0	0	0	0	0	0.0143568	0.0125597	0.0161401	0.00375657	0.00449055	0	0.0399388
Bacteria; __Spirochaetes; __Spirochaetia; __Spirochaetales; __Spirochaetaceae; __Pleomorphochaeta; __Pleomorphochaeta caudata	Bacteria	__Spirochaetes	__Spirochaetia	__Spirochaetales	__Spirochaetaceae	__Pleomorphochaeta	__Pleomorphochaeta caudata	0.00253743	0.00534088	0	0	0.0105914	0.00394462	0.0196232	0.0165927	0.00757088	0	0	0	0	0	0	0	0	0	0.00678219	0.00744713	0.00589657	0.00626174	0.00379377	0	0	0	0.0228422	0.00730647	0	0.00417589	0.00606281	0	0	0	0	0	0.00313991	0	0	0	0	0
Bacteria; __Proteobacteria; __Deltaproteobacteria; __Desulfovibrionales; __Desulfovibrionaceae; __Desulfovibrio; __Desulfovibrio intestinalis	Bacteria	__Proteobacteria	__Deltaproteobacteria	__Desulfovibrionales	__Desulfovibrionaceae	__Desulfovibrio	__Desulfovibrio intestinalis	0	0	0	0	0	0	0	0	0	0	0	0	0	0	0	0	0	0	0	0	0	0	0.00379377	0	0	0	0	0	0.00534616	0	0	0.0189883	0.0231241	0.0162766	0.0240475	0	0	0	0.00375657	0.0179622	0.0034408	0
Bacteria; __Firmicutes; __Clostridia; __Clostridiales; __Hungateiclostridiaceae; __Hungateiclostridium; __Hungateiclostridium thermocellum	Bacteria	__Firmicutes	__Clostridia	__Clostridiales	__Hungateiclostridiaceae	__Hungateiclostridium	__Hungateiclostridium thermocellum	0	0.00267044	0	0	0	0	0	0	0	0	0	0	0	0	0	0	0	0	0	0	0	0	0	0	0	0.0111148	0	0.00365323	0	0	0.0212198	0	0	0	0	0	0.00627983	0	0	0	0	0
Bacteria; __Bacteroidetes; __Bacteroidia; __Bacteroidales; __Dysgonamonadaceae; __Dysgonomonas; __Dysgonomonas alginatilytica	Bacteria	__Bacteroidetes	__Bacteroidia	__Bacteroidales	__Dysgonamonadaceae	__Dysgonomonas	__Dysgonomonas alginatilytica	0	0.00801132	0	0	0.0105914	0	0.00490581	0	0.00757088	0	0	0	0	0	0	0	0	0	0	0	0	0	0	0	0	0	0.00978953	0.00365323	0.0160385	0	0	0	0	0	0	0	0	0	0	0	0	0
Bacteria; __Firmicutes; __Clostridia; __Clostridiales; __Eubacteriaceae; __Alkalibacter; __Alkalibacter saccharofermentans	Bacteria	__Firmicutes	__Clostridia	__Clostridiales	__Eubacteriaceae	__Alkalibacter	__Alkalibacter saccharofermentans	0	0	0	0	0	0	0	0	0	0	0	0.00380127	0.00327976	0.00603519	0	0	0	0	0.00339109	0.0223414	0.020638	0.00626174	0	0	0.00804408	0	0.00978953	0.00730647	0	0.00835178	0	0	0	0.00325531	0	0	0	0	0	0.00449055	0	0
Bacteria; __Firmicutes; __Clostridia; __Clostridiales; __; __Colidextribacter; __Colidextribacter massiliensis	Bacteria	__Firmicutes	__Clostridia	__Clostridiales	__	__Colidextribacter	__Colidextribacter massiliensis	0	0	0	0	0	0	0	0	0	0	0	0	0	0	0	0	0	0	0.00678219	0.0148943	0.020638	0.0125235	0	0	0	0	0.00326318	0.00365323	0	0	0	0	0	0	0	0	0.00313991	0	0	0	0	0
Bacteria; __Bacteroidetes; __Bacteroidia; __Marinilabiliales; __Marinilabiliaceae; __Labilibacter; __Labilibacter aurantiacus	Bacteria	__Bacteroidetes	__Bacteroidia	__Marinilabiliales	__Marinilabiliaceae	__Labilibacter	__Labilibacter aurantiacus	0	0	0	0	0	0	0	0.00414817	0.0113563	0	0	0	0	0	0	0	0	0	0	0	0.00589657	0.00313087	0	0	0	0	0	0	0	0	0	0	0	0	0	0	0	0	0	0	0	0
Bacteria; __Firmicutes; __Clostridia; __Clostridiales; __Eubacteriaceae; __Alkalibacter; __Alkalibacter saccharofermentans	Bacteria	__Firmicutes	__Clostridia	__Clostridiales	__Eubacteriaceae	__Alkalibacter	__Alkalibacter saccharofermentans	0	0	0	0	0	0	0	0	0	0	0	0	0	0	0	0	0	0	0	0	0	0	0	0	0	0	0	0	0	0	0	0	0	0	0	0	0	0	0	0	0	0
; __; __; __; __; __; __		__	__	__	__	__	__	0	0	0.00995685	0.00317028	0	0	0	0	0	0	0	0	0	0	0	0	0.0111632	0	0	0	0	0	0	0	0	0.0111148	0	0	0	0	0.0212198	0	0	0	0	0	0	0	0	0	0	0
Bacteria; __Proteobacteria; __Deltaproteobacteria; __Desulfovibrionales; __Desulfomicrobiaceae; __Desulfomicrobium; __Desulfomicrobium escambiense	Bacteria	__Proteobacteria	__Deltaproteobacteria	__Desulfovibrionales	__Desulfomicrobiaceae	__Desulfomicrobium	__Desulfomicrobium escambiense	0	0	0	0	0	0	0	0	0	0.00876296	0	0	0	0.00603519	0	0.00862441	0	0.0113565	0	0	0	0	0	0	0.00402204	0	0	0	0	0	0	0.00759532	0	0	0.00343536	0	0	0	0.00751315	0	0.0034408	0
Bacteria; __Firmicutes; __Clostridia; __Clostridiales; __Peptostreptococcaceae; __Romboutsia; __Romboutsia lituseburensis	Bacteria	__Firmicutes	__Clostridia	__Clostridiales	__Peptostreptococcaceae	__Romboutsia	__Romboutsia lituseburensis	0	0	0	0	0	0	0	0	0	0	0	0	0	0	0	0	0	0	0	0	0	0	0	0	0	0	0	0	0	0	0	0	0	0	0	0	0	0	0	0	0	0
Bacteria; __Firmicutes; __Clostridia; __Clostridiales; __Ruminococcaceae; __Anaerotruncus; __Anaerotruncus colihominis	Bacteria	__Firmicutes	__Clostridia	__Clostridiales	__Ruminococcaceae	__Anaerotruncus	__Anaerotruncus colihominis	0	0	0	0	0	0	0	0	0	0	0	0	0	0	0	0	0	0	0.00339109	0	0.00884486	0.0219161	0	0	0.00804408	0	0.00326318	0	0	0	0.00606281	0	0	0.00325531	0	0	0	0	0	0	0	0
Bacteria; __Firmicutes; __Negativicutes; __Veillonellales; __Veillonellaceae; __Veillonella; __Veillonella tobetsuensis	Bacteria	__Firmicutes	__Negativicutes	__Veillonellales	__Veillonellaceae	__Veillonella	__Veillonella tobetsuensis	0	0	0	0	0	0	0	0	0	0	0	0	0	0	0	0	0	0	0	0	0	0	0	0	0	0	0	0	0	0	0	0	0.00385401	0	0	0	0.00627983	0	0.026296	0	0	0
Bacteria; __Proteobacteria; __Gammaproteobacteria; __Enterobacterales; __Enterobacteriaceae; __Citrobacter; __Citrobacter freundii	Bacteria	__Proteobacteria	__Gammaproteobacteria	__Enterobacterales	__Enterobacteriaceae	__Citrobacter	__Citrobacter freundii	0	0	0	0	0	0	0	0	0	0.0204469	0.0114233	0.0114038	0	0.00603519	0	0.0057496	0	0.0085174	0	0	0	0	0	0	0	0	0	0	0	0	0	0	0	0	0	0.023928	0.00313991	0	0	0	0	0
Bacteria; __Bacteroidetes; __Bacteroidia; __Bacteroidales; __Lentimicrobiaceae; __Lentimicrobium; __Lentimicrobium saccharophilum	Bacteria	__Bacteroidetes	__Bacteroidia	__Bacteroidales	__Lentimicrobiaceae	__Lentimicrobium	__Lentimicrobium saccharophilum	0	0	0	0	0	0	0	0	0	0	0	0	0	0	0	0	0	0	0	0	0	0	0	0	0	0	0	0	0	0	0	0	0	0	0	0	0	0	0	0	0	0
; __; __; __; __; __; __		__	__	__	__	__	__	0	0	0	0	0	0	0	0	0	0	0.00571167	0	0	0	0	0.0057496	0	0.0198739	0	0	0	0	0	0	0	0	0	0	0	0	0	0	0	0	0	0	0	0	0	0	0	0
Bacteria; __Bacteroidetes; __Bacteroidia; __Marinilabiliales; __Marinilabiliaceae; __Labilibacter; __Labilibacter aurantiacus	Bacteria	__Bacteroidetes	__Bacteroidia	__Marinilabiliales	__Marinilabiliaceae	__Labilibacter	__Labilibacter aurantiacus	0	0	0	0	0	0.0276123	0.00981162	0	0	0	0	0	0	0	0	0	0	0	0	0	0	0	0	0	0	0	0	0	0	0	0	0	0	0	0	0	0	0	0	0	0	0
Bacteria; __Chloroflexi; __Anaerolineae; __Anaerolineales; __Anaerolineaceae; __Ornatilinea; __Ornatilinea apprima	Bacteria	__Chloroflexi	__Anaerolineae	__Anaerolineales	__Anaerolineaceae	__Ornatilinea	__Ornatilinea apprima	0	0	0	0	0	0	0	0	0	0	0	0	0	0	0	0	0	0	0	0	0	0	0	0	0	0	0	0	0	0	0	0	0	0	0	0	0	0	0	0	0	0
Bacteria; __Firmicutes; __Clostridia; __Clostridiales; __Clostridiales Family XII. Incertae Sedis; __Fusibacter; __Fusibacter fontis	Bacteria	__Firmicutes	__Clostridia	__Clostridiales	__Clostridiales Family XII. Incertae Sedis	__Fusibacter	__Fusibacter fontis	0.00253743	0	0.00331895	0.00317028	0	0	0	0	0	0	0	0	0	0	0	0	0	0	0	0	0	0	0	0.0036827	0	0	0	0	0	0	0	0	0	0	0	0	0	0	0	0	0	0
Bacteria; __Proteobacteria; __Alphaproteobacteria; __Rhizobiales; __Bradyrhizobiaceae; __Rhodopseudomonas; __Rhodopseudomonas harwoodiae	Bacteria	__Proteobacteria	__Alphaproteobacteria	__Rhizobiales	__Bradyrhizobiaceae	__Rhodopseudomonas	__Rhodopseudomonas harwoodiae	0	0	0	0	0	0	0	0	0	0	0	0	0	0	0	0	0	0	0	0	0	0	0	0	0	0	0	0	0	0	0	0	0	0	0.00343536	0	0	0	0	0	0	0
Bacteria; __Synergistetes; __Synergistia; __Synergistales; __Synergistaceae; __Aminomonas; __Aminomonas paucivorans	Bacteria	__Synergistetes	__Synergistia	__Synergistales	__Synergistaceae	__Aminomonas	__Aminomonas paucivorans	0.00507485	0	0	0.00317028	0	0	0	0	0	0	0	0	0	0	0	0	0	0	0	0.00744713	0	0	0.0113813	0.0036827	0.0241322	0.00740988	0	0.00365323	0.00534616	0.0208794	0.0121256	0	0.00770802	0.00651063	0.0103061	0	0.0188395	0.0121051	0	0	0.0103224	0.0332823
Bacteria; __Proteobacteria; __Alphaproteobacteria; __Rhizobiales; __Rhizobiaceae; __Ensifer; __Ensifer shofinae	Bacteria	__Proteobacteria	__Alphaproteobacteria	__Rhizobiales	__Rhizobiaceae	__Ensifer	__Ensifer shofinae	0	0	0	0	0	0.00394462	0	0	0	0	0	0	0	0	0	0	0	0	0	0	0	0	0	0	0	0	0	0	0	0	0	0	0	0	0	0	0	0	0	0	0	0
Bacteria; __Bacteroidetes; __Flavobacteriia; __Flavobacteriales; __Crocinitomicaceae; __Fluviicola; __Fluviicola taffensis	Bacteria	__Bacteroidetes	__Flavobacteriia	__Flavobacteriales	__Crocinitomicaceae	__Fluviicola	__Fluviicola taffensis	0	0	0	0	0	0	0	0	0	0	0	0	0	0	0	0	0	0	0	0	0	0	0	0	0	0	0	0	0	0	0	0	0	0	0	0	0	0	0	0	0	0
Bacteria; __Firmicutes; __Clostridia; __Clostridiales; __Ruminococcaceae; __; __[Clostridium] viride	Bacteria	__Firmicutes	__Clostridia	__Clostridiales	__Ruminococcaceae	__	__[Clostridium] viride	0	0	0	0	0	0	0	0	0.00378544	0	0.00285584	0.00760254	0	0	0	0.0172488	0	0	0	0	0	0.00313087	0	0	0	0	0	0	0	0	0	0	0	0	0.0137415	0	0	0	0	0	0	0
Bacteria; __Firmicutes; __Erysipelotrichia; __Erysipelotrichales; __Erysipelotrichaceae; __Breznakia; __Breznakia pachnodae	Bacteria	__Firmicutes	__Erysipelotrichia	__Erysipelotrichales	__Erysipelotrichaceae	__Breznakia	__Breznakia pachnodae	0	0.00267044	0	0	0	0	0.00490581	0	0.0113563	0	0	0	0	0	0	0	0	0	0	0	0	0.00313087	0	0	0	0	0	0.00365323	0	0	0	0	0	0	0	0	0	0	0	0	0	0
Bacteria; __Bacteroidetes; __Bacteroidia; __Bacteroidales; __Dysgonamonadaceae; __Proteiniphilum; __Proteiniphilum acetatigenes	Bacteria	__Bacteroidetes	__Bacteroidia	__Bacteroidales	__Dysgonamonadaceae	__Proteiniphilum	__Proteiniphilum acetatigenes	0	0	0	0	0	0	0	0	0	0	0	0	0	0	0	0	0	0	0	0	0	0	0	0	0	0	0	0	0	0	0	0	0	0	0	0.0047856	0.00313991	0	0	0	0	0
Bacteria; __Firmicutes; __Clostridia; __Clostridiales; __Ruminococcaceae; __Anaerotruncus; __Anaerotruncus colihominis	Bacteria	__Firmicutes	__Clostridia	__Clostridiales	__Ruminococcaceae	__Anaerotruncus	__Anaerotruncus colihominis	0.00253743	0	0	0.00317028	0.00353045	0.00394462	0.00490581	0	0	0	0	0	0	0	0	0	0	0	0	0	0.00294829	0.00313087	0	0	0	0	0	0	0	0	0	0	0	0	0	0	0	0	0	0	0	0
Bacteria; __Bacteroidetes; __Bacteroidia; __Marinilabiliales; __Prolixibacteraceae; __Tangfeifania; __Tangfeifania diversioriginum	Bacteria	__Bacteroidetes	__Bacteroidia	__Marinilabiliales	__Prolixibacteraceae	__Tangfeifania	__Tangfeifania diversioriginum	0	0	0	0	0	0	0	0	0	0	0	0	0	0	0	0	0	0	0	0	0	0	0	0	0	0	0	0	0	0	0	0	0	0	0	0	0	0	0	0	0	0
Bacteria; __Bacteroidetes; __Bacteroidia; __Bacteroidales; __Porphyromonadaceae; __Macellibacteroides; __Macellibacteroides fermentans	Bacteria	__Bacteroidetes	__Bacteroidia	__Bacteroidales	__Porphyromonadaceae	__Macellibacteroides	__Macellibacteroides fermentans	0	0	0	0	0	0	0	0	0	0	0	0	0	0	0	0	0	0	0	0	0	0	0	0	0.0120661	0	0	0	0.00534616	0.0208794	0	0	0	0	0	0.00957121	0	0.00807005	0	0	0	0
Bacteria; __Firmicutes; __Clostridia; __Clostridiales; __Eubacteriaceae; __Alkalibacter; __Alkalibacter saccharofermentans	Bacteria	__Firmicutes	__Clostridia	__Clostridiales	__Eubacteriaceae	__Alkalibacter	__Alkalibacter saccharofermentans	0	0.00534088	0.00331895	0	0.00353045	0.00394462	0.00490581	0	0.00378544	0	0	0	0	0	0	0	0	0	0.0203466	0.00744713	0.00589657	0.00313087	0	0.0073654	0.00402204	0	0	0	0	0.00417589	0.00909422	0	0	0	0	0	0	0	0	0	0	0
Bacteria; __Bacteroidetes; __Bacteroidia; __Bacteroidales; __Porphyromonadaceae; __Macellibacteroides; __Macellibacteroides fermentans	Bacteria	__Bacteroidetes	__Bacteroidia	__Bacteroidales	__Porphyromonadaceae	__Macellibacteroides	__Macellibacteroides fermentans	0	0	0	0	0	0	0	0	0	0	0	0	0	0	0	0	0	0.00283913	0	0	0	0	0	0	0.00402204	0	0	0	0	0.00417589	0	0	0	0	0	0	0	0	0	0	0	0
Bacteria; __Synergistetes; __Synergistia; __Synergistales; __Synergistaceae; __Aminobacterium; __Aminobacterium colombiense	Bacteria	__Synergistetes	__Synergistia	__Synergistales	__Synergistaceae	__Aminobacterium	__Aminobacterium colombiense	0	0	0	0	0	0	0	0	0	0	0	0	0	0	0	0	0	0	0	0	0	0	0	0	0	0	0	0.00365323	0	0	0	0	0	0	0	0	0	0	0	0	0	0
Bacteria; __Bacteroidetes; __Bacteroidia; __Bacteroidales; __Porphyromonadaceae; __Petrimonas; __Petrimonas mucosa	Bacteria	__Bacteroidetes	__Bacteroidia	__Bacteroidales	__Porphyromonadaceae	__Petrimonas	__Petrimonas mucosa	0	0	0.0199137	0.0158514	0	0	0	0	0	0.00292099	0.00571167	0.00760254	0	0	0.0150811	0.00862441	0.0334896	0.00567827	0	0	0	0	0	0.0036827	0	0.00370494	0	0	0.0160385	0.00835178	0	0	0	0	0	0	0	0	0.0150263	0.00449055	0.0034408	0.00665646
Bacteria; __Chloroflexi; __Anaerolineae; __Anaerolineales; __Anaerolineaceae; __Pelolinea; __Pelolinea submarina	Bacteria	__Chloroflexi	__Anaerolineae	__Anaerolineales	__Anaerolineaceae	__Pelolinea	__Pelolinea submarina	0	0	0	0	0	0	0.00490581	0	0	0	0	0	0	0	0	0	0	0	0.00339109	0	0.0117931	0.0156544	0	0	0	0	0.00326318	0.0219194	0	0	0	0	0	0	0	0	0	0	0	0	0	0
Bacteria; __Bacteroidetes; __Bacteroidia; __Bacteroidales; __Dysgonamonadaceae; __Dysgonomonas; __Dysgonomonas gadei	Bacteria	__Bacteroidetes	__Bacteroidia	__Bacteroidales	__Dysgonamonadaceae	__Dysgonomonas	__Dysgonomonas gadei	0	0	0	0	0	0	0	0	0	0	0	0	0	0	0	0.0028748	0	0	0	0	0	0	0	0	0.0120661	0	0	0	0	0	0	0	0	0	0	0	0	0.00403502	0.00375657	0	0	0
Bacteria; __Proteobacteria; __Alphaproteobacteria; __Rhizobiales; __Rhizobiaceae; __Sinorhizobium; __Sinorhizobium saheli	Bacteria	__Proteobacteria	__Alphaproteobacteria	__Rhizobiales	__Rhizobiaceae	__Sinorhizobium	__Sinorhizobium saheli	0	0	0	0	0	0	0	0	0	0	0	0	0	0	0	0	0	0	0	0	0	0	0	0	0	0	0	0	0	0	0	0	0	0	0	0	0	0	0	0	0	0
Bacteria; __Bacteroidetes; __Bacteroidia; __Bacteroidales; __Bacteroidaceae; __Bacteroides; __Bacteroides timonensis	Bacteria	__Bacteroidetes	__Bacteroidia	__Bacteroidales	__Bacteroidaceae	__Bacteroides	__Bacteroides timonensis	0	0.0106818	0	0	0	0	0.0294349	0.00414817	0	0	0	0	0	0	0	0	0	0	0	0	0	0	0	0	0	0.0111148	0	0	0	0	0	0	0	0	0	0	0	0	0	0	0	0
; __; __; __; __; __; __		__	__	__	__	__	__	0	0	0	0	0	0	0	0	0	0	0	0	0	0	0	0	0	0	0	0	0	0	0	0	0	0	0	0	0	0	0	0	0	0	0	0	0	0	0	0	0	0
Bacteria; __Firmicutes; __Clostridia; __Clostridiales; __Ruminococcaceae; __Pseudoflavonifractor; __Pseudoflavonifractor capillosus	Bacteria	__Firmicutes	__Clostridia	__Clostridiales	__Ruminococcaceae	__Pseudoflavonifractor	__Pseudoflavonifractor capillosus	0	0	0.00331895	0	0	0	0	0	0	0	0	0	0	0	0	0	0	0	0	0.00372356	0	0.00313087	0.00758754	0.0073654	0.0120661	0	0	0.00365323	0.0267308	0.0250553	0	0	0	0	0	0	0	0	0	0	0	0
Bacteria; __Firmicutes; __Negativicutes; __Veillonellales; __Veillonellaceae; __Veillonella; __Veillonella dispar	Bacteria	__Firmicutes	__Negativicutes	__Veillonellales	__Veillonellaceae	__Veillonella	__Veillonella dispar	0	0	0	0	0	0	0	0	0	0	0	0.00760254	0.0131191	0	0	0.0028748	0.0334896	0.00567827	0	0	0	0	0	0	0	0	0	0	0	0	0	0	0.00385401	0.00325531	0	0.0191424	0.0156996	0.0201751	0.0187829	0.0179622	0.0068816	0.0399388
Bacteria; __Firmicutes; __Clostridia; __Clostridiales; __Christensenellaceae; __Christensenella; __Christensenella massiliensis	Bacteria	__Firmicutes	__Clostridia	__Clostridiales	__Christensenellaceae	__Christensenella	__Christensenella massiliensis	0	0	0	0	0	0	0	0	0	0	0	0	0	0	0	0	0	0	0.0101733	0.00372356	0.0117931	0.00939261	0.00379377	0	0	0	0.0195791	0.0182662	0	0	0	0	0	0	0	0	0	0	0	0	0	0
Bacteria; __Firmicutes; __Clostridia; __Clostridiales; __Peptococcaceae; __Desulfofarcimen; __Desulfofarcimen acetoxidans	Bacteria	__Firmicutes	__Clostridia	__Clostridiales	__Peptococcaceae	__Desulfofarcimen	__Desulfofarcimen acetoxidans	0	0	0	0	0	0	0	0	0.00378544	0	0	0	0	0	0	0	0	0	0	0	0.00589657	0	0	0	0	0.0222296	0	0	0	0	0.00303141	0	0	0	0	0	0	0	0	0	0	0
; __; __; __; __; __; __		__	__	__	__	__	__	0	0	0	0	0	0	0	0	0	0	0.00285584	0	0	0	0.00603245	0.0057496	0.0223264	0.0170348	0	0	0	0	0	0	0.00402204	0	0	0	0	0	0	0	0.00385401	0.00651063	0	0	0	0	0.00375657	0	0	0.00665646
Bacteria; __Firmicutes; __Tissierellia; __Tissierellales; __Tissierellaceae; __Tissierella; __Tissierella creatinini	Bacteria	__Firmicutes	__Tissierellia	__Tissierellales	__Tissierellaceae	__Tissierella	__Tissierella creatinini	0	0	0	0	0	0	0	0	0	0	0	0	0	0	0	0	0	0	0	0	0	0	0.00379377	0.0220962	0.00804408	0	0	0	0	0.0167036	0	0	0	0	0	0	0	0	0.00375657	0	0	0
Bacteria; __Bacteroidetes; __Bacteroidia; __Bacteroidales; __Tannerellaceae; __Parabacteroides; __Parabacteroides chartae	Bacteria	__Bacteroidetes	__Bacteroidia	__Bacteroidales	__Tannerellaceae	__Parabacteroides	__Parabacteroides chartae	0	0	0	0	0	0	0	0	0.0227126	0	0	0	0	0	0	0	0	0	0.00678219	0	0.00294829	0	0	0	0	0	0	0	0	0	0	0	0	0	0	0	0	0	0	0	0	0
Bacteria; __Proteobacteria; __Deltaproteobacteria; __Desulfovibrionales; __Desulfomicrobiaceae; __Desulfomicrobium; __Desulfomicrobium hypogeium	Bacteria	__Proteobacteria	__Deltaproteobacteria	__Desulfovibrionales	__Desulfomicrobiaceae	__Desulfomicrobium	__Desulfomicrobium hypogeium	0	0	0	0	0	0	0	0	0	0	0	0	0	0	0.00603245	0	0.0111632	0	0	0	0	0	0	0	0	0	0	0	0	0	0	0	0.0231241	0.00651063	0.00343536	0.0047856	0	0	0	0	0.0103224	0
Bacteria; __Synergistetes; __Synergistia; __Synergistales; __Synergistaceae; __Thermovirga; __Thermovirga lienii	Bacteria	__Synergistetes	__Synergistia	__Synergistales	__Synergistaceae	__Thermovirga	__Thermovirga lienii	0	0	0	0	0	0	0	0	0	0	0	0	0	0	0	0	0	0	0	0	0	0	0	0	0	0	0	0	0	0	0	0	0	0	0	0	0	0	0	0	0	0
; __; __; __; __; __; __		__	__	__	__	__	__	0.0152246	0	0	0	0	0	0	0	0	0	0	0	0	0	0	0	0	0	0	0	0	0	0	0	0	0	0	0	0	0	0	0	0	0	0	0	0	0	0	0	0	0
Bacteria; __Firmicutes; __Negativicutes; __Veillonellales; __Veillonellaceae; __Veillonella; __Veillonella dispar	Bacteria	__Firmicutes	__Negativicutes	__Veillonellales	__Veillonellaceae	__Veillonella	__Veillonella dispar	0	0	0	0	0	0	0	0	0	0	0	0	0	0	0	0	0	0	0	0	0	0	0	0	0	0	0	0	0	0	0	0	0	0	0	0	0	0	0	0	0	0.0399388
Bacteria; __Synergistetes; __Synergistia; __Synergistales; __Synergistaceae; __Aminivibrio; __Aminivibrio pyruvatiphilus	Bacteria	__Synergistetes	__Synergistia	__Synergistales	__Synergistaceae	__Aminivibrio	__Aminivibrio pyruvatiphilus	0	0.00267044	0	0	0	0	0	0	0	0	0	0	0	0	0	0	0	0	0	0.00744713	0	0	0	0	0	0	0	0	0	0	0.0181884	0	0	0	0	0	0	0	0	0	0	0
Bacteria; __Tenericutes; __Mollicutes; __Acholeplasmatales; __Acholeplasmataceae; __Acholeplasma; __Acholeplasma parvum	Bacteria	__Tenericutes	__Mollicutes	__Acholeplasmatales	__Acholeplasmataceae	__Acholeplasma	__Acholeplasma parvum	0	0	0	0	0	0	0	0	0.0227126	0	0	0	0	0	0	0	0	0	0	0	0	0	0	0	0	0	0	0	0	0	0	0	0	0	0	0	0	0	0	0	0	0
Bacteria; __Firmicutes; __Clostridia; __Clostridiales; __Hungateiclostridiaceae; __Pseudoclostridium; __Pseudoclostridium thermosuccinogenes	Bacteria	__Firmicutes	__Clostridia	__Clostridiales	__Hungateiclostridiaceae	__Pseudoclostridium	__Pseudoclostridium thermosuccinogenes	0	0	0	0	0	0	0	0	0	0	0	0	0	0	0	0	0	0	0	0	0	0	0	0	0	0	0	0	0	0	0	0	0	0	0	0	0	0	0	0	0	0
Bacteria; __Proteobacteria; __Epsilonproteobacteria; __Campylobacterales; __Campylobacteraceae; __Arcobacter; __Arcobacter lekithochrous	Bacteria	__Proteobacteria	__Epsilonproteobacteria	__Campylobacterales	__Campylobacteraceae	__Arcobacter	__Arcobacter lekithochrous	0	0	0	0	0	0	0	0	0	0	0	0	0	0	0	0	0	0	0	0	0	0	0	0.0036827	0.00804408	0	0	0	0	0.0125277	0	0	0	0	0	0	0	0	0	0	0	0
Bacteria; __Firmicutes; __Clostridia; __Clostridiales; __Peptococcaceae; __Desulfohalotomaculum; __Desulfohalotomaculum halophilum	Bacteria	__Firmicutes	__Clostridia	__Clostridiales	__Peptococcaceae	__Desulfohalotomaculum	__Desulfohalotomaculum halophilum	0	0	0	0	0	0	0	0	0	0	0	0	0	0	0	0	0	0	0	0	0	0	0	0	0	0	0	0	0	0	0	0	0	0	0	0	0	0	0	0	0	0
Bacteria; __Firmicutes; __Clostridia; __Clostridiales; __Peptococcaceae; __Cryptanaerobacter; __Cryptanaerobacter phenolicus	Bacteria	__Firmicutes	__Clostridia	__Clostridiales	__Peptococcaceae	__Cryptanaerobacter	__Cryptanaerobacter phenolicus	0	0	0	0	0	0	0	0	0	0	0	0	0	0	0	0	0	0	0	0	0	0	0	0	0	0	0	0	0	0	0	0	0	0	0	0	0	0	0	0	0.0034408	0
Bacteria; __Bacteroidetes; __Bacteroidia; __Bacteroidales; __Lentimicrobiaceae; __Lentimicrobium; __Lentimicrobium saccharophilum	Bacteria	__Bacteroidetes	__Bacteroidia	__Bacteroidales	__Lentimicrobiaceae	__Lentimicrobium	__Lentimicrobium saccharophilum	0	0	0	0	0.0070609	0	0	0.00414817	0	0	0	0	0	0	0	0	0	0	0	0	0.00294829	0	0	0	0.00402204	0.00740988	0	0.00365323	0	0	0.015157	0	0	0	0	0	0	0	0	0	0	0
Bacteria; __Spirochaetes; __Spirochaetia; __Spirochaetales; __Spirochaetaceae; __Rectinema; __Rectinema cohabitans	Bacteria	__Spirochaetes	__Spirochaetia	__Spirochaetales	__Spirochaetaceae	__Rectinema	__Rectinema cohabitans	0	0	0	0	0.0176523	0	0.00981162	0.00829635	0	0	0	0	0	0	0	0	0	0	0	0	0.00589657	0	0	0	0	0	0	0	0	0	0	0	0	0	0	0	0	0	0	0	0	0
Bacteria; __Bacteroidetes; __Bacteroidia; __Bacteroidales; __Dysgonamonadaceae; __Proteiniphilum; __Proteiniphilum acetatigenes	Bacteria	__Bacteroidetes	__Bacteroidia	__Bacteroidales	__Dysgonamonadaceae	__Proteiniphilum	__Proteiniphilum acetatigenes	0.00507485	0	0	0	0	0	0	0	0.00757088	0	0.00856751	0.0152051	0.00327976	0	0.00603245	0.00862441	0	0	0	0	0	0	0	0.0036827	0	0.00740988	0	0	0	0	0.00303141	0	0.00770802	0.00976594	0	0	0	0	0.0150263	0	0.0034408	0.00665646
Bacteria; __Firmicutes; __Clostridia; __Clostridiales; __Lachnospiraceae; __Anaerotignum; __Anaerotignum propionicum	Bacteria	__Firmicutes	__Clostridia	__Clostridiales	__Lachnospiraceae	__Anaerotignum	__Anaerotignum propionicum	0	0	0	0	0	0	0	0	0	0.00292099	0.00285584	0.0190063	0.00327976	0.00905278	0.00301623	0	0.0111632	0.00567827	0	0	0	0	0	0	0	0	0	0	0	0	0	0.00759532	0	0.0130213	0.00687073	0.0143568	0.00313991	0.00403502	0.00375657	0	0	0.0133129
Bacteria; __Firmicutes; __Clostridia; __Clostridiales; __Hungateiclostridiaceae; __Hungateiclostridium; __Hungateiclostridium cellulolyticum	Bacteria	__Firmicutes	__Clostridia	__Clostridiales	__Hungateiclostridiaceae	__Hungateiclostridium	__Hungateiclostridium cellulolyticum	0	0	0	0	0.00353045	0	0	0	0	0	0	0	0	0	0	0	0	0	0	0	0.00589657	0.00626174	0	0	0	0	0.0130527	0.00730647	0	0.00417589	0	0	0	0	0	0	0	0	0	0	0	0
Bacteria; __Firmicutes; __Clostridia; __Clostridiales; __Ruminococcaceae; __Acetanaerobacterium; __Acetanaerobacterium elongatum	Bacteria	__Firmicutes	__Clostridia	__Clostridiales	__Ruminococcaceae	__Acetanaerobacterium	__Acetanaerobacterium elongatum	0.00253743	0.0133522	0	0	0	0.00394462	0	0	0	0	0	0	0	0	0	0	0	0	0.0101733	0	0.0117931	0.00626174	0.00379377	0	0	0.00370494	0	0.0146129	0	0	0.0121256	0	0	0	0	0	0	0	0	0	0	0
Bacteria; __Firmicutes; __Clostridia; __Clostridiales; __; __Intestinimonas; __Intestinimonas butyriciproducens	Bacteria	__Firmicutes	__Clostridia	__Clostridiales	__	__Intestinimonas	__Intestinimonas butyriciproducens	0	0	0	0	0	0	0	0	0.00378544	0	0	0	0	0	0	0	0	0	0	0	0.0147414	0.00939261	0	0	0.00402204	0	0.0163159	0	0	0	0	0	0	0	0	0	0	0	0	0	0	0
Bacteria; __Proteobacteria; __Deltaproteobacteria; __Desulfovibrionales; __Desulfovibrionaceae; __Desulfovibrio; __Desulfovibrio intestinalis	Bacteria	__Proteobacteria	__Deltaproteobacteria	__Desulfovibrionales	__Desulfovibrionaceae	__Desulfovibrio	__Desulfovibrio intestinalis	0	0	0	0	0	0	0	0	0	0	0	0.00380127	0	0	0.00904868	0.0028748	0	0	0	0	0	0	0	0	0	0	0	0	0	0	0	0	0	0	0	0.0047856	0	0	0	0	0	0.0133129
Bacteria; __Bacteroidetes; __Bacteroidia; __Marinilabiliales; __Marinilabiliaceae; __Labilibacter; __Labilibacter marinus	Bacteria	__Bacteroidetes	__Bacteroidia	__Marinilabiliales	__Marinilabiliaceae	__Labilibacter	__Labilibacter marinus	0	0	0	0	0	0	0	0	0.00378544	0	0	0	0	0	0	0	0	0	0.00339109	0.0186178	0.00294829	0	0	0	0	0	0.0130527	0.0182662	0	0	0	0	0	0	0	0	0	0	0	0	0	0
Bacteria; __Bacteroidetes; __Bacteroidia; __Bacteroidales; __Tannerellaceae; __Parabacteroides; __Parabacteroides chartae	Bacteria	__Bacteroidetes	__Bacteroidia	__Bacteroidales	__Tannerellaceae	__Parabacteroides	__Parabacteroides chartae	0	0	0	0	0	0	0	0	0.0189272	0	0	0	0	0	0	0	0	0	0.00339109	0.0111707	0.00294829	0.00626174	0	0	0.00402204	0	0.0130527	0	0	0	0	0	0	0	0	0	0	0	0	0	0	0
Bacteria; __Proteobacteria; __Gammaproteobacteria; __Enterobacterales; __Enterobacteriaceae; __Atlantibacter; __Atlantibacter subterranea	Bacteria	__Proteobacteria	__Gammaproteobacteria	__Enterobacterales	__Enterobacteriaceae	__Atlantibacter	__Atlantibacter subterranea	0	0	0	0	0	0	0	0	0	0.00584197	0	0.00760254	0.0163988	0.00301759	0.00603245	0.00862441	0.0334896	0	0	0	0	0	0	0.0036827	0	0	0	0	0	0	0	0	0	0	0	0	0	0	0	0	0	0
Bacteria; __Firmicutes; __Clostridia; __Clostridiales; __Peptococcaceae; __Dehalobacter; __Dehalobacter restrictus	Bacteria	__Firmicutes	__Clostridia	__Clostridiales	__Peptococcaceae	__Dehalobacter	__Dehalobacter restrictus	0	0	0	0	0	0	0	0	0	0	0	0	0	0	0	0	0	0	0	0	0	0	0	0	0	0	0	0	0	0	0	0	0	0	0	0	0	0	0	0	0	0
Bacteria; __Chloroflexi; __Caldilineae; __Caldilineales; __Caldilineaceae; __Litorilinea; __Litorilinea aerophila	Bacteria	__Chloroflexi	__Caldilineae	__Caldilineales	__Caldilineaceae	__Litorilinea	__Litorilinea aerophila	0	0	0	0	0	0	0	0	0	0	0	0	0	0	0	0	0	0	0	0	0	0	0	0	0	0	0	0	0	0	0	0	0	0	0	0	0	0	0	0	0	0
Bacteria; __Proteobacteria; __Deltaproteobacteria; __Desulfovibrionales; __Desulfomicrobiaceae; __Desulfomicrobium; __Desulfomicrobium escambiense	Bacteria	__Proteobacteria	__Deltaproteobacteria	__Desulfovibrionales	__Desulfomicrobiaceae	__Desulfomicrobium	__Desulfomicrobium escambiense	0	0	0	0	0	0	0	0	0	0	0	0	0	0	0.00301623	0	0	0	0	0	0	0	0.00379377	0.0073654	0	0	0	0	0	0	0	0	0	0	0	0	0	0	0	0	0	0
Bacteria; __Firmicutes; __Clostridia; __Clostridiales; __Ruminococcaceae; __Pseudoflavonifractor; __Pseudoflavonifractor phocaeensis	Bacteria	__Firmicutes	__Clostridia	__Clostridiales	__Ruminococcaceae	__Pseudoflavonifractor	__Pseudoflavonifractor phocaeensis	0	0	0	0	0	0	0	0	0	0	0	0	0	0	0	0	0	0	0	0	0	0	0	0	0.0201102	0	0	0	0	0	0	0	0	0	0	0	0	0	0	0	0	0
Bacteria; __Synergistetes; __Synergistia; __Synergistales; __Synergistaceae; __Dethiosulfovibrio; __Dethiosulfovibrio acidaminovorans	Bacteria	__Synergistetes	__Synergistia	__Synergistales	__Synergistaceae	__Dethiosulfovibrio	__Dethiosulfovibrio acidaminovorans	0	0	0	0	0	0	0	0	0	0.00292099	0.00856751	0.00380127	0	0.00301759	0.00301623	0	0	0	0	0	0	0	0	0	0.00402204	0.00370494	0	0	0	0	0.0121256	0.00379766	0.015416	0.0162766	0.0171768	0.0047856	0	0	0.00375657	0.0179622	0.0068816	0
Bacteria; __Bacteroidetes; __Bacteroidia; __Bacteroidales; __Dysgonamonadaceae; __Proteiniphilum; __Proteiniphilum saccharofermentans	Bacteria	__Bacteroidetes	__Bacteroidia	__Bacteroidales	__Dysgonamonadaceae	__Proteiniphilum	__Proteiniphilum saccharofermentans	0.00253743	0	0	0	0	0	0	0	0	0	0.00856751	0	0.00655953	0	0.00904868	0.014374	0	0.00567827	0	0	0	0	0.00758754	0	0	0	0	0	0	0	0	0	0	0	0	0	0	0	0	0	0	0
Bacteria; __Firmicutes; __Clostridia; __Clostridiales; __; __Intestinimonas; __Intestinimonas butyriciproducens	Bacteria	__Firmicutes	__Clostridia	__Clostridiales	__	__Intestinimonas	__Intestinimonas butyriciproducens	0	0.00267044	0	0	0	0	0	0	0	0	0	0	0	0	0	0	0	0	0.00339109	0.00372356	0.00884486	0.0156544	0	0	0	0	0.00978953	0.0182662	0	0	0	0	0	0	0	0	0	0	0	0	0	0
; __; __; __; __; __; __		__	__	__	__	__	__	0	0	0	0	0	0	0	0	0	0	0	0	0	0	0	0	0	0	0	0	0	0	0	0	0	0	0	0	0	0	0	0	0	0	0	0	0	0	0	0	0	0
Bacteria; __Firmicutes; __Clostridia; __Clostridiales; __Peptococcaceae; __Desulfosporosinus; __Desulfosporosinus fructosivorans	Bacteria	__Firmicutes	__Clostridia	__Clostridiales	__Peptococcaceae	__Desulfosporosinus	__Desulfosporosinus fructosivorans	0	0	0	0	0	0	0	0	0	0	0	0	0	0	0	0	0	0	0.00339109	0	0.00294829	0	0	0	0	0	0	0	0	0	0	0.00379766	0	0	0	0	0	0	0	0.00449055	0.0034408	0
Bacteria; __Bacteroidetes; __Bacteroidia; __Bacteroidales; __Lentimicrobiaceae; __Lentimicrobium; __Lentimicrobium saccharophilum	Bacteria	__Bacteroidetes	__Bacteroidia	__Bacteroidales	__Lentimicrobiaceae	__Lentimicrobium	__Lentimicrobium saccharophilum	0	0	0	0	0	0.00394462	0	0	0	0	0	0	0	0	0	0	0	0	0	0	0	0	0	0	0	0	0	0	0	0	0	0	0	0	0	0	0	0	0	0	0	0
; __; __; __; __; __; __		__	__	__	__	__	__	0	0	0	0	0	0	0	0	0	0	0	0	0	0.00301759	0	0	0	0	0	0	0	0	0	0	0	0	0	0	0	0	0	0.00379766	0.0192701	0.00325531	0.00687073	0	0	0	0	0	0	0
Bacteria; __Proteobacteria; __Epsilonproteobacteria; __Campylobacterales; __Campylobacteraceae; __Arcobacter; __Arcobacter lekithochrous	Bacteria	__Proteobacteria	__Epsilonproteobacteria	__Campylobacterales	__Campylobacteraceae	__Arcobacter	__Arcobacter lekithochrous	0	0	0	0	0	0	0	0	0	0.00292099	0	0	0.00327976	0	0	0	0	0	0	0	0	0	0	0	0	0	0	0	0	0	0	0	0	0	0.0171768	0	0	0	0	0	0	0
Bacteria; __Bacteroidetes; __Bacteroidia; __Bacteroidales; __Lentimicrobiaceae; __Lentimicrobium; __Lentimicrobium saccharophilum	Bacteria	__Bacteroidetes	__Bacteroidia	__Bacteroidales	__Lentimicrobiaceae	__Lentimicrobium	__Lentimicrobium saccharophilum	0	0	0	0	0.00353045	0	0	0	0	0	0	0	0	0	0	0	0	0	0	0	0.00294829	0.00313087	0	0	0	0	0	0.00365323	0	0	0	0	0	0	0	0	0	0	0	0	0	0
Bacteria; __Bacteroidetes; __Bacteroidia; __Bacteroidales; __Tannerellaceae; __Parabacteroides; __Parabacteroides chartae	Bacteria	__Bacteroidetes	__Bacteroidia	__Bacteroidales	__Tannerellaceae	__Parabacteroides	__Parabacteroides chartae	0.0126871	0	0	0	0	0	0.00981162	0	0	0	0	0	0	0	0	0	0	0	0	0	0	0	0	0	0	0	0	0	0	0	0	0	0	0	0	0	0	0	0	0	0	0
Bacteria; __Firmicutes; __Clostridia; __Clostridiales; __Hungateiclostridiaceae; __Hungateiclostridium; __Hungateiclostridium clariflavum	Bacteria	__Firmicutes	__Clostridia	__Clostridiales	__Hungateiclostridiaceae	__Hungateiclostridium	__Hungateiclostridium clariflavum	0	0	0	0	0	0	0	0	0	0	0	0	0	0	0	0	0	0	0	0	0	0	0	0	0	0	0	0	0	0	0	0	0	0	0	0	0	0	0	0	0	0
Bacteria; __Proteobacteria; __Deltaproteobacteria; __Desulfovibrionales; __Desulfomicrobiaceae; __Desulfomicrobium; __Desulfomicrobium hypogeium	Bacteria	__Proteobacteria	__Deltaproteobacteria	__Desulfovibrionales	__Desulfomicrobiaceae	__Desulfomicrobium	__Desulfomicrobium hypogeium	0	0	0	0	0	0	0	0	0	0	0	0	0	0	0	0	0	0	0	0	0	0	0	0	0	0	0	0	0	0	0	0	0	0	0	0	0	0	0	0	0	0
Bacteria; __Bacteroidetes; __Flavobacteriia; __Flavobacteriales; __Flavobacteriaceae; __Ornithobacterium; __Ornithobacterium rhinotracheale	Bacteria	__Bacteroidetes	__Flavobacteriia	__Flavobacteriales	__Flavobacteriaceae	__Ornithobacterium	__Ornithobacterium rhinotracheale	0	0	0	0.00317028	0	0	0	0	0	0	0	0	0	0.00301759	0.00301623	0.00862441	0	0	0	0	0	0	0	0	0.00402204	0	0	0	0	0	0.00606281	0	0	0	0	0	0	0	0	0	0	0
; __; __; __; __; __; __		__	__	__	__	__	__	0	0	0	0	0	0	0	0	0	0	0	0	0	0	0	0	0	0	0	0	0	0	0	0	0	0	0	0	0	0	0	0	0	0	0	0	0	0	0	0	0	0
; __; __; __; __; __; __		__	__	__	__	__	__	0	0	0	0	0	0	0	0	0	0	0	0	0	0	0	0	0	0	0	0	0	0	0	0	0	0	0	0	0	0	0	0	0	0	0	0	0	0	0	0	0	0
Bacteria; __Bacteroidetes; __Bacteroidia; __Marinilabiliales; __Marinilabiliaceae; __Mangroviflexus; __Mangroviflexus xiamenensis	Bacteria	__Bacteroidetes	__Bacteroidia	__Marinilabiliales	__Marinilabiliaceae	__Mangroviflexus	__Mangroviflexus xiamenensis	0	0	0	0	0	0	0	0	0	0	0	0	0	0	0	0	0	0	0	0	0	0	0	0	0	0	0	0	0	0	0	0	0	0	0	0	0	0	0	0	0	0
Bacteria; __Bacteroidetes; __Bacteroidia; __Bacteroidales; __Dysgonamonadaceae; __Proteiniphilum; __Proteiniphilum acetatigenes	Bacteria	__Bacteroidetes	__Bacteroidia	__Bacteroidales	__Dysgonamonadaceae	__Proteiniphilum	__Proteiniphilum acetatigenes	0	0	0	0.00317028	0	0	0	0	0	0	0.00856751	0	0.00327976	0.015088	0.00603245	0	0	0.00283913	0	0	0	0	0	0	0	0	0	0	0	0	0.00303141	0	0	0.00325531	0.00687073	0	0	0	0	0	0	0
Bacteria; __Bacteroidetes; __Bacteroidia; __Bacteroidales; __Lentimicrobiaceae; __Lentimicrobium; __Lentimicrobium saccharophilum	Bacteria	__Bacteroidetes	__Bacteroidia	__Bacteroidales	__Lentimicrobiaceae	__Lentimicrobium	__Lentimicrobium saccharophilum	0	0	0	0	0	0	0	0	0	0	0	0	0	0	0	0	0	0	0	0	0	0	0	0	0	0	0	0	0	0	0	0	0	0	0	0	0	0	0	0	0	0
Bacteria; __Bacteroidetes; __Cytophagia; __Cytophagales; __Cyclobacteriaceae; __Mongoliitalea; __Mongoliitalea lutea	Bacteria	__Bacteroidetes	__Cytophagia	__Cytophagales	__Cyclobacteriaceae	__Mongoliitalea	__Mongoliitalea lutea	0	0	0	0	0	0	0	0	0	0	0	0	0	0	0	0	0	0	0	0	0	0	0	0	0	0	0	0	0	0	0	0	0	0	0	0	0	0	0	0	0	0
; __; __; __; __; __; __		__	__	__	__	__	__	0	0	0	0	0	0	0	0	0	0	0	0	0	0	0	0	0	0	0	0	0	0	0	0	0	0	0	0	0	0	0	0	0	0	0	0	0	0	0	0	0	0
Bacteria; __Proteobacteria; __Deltaproteobacteria; __Desulfovibrionales; __Desulfomicrobiaceae; __Desulfomicrobium; __Desulfomicrobium hypogeium	Bacteria	__Proteobacteria	__Deltaproteobacteria	__Desulfovibrionales	__Desulfomicrobiaceae	__Desulfomicrobium	__Desulfomicrobium hypogeium	0	0	0	0	0	0	0	0	0	0	0	0	0	0	0	0	0	0	0	0	0	0	0	0	0	0	0	0	0	0	0	0	0	0	0	0	0	0	0	0	0	0
Bacteria; __Bacteroidetes; __Bacteroidia; __Marinilabiliales; __Marinilabiliaceae; __Mangroviflexus; __Mangroviflexus xiamenensis	Bacteria	__Bacteroidetes	__Bacteroidia	__Marinilabiliales	__Marinilabiliaceae	__Mangroviflexus	__Mangroviflexus xiamenensis	0	0	0	0	0	0	0	0	0	0	0	0	0	0	0	0	0	0	0	0	0	0	0	0	0	0.00370494	0	0	0	0	0.015157	0	0	0	0	0	0	0	0	0	0	0
Bacteria; __Proteobacteria; __Gammaproteobacteria; __Xanthomonadales; __Xanthomonadaceae; __Chujaibacter; __Chujaibacter soli	Bacteria	__Proteobacteria	__Gammaproteobacteria	__Xanthomonadales	__Xanthomonadaceae	__Chujaibacter	__Chujaibacter soli	0	0	0	0	0	0	0	0	0	0	0	0	0	0	0	0	0	0	0	0	0	0	0	0	0	0	0	0	0	0	0	0	0	0	0	0	0	0	0	0.0179622	0	0.00665646
Bacteria; __Proteobacteria; __Betaproteobacteria; __Burkholderiales; __Comamonadaceae; __Diaphorobacter; __Diaphorobacter polyhydroxybutyrativorans	Bacteria	__Proteobacteria	__Betaproteobacteria	__Burkholderiales	__Comamonadaceae	__Diaphorobacter	__Diaphorobacter polyhydroxybutyrativorans	0.00253743	0	0	0	0	0	0	0	0.00378544	0	0	0	0	0	0	0	0	0	0	0	0	0	0	0	0	0	0	0	0	0	0	0	0	0	0	0	0	0	0	0	0	0
Bacteria; __Bacteroidetes; __Bacteroidia; __Marinilabiliales; __Marinilabiliaceae; __Anaerophaga; __Anaerophaga thermohalophila	Bacteria	__Bacteroidetes	__Bacteroidia	__Marinilabiliales	__Marinilabiliaceae	__Anaerophaga	__Anaerophaga thermohalophila	0	0	0	0	0	0	0	0	0	0	0	0	0	0	0	0	0	0	0	0	0	0	0.00758754	0	0.00402204	0.00740988	0	0	0	0.0167036	0	0	0	0	0	0	0	0	0	0	0	0
Bacteria; __Proteobacteria; __Deltaproteobacteria; __Desulfuromonadales; __Desulfuromonadaceae; __Desulfuromonas; __Desulfuromonas acetexigens	Bacteria	__Proteobacteria	__Deltaproteobacteria	__Desulfuromonadales	__Desulfuromonadaceae	__Desulfuromonas	__Desulfuromonas acetexigens	0	0	0	0	0	0	0	0	0	0	0	0	0	0	0	0	0	0	0	0	0	0	0	0.0036827	0	0	0	0	0	0	0	0	0	0	0	0	0	0	0	0	0	0
Bacteria; __Bacteroidetes; __Cytophagia; __Cytophagales; __Cytophagaceae; __Ravibacter; __Ravibacter arvi	Bacteria	__Bacteroidetes	__Cytophagia	__Cytophagales	__Cytophagaceae	__Ravibacter	__Ravibacter arvi	0	0	0	0	0	0.00394462	0	0	0	0	0	0	0	0	0	0	0	0	0	0	0	0	0	0	0	0	0	0	0	0	0	0	0	0	0	0	0	0	0	0	0	0
Bacteria; __Bacteroidetes; __Bacteroidia; __Bacteroidales; __Tannerellaceae; __Parabacteroides; __Parabacteroides chartae	Bacteria	__Bacteroidetes	__Bacteroidia	__Bacteroidales	__Tannerellaceae	__Parabacteroides	__Parabacteroides chartae	0	0	0	0	0	0	0	0	0	0	0	0	0	0	0	0	0	0	0	0	0	0	0	0	0	0	0	0	0	0	0	0	0	0	0	0	0	0	0	0	0	0
Bacteria; __Firmicutes; __Clostridia; __Clostridiales; __Gracilibacteraceae; __Gracilibacter; __Gracilibacter thermotolerans	Bacteria	__Firmicutes	__Clostridia	__Clostridiales	__Gracilibacteraceae	__Gracilibacter	__Gracilibacter thermotolerans	0	0	0	0	0	0	0	0	0	0	0	0	0	0	0	0	0	0	0	0.00372356	0	0	0	0	0	0	0	0.00365323	0	0	0	0	0	0	0	0	0	0	0	0	0	0
Bacteria; __Synergistetes; __Synergistia; __Synergistales; __Synergistaceae; __Aminivibrio; __Aminivibrio pyruvatiphilus	Bacteria	__Synergistetes	__Synergistia	__Synergistales	__Synergistaceae	__Aminivibrio	__Aminivibrio pyruvatiphilus	0	0	0	0	0	0	0	0	0	0	0	0	0	0	0	0	0	0	0	0	0	0	0	0	0	0	0	0	0	0	0	0	0	0	0	0	0	0	0	0	0	0
Bacteria; __Proteobacteria; __Deltaproteobacteria; __Desulfovibrionales; __Desulfovibrionaceae; __Desulfovibrio; __Desulfovibrio simplex	Bacteria	__Proteobacteria	__Deltaproteobacteria	__Desulfovibrionales	__Desulfovibrionaceae	__Desulfovibrio	__Desulfovibrio simplex	0	0	0	0	0	0	0	0	0	0	0	0	0	0	0	0	0	0.0085174	0	0	0	0	0	0	0	0	0	0	0	0	0	0.00379766	0.00770802	0.0130213	0	0	0.00627983	0	0	0	0.0068816	0
Bacteria; __Firmicutes; __Clostridia; __Clostridiales; __Ruminococcaceae; __Harryflintia; __Harryflintia acetispora	Bacteria	__Firmicutes	__Clostridia	__Clostridiales	__Ruminococcaceae	__Harryflintia	__Harryflintia acetispora	0	0	0	0	0	0	0	0.00829635	0.0151418	0	0	0	0	0	0	0	0	0	0	0	0	0	0	0	0	0	0.00326318	0	0	0	0	0	0.00385401	0	0	0	0	0	0	0	0	0
Bacteria; __Bacteroidetes; __Bacteroidia; __Marinilabiliales; __Marinilabiliaceae; __Labilibacter; __Labilibacter aurantiacus	Bacteria	__Bacteroidetes	__Bacteroidia	__Marinilabiliales	__Marinilabiliaceae	__Labilibacter	__Labilibacter aurantiacus	0	0	0	0	0	0	0	0	0	0.00584197	0	0	0	0	0	0	0	0	0	0	0	0	0	0	0	0.00370494	0	0	0	0.00417589	0	0	0	0	0	0	0	0	0	0	0	0
Bacteria; __Proteobacteria; __Gammaproteobacteria; __Aeromonadales; __Aeromonadaceae; __Aeromonas; __Aeromonas popoffii	Bacteria	__Proteobacteria	__Gammaproteobacteria	__Aeromonadales	__Aeromonadaceae	__Aeromonas	__Aeromonas popoffii	0	0	0	0.00317028	0	0	0	0	0	0	0	0	0	0	0	0	0	0	0	0	0	0	0	0	0	0	0	0	0	0	0	0	0	0	0	0	0	0	0	0	0	0
Bacteria; __Synergistetes; __Synergistia; __Synergistales; __Synergistaceae; __Thermanaerovibrio; __Thermanaerovibrio acidaminovorans	Bacteria	__Synergistetes	__Synergistia	__Synergistales	__Synergistaceae	__Thermanaerovibrio	__Thermanaerovibrio acidaminovorans	0	0	0	0	0	0	0	0	0	0	0	0	0	0	0	0	0	0	0	0.00744713	0.00294829	0	0	0	0	0	0	0	0	0	0	0	0	0	0.00343536	0	0	0	0	0	0.0034408	0
Bacteria; __Proteobacteria; __Deltaproteobacteria; __Desulfovibrionales; __Desulfovibrionaceae; __Desulfovibrio; __Desulfovibrio mexicanus	Bacteria	__Proteobacteria	__Deltaproteobacteria	__Desulfovibrionales	__Desulfovibrionaceae	__Desulfovibrio	__Desulfovibrio mexicanus	0	0	0	0	0	0	0	0	0	0.00292099	0	0	0	0	0.00904868	0	0	0	0	0	0	0	0	0	0	0	0	0	0	0	0	0	0	0.00976594	0	0.00957121	0.00313991	0	0	0	0.0034408	0.00665646
Bacteria; __Bacteroidetes; __Bacteroidia; __Bacteroidales; __Lentimicrobiaceae; __Lentimicrobium; __Lentimicrobium saccharophilum	Bacteria	__Bacteroidetes	__Bacteroidia	__Bacteroidales	__Lentimicrobiaceae	__Lentimicrobium	__Lentimicrobium saccharophilum	0	0	0	0	0	0	0	0	0	0	0	0	0	0	0	0	0	0	0.00339109	0.00744713	0.00294829	0.00313087	0	0	0	0	0	0.00365323	0	0	0	0	0	0	0	0	0	0	0	0	0	0
Bacteria; __Chloroflexi; __Anaerolineae; __Anaerolineales; __Anaerolineaceae; __Levilinea; __Levilinea saccharolytica	Bacteria	__Chloroflexi	__Anaerolineae	__Anaerolineales	__Anaerolineaceae	__Levilinea	__Levilinea saccharolytica	0.00253743	0	0	0	0.00353045	0	0	0	0	0	0	0	0	0	0	0	0	0	0	0	0	0	0	0	0	0	0	0	0	0	0	0	0	0	0	0	0	0	0	0	0	0
Bacteria; __Bacteroidetes; __Bacteroidia; __Bacteroidales; __Porphyromonadaceae; __Macellibacteroides; __Macellibacteroides fermentans	Bacteria	__Bacteroidetes	__Bacteroidia	__Bacteroidales	__Porphyromonadaceae	__Macellibacteroides	__Macellibacteroides fermentans	0	0.00534088	0.00331895	0	0.0070609	0.00394462	0	0	0	0	0	0	0	0	0	0	0	0	0	0	0	0	0	0	0.00402204	0.00370494	0	0	0	0	0.0121256	0	0	0	0	0	0	0	0	0	0	0
Bacteria; __Proteobacteria; __Deltaproteobacteria; __Desulfovibrionales; __Desulfomicrobiaceae; __Desulfomicrobium; __Desulfomicrobium baculatum	Bacteria	__Proteobacteria	__Deltaproteobacteria	__Desulfovibrionales	__Desulfomicrobiaceae	__Desulfomicrobium	__Desulfomicrobium baculatum	0	0	0	0.00634055	0	0	0	0	0	0	0	0.0152051	0	0	0.00603245	0.0057496	0	0	0	0.00372356	0	0	0	0	0	0	0	0	0	0	0	0.00759532	0	0.00651063	0.00343536	0	0	0	0	0.0134716	0.0137632	0
Bacteria; __Proteobacteria; __Deltaproteobacteria; __Desulfovibrionales; __Desulfomicrobiaceae; __Desulfomicrobium; __Desulfomicrobium hypogeium	Bacteria	__Proteobacteria	__Deltaproteobacteria	__Desulfovibrionales	__Desulfomicrobiaceae	__Desulfomicrobium	__Desulfomicrobium hypogeium	0.00507485	0	0	0	0	0	0	0	0	0.00292099	0.00285584	0.00380127	0	0.00905278	0.00301623	0.0057496	0.0334896	0	0	0	0	0	0	0	0.00402204	0	0	0	0	0	0.00606281	0	0.00385401	0	0	0	0	0	0	0	0	0
Bacteria; __Firmicutes; __Clostridia; __Clostridiales; __Hungateiclostridiaceae; __Hungateiclostridium; __Hungateiclostridium thermocellum	Bacteria	__Firmicutes	__Clostridia	__Clostridiales	__Hungateiclostridiaceae	__Hungateiclostridium	__Hungateiclostridium thermocellum	0	0	0	0	0	0	0	0	0	0	0	0	0	0	0	0	0	0	0.0101733	0.00372356	0.00589657	0.0125235	0	0	0.0160882	0	0.0130527	0.00730647	0	0	0.00303141	0	0	0	0	0	0	0	0	0	0	0
; __; __; __; __; __; __		__	__	__	__	__	__	0	0	0	0	0	0	0	0	0	0	0	0	0	0	0	0	0	0	0.00339109	0	0	0	0	0	0	0	0	0	0	0	0.00303141	0	0	0	0	0	0	0	0	0	0	0
Bacteria; __Firmicutes; __Clostridia; __Clostridiales; __; __Intestinimonas; __Intestinimonas butyriciproducens	Bacteria	__Firmicutes	__Clostridia	__Clostridiales	__	__Intestinimonas	__Intestinimonas butyriciproducens	0	0	0	0	0	0	0	0	0	0	0	0	0	0	0	0	0	0	0.00339109	0	0.00884486	0	0	0	0	0	0.00326318	0.00730647	0	0	0	0	0.00385401	0.00325531	0	0	0	0	0	0	0	0
Bacteria; __Proteobacteria; __Alphaproteobacteria; __Rhodobacterales; __Hyphomonadaceae; __Litorimonas; __Litorimonas taeanensis	Bacteria	__Proteobacteria	__Alphaproteobacteria	__Rhodobacterales	__Hyphomonadaceae	__Litorimonas	__Litorimonas taeanensis	0	0	0	0	0	0	0	0	0	0	0	0	0	0	0	0	0	0	0	0	0	0	0	0	0	0	0	0	0	0	0	0	0	0	0	0	0	0	0	0	0	0
Bacteria; __Synergistetes; __Synergistia; __Synergistales; __Synergistaceae; __Dethiosulfovibrio; __Dethiosulfovibrio acidaminovorans	Bacteria	__Synergistetes	__Synergistia	__Synergistales	__Synergistaceae	__Dethiosulfovibrio	__Dethiosulfovibrio acidaminovorans	0	0	0	0	0	0.00394462	0	0	0	0	0	0.0114038	0.00327976	0.00301759	0	0.0028748	0	0	0.00339109	0.0111707	0.00294829	0.00313087	0	0	0.00804408	0.00370494	0.00652635	0	0	0	0.0121256	0	0	0	0	0	0	0.00403502	0	0.00449055	0	0
Bacteria; __Proteobacteria; __Deltaproteobacteria; __Desulfovibrionales; __Desulfovibrionaceae; __Desulfovibrio; __Desulfovibrio oxamicus	Bacteria	__Proteobacteria	__Deltaproteobacteria	__Desulfovibrionales	__Desulfovibrionaceae	__Desulfovibrio	__Desulfovibrio oxamicus	0	0	0	0	0	0	0	0	0	0.00292099	0.00285584	0.00760254	0	0	0	0	0	0	0	0	0	0	0	0	0	0	0	0	0	0	0	0	0.011562	0.00325531	0.00687073	0	0	0	0	0	0.0137632	0
Bacteria; __Bacteroidetes; __Bacteroidia; __Marinilabiliales; __Marinilabiliaceae; __Anaerophaga; __Anaerophaga thermohalophila	Bacteria	__Bacteroidetes	__Bacteroidia	__Marinilabiliales	__Marinilabiliaceae	__Anaerophaga	__Anaerophaga thermohalophila	0	0	0	0	0	0	0	0	0	0	0	0	0	0	0	0	0	0	0	0	0	0	0	0	0	0	0	0	0	0	0	0	0	0	0	0	0	0	0	0	0	0
; __; __; __; __; __; __		__	__	__	__	__	__	0	0	0	0	0	0	0	0	0	0	0	0.00380127	0	0	0	0	0	0.0113565	0	0	0	0	0	0	0	0	0	0	0	0	0	0	0	0	0	0	0	0	0	0	0	0
Bacteria; __Firmicutes; __Tissierellia; __; __; __Sedimentibacter; __Sedimentibacter saalensis	Bacteria	__Firmicutes	__Tissierellia	__	__	__Sedimentibacter	__Sedimentibacter saalensis	0	0	0	0	0	0	0	0	0	0	0	0	0	0	0	0	0	0	0	0	0	0	0	0.0036827	0	0	0	0.0109597	0	0	0	0	0	0	0	0	0	0	0	0	0	0
Bacteria; __Synergistetes; __Synergistia; __Synergistales; __Synergistaceae; __Dethiosulfovibrio; __Dethiosulfovibrio acidaminovorans	Bacteria	__Synergistetes	__Synergistia	__Synergistales	__Synergistaceae	__Dethiosulfovibrio	__Dethiosulfovibrio acidaminovorans	0	0	0	0	0	0	0	0	0	0	0	0	0	0	0	0	0	0	0	0.00372356	0	0	0	0	0	0	0	0	0	0	0	0	0	0	0	0	0	0	0	0	0	0
Bacteria; __Firmicutes; __Clostridia; __Clostridiales; __; __Colidextribacter; __Colidextribacter massiliensis	Bacteria	__Firmicutes	__Clostridia	__Clostridiales	__	__Colidextribacter	__Colidextribacter massiliensis	0	0	0.00331895	0	0	0	0.00490581	0	0	0	0	0	0	0	0	0	0	0	0	0.00744713	0.0117931	0.0125235	0	0	0	0	0.0130527	0.0146129	0	0.00417589	0.00303141	0	0	0	0	0	0	0	0	0	0	0
Bacteria; __Proteobacteria; __Deltaproteobacteria; __Desulfovibrionales; __Desulfomicrobiaceae; __Desulfomicrobium; __Desulfomicrobium hypogeium	Bacteria	__Proteobacteria	__Deltaproteobacteria	__Desulfovibrionales	__Desulfomicrobiaceae	__Desulfomicrobium	__Desulfomicrobium hypogeium	0	0	0	0	0	0	0	0	0	0.00584197	0.00856751	0.0114038	0.00983929	0.0120704	0.00301623	0.0028748	0	0.00283913	0	0	0	0	0	0	0	0	0	0	0	0	0	0	0.015416	0.00651063	0	0	0	0	0	0.00449055	0.0068816	0
Bacteria; __Firmicutes; __Clostridia; __Clostridiales; __Ruminococcaceae; __Acetanaerobacterium; __Acetanaerobacterium elongatum	Bacteria	__Firmicutes	__Clostridia	__Clostridiales	__Ruminococcaceae	__Acetanaerobacterium	__Acetanaerobacterium elongatum	0	0	0	0	0.00353045	0	0	0	0	0	0	0	0	0	0.00301623	0	0	0	0	0	0	0	0	0	0	0	0	0	0	0	0	0	0	0	0	0	0	0	0	0	0	0
; __; __; __; __; __; __		__	__	__	__	__	__	0	0	0	0	0	0	0	0	0	0	0	0	0	0	0	0	0	0	0	0	0	0	0	0	0	0	0	0	0	0	0	0	0	0	0	0	0	0	0	0	0	0
Bacteria; __Firmicutes; __Clostridia; __Thermoanaerobacterales; __Thermoanaerobacterales Family IV. Incertae Sedis; __Mahella; __Mahella australiensis	Bacteria	__Firmicutes	__Clostridia	__Thermoanaerobacterales	__Thermoanaerobacterales Family IV. Incertae Sedis	__Mahella	__Mahella australiensis	0	0	0	0	0	0	0	0	0	0	0	0	0	0	0	0.0057496	0	0	0	0	0	0	0	0	0	0	0	0	0	0	0	0	0	0	0	0	0	0	0	0	0	0
; __; __; __; __; __; __		__	__	__	__	__	__	0	0	0	0	0	0	0	0	0	0	0	0	0	0.00301759	0	0	0.0111632	0	0	0	0	0	0	0	0	0	0	0	0	0	0	0	0	0	0	0	0.0125597	0.00807005	0.00375657	0	0	0.0133129
Bacteria; __Proteobacteria; __Deltaproteobacteria; __Desulfovibrionales; __Desulfovibrionaceae; __Desulfovibrio; __Desulfovibrio oxamicus	Bacteria	__Proteobacteria	__Deltaproteobacteria	__Desulfovibrionales	__Desulfovibrionaceae	__Desulfovibrio	__Desulfovibrio oxamicus	0	0	0	0	0	0	0	0	0	0.00584197	0	0	0	0	0	0	0	0	0	0	0	0	0	0	0	0	0	0	0	0	0	0.00379766	0.015416	0.00325531	0	0	0	0	0	0	0.0068816	0
; __; __; __; __; __; __		__	__	__	__	__	__	0	0	0	0	0	0	0	0	0	0	0	0	0	0	0	0	0	0	0	0	0	0	0	0	0	0	0	0	0	0	0	0	0	0	0	0	0	0	0	0	0	0
; __; __; __; __; __; __		__	__	__	__	__	__	0	0	0	0	0	0	0	0	0	0	0	0	0	0	0	0	0	0	0	0	0	0	0	0	0	0	0	0	0	0	0	0	0	0	0	0	0	0	0	0	0	0
Bacteria; __Synergistetes; __Synergistia; __Synergistales; __Synergistaceae; __Dethiosulfovibrio; __Dethiosulfovibrio acidaminovorans	Bacteria	__Synergistetes	__Synergistia	__Synergistales	__Synergistaceae	__Dethiosulfovibrio	__Dethiosulfovibrio acidaminovorans	0	0	0	0	0	0	0	0	0	0	0	0	0	0	0	0	0	0	0	0	0	0	0	0	0	0	0	0	0	0	0	0	0	0	0	0	0	0	0	0	0	0
Bacteria; __Synergistetes; __Synergistia; __Synergistales; __Synergistaceae; __Dethiosulfovibrio; __Dethiosulfovibrio salsuginis	Bacteria	__Synergistetes	__Synergistia	__Synergistales	__Synergistaceae	__Dethiosulfovibrio	__Dethiosulfovibrio salsuginis	0	0	0	0	0	0	0	0	0	0	0	0	0	0	0	0	0	0	0	0	0	0	0	0	0.0160882	0	0	0	0	0	0	0	0	0	0	0	0	0	0	0	0	0
Bacteria; __Firmicutes; __Negativicutes; __Veillonellales; __Veillonellaceae; __Veillonella; __Veillonella magna	Bacteria	__Firmicutes	__Negativicutes	__Veillonellales	__Veillonellaceae	__Veillonella	__Veillonella magna	0	0	0	0	0	0	0	0	0	0	0	0	0	0	0	0	0	0	0	0	0	0	0	0	0	0	0	0	0	0	0	0	0	0	0	0.0191424	0	0	0	0	0	0
Bacteria; __Proteobacteria; __Betaproteobacteria; __Burkholderiales; __Comamonadaceae; __Acidovorax; __Acidovorax caeni	Bacteria	__Proteobacteria	__Betaproteobacteria	__Burkholderiales	__Comamonadaceae	__Acidovorax	__Acidovorax caeni	0	0	0	0	0	0	0	0	0	0	0.0114233	0	0	0	0	0	0	0	0	0	0	0	0	0	0	0	0	0	0	0	0	0	0	0	0	0	0	0	0	0	0	0
Bacteria; __Verrucomicrobia; __Opitutae; __Puniceicoccales; __Puniceicoccaceae; __Ruficoccus; __Ruficoccus amylovorans	Bacteria	__Verrucomicrobia	__Opitutae	__Puniceicoccales	__Puniceicoccaceae	__Ruficoccus	__Ruficoccus amylovorans	0	0	0	0	0	0	0	0	0	0	0	0	0	0	0	0	0	0	0	0	0	0	0	0	0	0	0	0	0	0	0	0	0	0	0	0	0	0	0	0	0	0
Bacteria; __Firmicutes; __Clostridia; __Clostridiales; __Christensenellaceae; __Christensenella; __Christensenella minuta	Bacteria	__Firmicutes	__Clostridia	__Clostridiales	__Christensenellaceae	__Christensenella	__Christensenella minuta	0	0	0	0	0.00353045	0	0	0	0	0	0	0	0	0	0	0	0	0	0.00339109	0.00372356	0.00294829	0.00939261	0	0	0.00804408	0	0.0130527	0.00365323	0	0	0	0	0	0	0.00343536	0	0	0	0	0	0	0
Bacteria; __Firmicutes; __Negativicutes; __Veillonellales; __Veillonellaceae; __Veillonella; __Veillonella tobetsuensis	Bacteria	__Firmicutes	__Negativicutes	__Veillonellales	__Veillonellaceae	__Veillonella	__Veillonella tobetsuensis	0	0	0	0	0	0	0	0	0	0	0	0	0	0	0	0	0	0	0	0	0	0	0	0	0	0	0	0	0	0	0	0	0	0	0	0	0	0	0	0	0	0
Bacteria; __Bacteroidetes; __Flavobacteriia; __Flavobacteriales; __Flavobacteriaceae; __Ornithobacterium; __Ornithobacterium rhinotracheale	Bacteria	__Bacteroidetes	__Flavobacteriia	__Flavobacteriales	__Flavobacteriaceae	__Ornithobacterium	__Ornithobacterium rhinotracheale	0	0	0.00995685	0.00634055	0	0	0	0	0	0	0	0	0	0	0	0	0	0	0	0	0	0	0	0	0	0.00370494	0	0	0	0	0.0121256	0	0	0	0	0	0	0	0	0	0	0
Bacteria; __Proteobacteria; __Alphaproteobacteria; __Rhodobacterales; __Rhodobacteraceae; __Paracoccus; __Paracoccus pantotrophus	Bacteria	__Proteobacteria	__Alphaproteobacteria	__Rhodobacterales	__Rhodobacteraceae	__Paracoccus	__Paracoccus pantotrophus	0	0	0	0	0	0	0	0	0	0	0	0	0	0	0	0	0	0	0	0	0	0	0	0	0	0	0	0	0	0	0	0	0	0	0	0	0	0	0	0	0	0
Bacteria; __Proteobacteria; __Alphaproteobacteria; __Rhodospirillales; __Rhodospirillaceae; __Insolitispirillum; __Insolitispirillum peregrinum	Bacteria	__Proteobacteria	__Alphaproteobacteria	__Rhodospirillales	__Rhodospirillaceae	__Insolitispirillum	__Insolitispirillum peregrinum	0	0	0	0	0	0	0	0	0	0	0	0	0	0	0	0	0	0	0	0	0	0	0	0	0	0	0	0	0	0	0	0	0	0	0	0	0	0	0	0	0	0
Bacteria; __Firmicutes; __Clostridia; __Clostridiales; __Syntrophomonadaceae; __Pelospora; __Pelospora glutarica	Bacteria	__Firmicutes	__Clostridia	__Clostridiales	__Syntrophomonadaceae	__Pelospora	__Pelospora glutarica	0	0	0	0	0	0	0.0196232	0	0	0	0	0	0	0	0	0	0	0	0	0	0	0	0	0	0	0	0	0	0	0	0	0	0	0	0	0	0	0	0	0	0	0
Bacteria; __Bacteroidetes; __Bacteroidia; __Bacteroidales; __Tannerellaceae; __Parabacteroides; __Parabacteroides merdae	Bacteria	__Bacteroidetes	__Bacteroidia	__Bacteroidales	__Tannerellaceae	__Parabacteroides	__Parabacteroides merdae	0	0	0	0	0	0	0	0	0	0	0	0	0	0	0	0	0	0	0	0	0	0	0.00758754	0	0.00402204	0.00740988	0	0	0.00534616	0.0167036	0	0	0	0	0	0	0	0	0	0	0	0
Bacteria; __Bacteroidetes; __Bacteroidia; __Bacteroidales; __Paludibacteraceae; __Paludibacter; __Paludibacter propionicigenes	Bacteria	__Bacteroidetes	__Bacteroidia	__Bacteroidales	__Paludibacteraceae	__Paludibacter	__Paludibacter propionicigenes	0	0	0	0	0	0	0	0	0	0	0	0	0	0	0	0	0	0	0	0	0	0	0	0	0	0	0	0	0	0	0	0	0	0	0	0	0	0	0	0	0	0
Bacteria; __Bacteroidetes; __Bacteroidia; __Bacteroidales; __Bacteroidaceae; __Bacteroides; __Bacteroides graminisolvens	Bacteria	__Bacteroidetes	__Bacteroidia	__Bacteroidales	__Bacteroidaceae	__Bacteroides	__Bacteroides graminisolvens	0	0	0	0	0	0	0	0	0	0	0	0	0	0	0	0	0	0	0	0	0	0	0	0	0	0	0	0	0	0	0.0121256	0	0	0	0	0	0	0	0	0	0	0
Bacteria; __Synergistetes; __Synergistia; __Synergistales; __Synergistaceae; __Dethiosulfovibrio; __Dethiosulfovibrio acidaminovorans	Bacteria	__Synergistetes	__Synergistia	__Synergistales	__Synergistaceae	__Dethiosulfovibrio	__Dethiosulfovibrio acidaminovorans	0	0	0	0	0	0	0	0	0	0	0	0	0	0	0	0	0	0	0	0	0	0	0	0	0	0	0	0	0	0	0	0	0	0.0130213	0	0	0	0	0	0	0	0
Bacteria; __Bacteroidetes; __Bacteroidia; __Bacteroidales; __Bacteroidaceae; __Bacteroides; __Bacteroides ovatus	Bacteria	__Bacteroidetes	__Bacteroidia	__Bacteroidales	__Bacteroidaceae	__Bacteroides	__Bacteroides ovatus	0	0	0	0	0	0	0	0	0	0	0	0	0	0	0	0	0	0	0	0	0	0	0	0	0	0	0	0	0	0	0	0	0	0	0	0	0	0	0	0	0	0
Bacteria; __Proteobacteria; __Gammaproteobacteria; __Enterobacterales; __Erwiniaceae; __Pantoea; __Pantoea wallisii	Bacteria	__Proteobacteria	__Gammaproteobacteria	__Enterobacterales	__Erwiniaceae	__Pantoea	__Pantoea wallisii	0	0	0	0	0	0	0	0	0	0	0	0	0	0	0	0	0	0	0	0	0	0	0	0	0	0	0	0	0	0	0	0	0	0	0	0	0	0	0	0	0	0
Bacteria; __Firmicutes; __Clostridia; __Clostridiales; __Peptococcaceae; __Pelotomaculum; __Pelotomaculum propionicicum	Bacteria	__Firmicutes	__Clostridia	__Clostridiales	__Peptococcaceae	__Pelotomaculum	__Pelotomaculum propionicicum	0	0	0	0	0	0	0	0	0	0	0	0	0	0	0	0	0	0	0	0	0	0	0	0	0	0	0	0	0	0	0	0	0	0	0	0	0	0	0	0	0	0
Bacteria; __Bacteroidetes; __Bacteroidia; __Bacteroidales; __Lentimicrobiaceae; __Lentimicrobium; __Lentimicrobium saccharophilum	Bacteria	__Bacteroidetes	__Bacteroidia	__Bacteroidales	__Lentimicrobiaceae	__Lentimicrobium	__Lentimicrobium saccharophilum	0	0	0	0	0	0	0	0	0	0	0	0	0	0	0	0	0	0	0	0	0	0	0	0	0	0	0	0	0	0	0	0	0	0	0	0	0	0	0	0	0	0
Bacteria; __Bacteroidetes; __Bacteroidia; __Marinilabiliales; __Marinilabiliaceae; __Mangroviflexus; __Mangroviflexus xiamenensis	Bacteria	__Bacteroidetes	__Bacteroidia	__Marinilabiliales	__Marinilabiliaceae	__Mangroviflexus	__Mangroviflexus xiamenensis	0	0	0	0	0	0	0	0	0	0	0	0	0	0	0	0	0	0	0	0	0	0	0	0	0	0	0	0	0	0	0	0	0	0	0	0	0	0	0	0	0	0
Bacteria; __Synergistetes; __Synergistia; __Synergistales; __Synergistaceae; __Thermovirga; __Thermovirga lienii	Bacteria	__Synergistetes	__Synergistia	__Synergistales	__Synergistaceae	__Thermovirga	__Thermovirga lienii	0	0	0	0	0	0	0	0	0	0	0	0	0	0	0	0	0	0	0	0	0	0	0	0	0	0	0	0	0	0	0	0	0	0	0	0	0	0	0	0	0	0
Bacteria; __Bacteroidetes; __Bacteroidia; __Bacteroidales; __Lentimicrobiaceae; __Lentimicrobium; __Lentimicrobium saccharophilum	Bacteria	__Bacteroidetes	__Bacteroidia	__Bacteroidales	__Lentimicrobiaceae	__Lentimicrobium	__Lentimicrobium saccharophilum	0	0	0	0	0	0	0	0	0	0	0	0	0	0	0	0	0	0	0	0	0.00884486	0	0	0	0	0	0	0	0	0	0	0	0	0	0	0	0	0	0	0	0	0
Bacteria; __Actinobacteria; __Actinobacteria; __Micrococcales; __Microbacteriaceae; __Leucobacter; __Leucobacter populi	Bacteria	__Actinobacteria	__Actinobacteria	__Micrococcales	__Microbacteriaceae	__Leucobacter	__Leucobacter populi	0	0	0	0	0	0	0	0	0	0	0	0	0	0	0	0	0	0	0	0	0	0	0	0	0	0	0	0	0	0	0	0	0	0	0	0	0	0	0	0	0	0
; __; __; __; __; __; __		__	__	__	__	__	__	0	0	0	0	0	0	0	0	0	0	0	0	0	0	0	0	0	0	0	0	0	0	0	0	0	0	0	0	0	0	0	0	0	0	0	0	0	0	0	0	0	0.0266258
Bacteria; __Bacteroidetes; __Bacteroidia; __Bacteroidales; __Porphyromonadaceae; __Macellibacteroides; __Macellibacteroides fermentans	Bacteria	__Bacteroidetes	__Bacteroidia	__Bacteroidales	__Porphyromonadaceae	__Macellibacteroides	__Macellibacteroides fermentans	0	0	0	0	0	0	0	0	0	0	0	0.0114038	0	0	0	0.0028748	0.0334896	0	0	0	0	0	0	0	0	0	0	0	0	0	0	0	0	0	0	0	0	0	0	0	0	0
Bacteria; __Proteobacteria; __Alphaproteobacteria; __Rhizobiales; __Phyllobacteriaceae; __Aquamicrobium; __Aquamicrobium defluvii	Bacteria	__Proteobacteria	__Alphaproteobacteria	__Rhizobiales	__Phyllobacteriaceae	__Aquamicrobium	__Aquamicrobium defluvii	0	0	0	0	0	0	0	0	0	0	0	0	0	0	0	0	0	0	0	0	0	0	0	0	0	0	0	0	0	0	0	0	0	0	0	0	0	0	0	0	0	0
Bacteria; __Bacteroidetes; __Bacteroidia; __Bacteroidales; __Bacteroidaceae; __Bacteroides; __Bacteroides caccae	Bacteria	__Bacteroidetes	__Bacteroidia	__Bacteroidales	__Bacteroidaceae	__Bacteroides	__Bacteroides caccae	0	0	0	0	0	0	0	0	0	0	0	0	0	0	0	0	0	0	0	0	0	0	0	0	0	0	0	0	0	0	0	0	0	0	0	0	0	0	0	0	0	0
Bacteria; __Bacteroidetes; __Bacteroidia; __Bacteroidales; __Dysgonamonadaceae; __Dysgonomonas; __Dysgonomonas gadei	Bacteria	__Bacteroidetes	__Bacteroidia	__Bacteroidales	__Dysgonamonadaceae	__Dysgonomonas	__Dysgonomonas gadei	0	0	0	0	0	0	0	0	0	0.00292099	0	0	0	0.00301759	0	0	0.0446528	0	0	0	0	0	0	0	0	0	0	0	0	0	0	0	0	0	0	0	0	0	0	0	0	0
Bacteria; __Bacteroidetes; __Bacteroidia; __Bacteroidales; __Tannerellaceae; __Parabacteroides; __Parabacteroides chinchillae	Bacteria	__Bacteroidetes	__Bacteroidia	__Bacteroidales	__Tannerellaceae	__Parabacteroides	__Parabacteroides chinchillae	0	0	0	0	0	0	0	0	0	0	0	0	0	0	0	0	0	0	0	0	0	0	0	0	0	0	0	0	0	0	0	0	0	0	0	0	0	0	0	0	0	0
Bacteria; __Bacteroidetes; __Bacteroidia; __Bacteroidales; __Tannerellaceae; __Parabacteroides; __Parabacteroides chinchillae	Bacteria	__Bacteroidetes	__Bacteroidia	__Bacteroidales	__Tannerellaceae	__Parabacteroides	__Parabacteroides chinchillae	0	0	0	0	0	0	0	0	0	0	0	0	0	0	0	0	0	0	0	0	0	0	0	0	0	0	0	0	0	0	0	0	0	0	0	0	0	0	0	0	0	0
Bacteria; __Bacteroidetes; __Bacteroidia; __Bacteroidales; __Porphyromonadaceae; __Macellibacteroides; __Macellibacteroides fermentans	Bacteria	__Bacteroidetes	__Bacteroidia	__Bacteroidales	__Porphyromonadaceae	__Macellibacteroides	__Macellibacteroides fermentans	0	0	0	0	0	0	0	0	0	0	0	0	0	0	0	0	0	0	0	0	0	0	0	0	0	0	0	0	0	0.0125277	0	0	0	0	0	0	0.00313991	0	0.00375657	0	0	0.0199694
Bacteria; __Bacteroidetes; __Bacteroidia; __Bacteroidales; __Porphyromonadaceae; __Fermentimonas; __Fermentimonas caenicola	Bacteria	__Bacteroidetes	__Bacteroidia	__Bacteroidales	__Porphyromonadaceae	__Fermentimonas	__Fermentimonas caenicola	0	0	0	0	0	0	0	0	0	0	0	0	0	0	0	0	0	0	0	0	0	0	0	0	0	0	0	0	0	0	0	0	0	0	0	0	0	0	0	0	0	0
Bacteria; __Proteobacteria; __Deltaproteobacteria; __Desulfovibrionales; __Desulfovibrionaceae; __Desulfovibrio; __Desulfovibrio intestinalis	Bacteria	__Proteobacteria	__Deltaproteobacteria	__Desulfovibrionales	__Desulfovibrionaceae	__Desulfovibrio	__Desulfovibrio intestinalis	0	0	0	0	0	0	0	0	0	0	0	0	0	0	0	0	0	0.00283913	0	0	0	0	0	0	0	0	0	0	0	0	0	0	0	0	0	0	0	0	0	0	0.0137632	0
Bacteria; __Firmicutes; __Clostridia; __Clostridiales; __Christensenellaceae; __Christensenella; __Christensenella minuta	Bacteria	__Firmicutes	__Clostridia	__Clostridiales	__Christensenellaceae	__Christensenella	__Christensenella minuta	0	0	0	0	0	0	0	0	0	0	0	0	0	0	0	0	0	0	0	0	0.00294829	0	0	0	0	0	0	0	0	0	0	0	0	0	0	0	0	0	0	0	0	0
Bacteria; __Synergistetes; __Synergistia; __Synergistales; __Synergistaceae; __Thermanaerovibrio; __Thermanaerovibrio acidaminovorans	Bacteria	__Synergistetes	__Synergistia	__Synergistales	__Synergistaceae	__Thermanaerovibrio	__Thermanaerovibrio acidaminovorans	0	0	0	0	0	0.00394462	0.00490581	0	0.0151418	0	0	0	0	0	0	0	0	0	0	0	0	0	0	0	0	0	0	0	0	0	0	0	0	0	0	0	0	0	0	0	0	0
Bacteria; __Bacteroidetes; __Bacteroidia; __Bacteroidales; __Dysgonamonadaceae; __Dysgonomonas; __Dysgonomonas gadei	Bacteria	__Bacteroidetes	__Bacteroidia	__Bacteroidales	__Dysgonamonadaceae	__Dysgonomonas	__Dysgonomonas gadei	0	0	0	0	0	0	0	0	0	0	0	0	0	0	0	0	0	0	0	0	0	0	0	0	0	0	0	0	0	0	0	0	0	0	0	0.00957121	0	0	0	0	0	0
Bacteria; __Firmicutes; __Negativicutes; __Veillonellales; __Veillonellaceae; __Veillonella; __Veillonella tobetsuensis	Bacteria	__Firmicutes	__Negativicutes	__Veillonellales	__Veillonellaceae	__Veillonella	__Veillonella tobetsuensis	0	0	0	0	0	0	0	0	0	0	0	0	0	0	0	0	0	0	0	0	0	0	0	0	0	0	0	0	0	0	0	0.00379766	0.00770802	0	0	0	0	0	0	0	0	0
Bacteria; __Firmicutes; __Negativicutes; __Veillonellales; __Veillonellaceae; __Veillonella; __Veillonella tobetsuensis	Bacteria	__Firmicutes	__Negativicutes	__Veillonellales	__Veillonellaceae	__Veillonella	__Veillonella tobetsuensis	0	0	0	0	0	0	0	0	0	0	0	0	0	0	0	0	0	0	0	0	0	0	0	0	0	0	0	0	0	0	0	0	0	0	0	0	0	0	0.00375657	0	0	0.0133129
Bacteria; __Bacteroidetes; __Bacteroidia; __Bacteroidales; __Tannerellaceae; __Parabacteroides; __Parabacteroides chinchillae	Bacteria	__Bacteroidetes	__Bacteroidia	__Bacteroidales	__Tannerellaceae	__Parabacteroides	__Parabacteroides chinchillae	0	0	0	0	0.0141218	0.00788924	0	0.0124445	0.00757088	0	0	0	0	0	0	0	0	0	0	0	0	0	0	0	0	0.00370494	0	0	0	0	0	0	0	0	0	0	0	0	0	0	0	0
Bacteria; __Proteobacteria; __Alphaproteobacteria; __Rhizobiales; __Phyllobacteriaceae; __Aquamicrobium; __Aquamicrobium defluvii	Bacteria	__Proteobacteria	__Alphaproteobacteria	__Rhizobiales	__Phyllobacteriaceae	__Aquamicrobium	__Aquamicrobium defluvii	0	0	0	0	0	0	0	0	0	0	0	0	0	0	0	0	0	0	0	0	0	0	0	0	0	0	0	0	0	0	0	0	0	0	0	0	0	0	0	0	0	0
Bacteria; __Synergistetes; __Synergistia; __Synergistales; __Synergistaceae; __Thermanaerovibrio; __Thermanaerovibrio velox	Bacteria	__Synergistetes	__Synergistia	__Synergistales	__Synergistaceae	__Thermanaerovibrio	__Thermanaerovibrio velox	0	0	0	0	0	0	0	0	0	0	0	0	0	0	0	0	0	0	0	0	0	0	0	0	0.00804408	0	0	0	0	0	0.0121256	0	0	0	0	0	0	0	0	0	0	0
Bacteria; __Synergistetes; __Synergistia; __Synergistales; __Synergistaceae; __Aminobacterium; __Aminobacterium colombiense	Bacteria	__Synergistetes	__Synergistia	__Synergistales	__Synergistaceae	__Aminobacterium	__Aminobacterium colombiense	0	0	0	0	0	0	0	0	0	0	0	0	0	0	0	0	0	0	0	0	0	0	0	0	0	0	0	0	0	0	0	0	0.015416	0.00651063	0	0	0	0	0	0	0	0
; __; __; __; __; __; __		__	__	__	__	__	__	0	0	0	0	0	0	0	0	0	0	0	0	0	0	0	0	0	0	0	0	0.00294829	0	0	0	0	0	0	0.00365323	0	0	0	0	0	0	0	0	0	0	0	0	0	0
; __; __; __; __; __; __		__	__	__	__	__	__	0	0	0	0	0	0	0	0	0.00378544	0	0	0	0	0	0	0	0	0	0	0	0	0.0125235	0	0	0	0	0	0	0	0	0	0	0	0	0	0	0	0	0	0	0	0
Bacteria; __Firmicutes; __Bacilli; __Lactobacillales; __Carnobacteriaceae; __Trichococcus; __Trichococcus alkaliphilus	Bacteria	__Firmicutes	__Bacilli	__Lactobacillales	__Carnobacteriaceae	__Trichococcus	__Trichococcus alkaliphilus	0	0	0	0	0	0	0	0	0	0	0	0	0	0	0	0	0	0	0.0135644	0.00744713	0	0	0	0	0	0	0	0	0	0	0	0	0	0	0	0	0	0	0	0	0	0
Bacteria; __Proteobacteria; __Gammaproteobacteria; __Enterobacterales; __Erwiniaceae; __Tatumella; __Tatumella saanichensis	Bacteria	__Proteobacteria	__Gammaproteobacteria	__Enterobacterales	__Erwiniaceae	__Tatumella	__Tatumella saanichensis	0	0	0	0	0	0	0	0	0	0	0	0	0	0	0	0	0	0.00567827	0	0	0	0	0	0	0	0	0	0	0	0	0	0	0	0	0	0.0047856	0	0	0	0	0	0
Bacteria; __Synergistetes; __Synergistia; __Synergistales; __Synergistaceae; __Thermovirga; __Thermovirga lienii	Bacteria	__Synergistetes	__Synergistia	__Synergistales	__Synergistaceae	__Thermovirga	__Thermovirga lienii	0	0	0	0	0	0	0	0	0	0	0	0	0	0	0	0	0	0	0	0	0	0	0	0	0	0	0	0	0	0	0	0	0	0	0	0	0.00313991	0	0	0	0	0
Bacteria; __Proteobacteria; __Deltaproteobacteria; __Desulfovibrionales; __Desulfomicrobiaceae; __Desulfomicrobium; __Desulfomicrobium escambiense	Bacteria	__Proteobacteria	__Deltaproteobacteria	__Desulfovibrionales	__Desulfomicrobiaceae	__Desulfomicrobium	__Desulfomicrobium escambiense	0	0	0	0	0	0	0	0	0	0	0	0	0	0	0	0	0	0	0	0	0.00294829	0	0	0	0	0	0	0	0	0	0	0	0	0	0.00343536	0	0	0	0	0	0	0
; __; __; __; __; __; __		__	__	__	__	__	__	0	0	0	0	0	0	0	0	0	0	0	0	0	0	0	0	0	0	0	0	0	0	0	0	0	0	0	0	0	0	0	0	0	0	0	0	0	0	0	0	0	0
Bacteria; __Firmicutes; __Clostridia; __Clostridiales; __Eubacteriaceae; __Alkalibacter; __Alkalibacter saccharofermentans	Bacteria	__Firmicutes	__Clostridia	__Clostridiales	__Eubacteriaceae	__Alkalibacter	__Alkalibacter saccharofermentans	0	0	0	0	0	0	0	0	0	0	0	0	0	0	0	0	0	0	0	0	0	0	0	0	0	0	0	0	0	0	0	0	0	0	0	0	0	0	0	0	0	0
Bacteria; __Proteobacteria; __Deltaproteobacteria; __Desulfovibrionales; __Desulfovibrionaceae; __Desulfovibrio; __Desulfovibrio simplex	Bacteria	__Proteobacteria	__Deltaproteobacteria	__Desulfovibrionales	__Desulfovibrionaceae	__Desulfovibrio	__Desulfovibrio simplex	0	0	0	0	0	0	0	0	0	0	0	0	0	0	0.0120649	0	0	0.00567827	0	0	0	0	0	0	0	0	0	0	0	0	0	0	0	0	0	0	0.00313991	0	0	0	0.0068816	0
Bacteria; __Proteobacteria; __Deltaproteobacteria; __Desulfobacterales; __Desulfobulbaceae; __Desulfobulbus; __Desulfobulbus rhabdoformis	Bacteria	__Proteobacteria	__Deltaproteobacteria	__Desulfobacterales	__Desulfobulbaceae	__Desulfobulbus	__Desulfobulbus rhabdoformis	0	0	0	0	0	0	0	0	0	0	0	0	0	0	0	0	0	0	0	0	0	0	0	0	0	0	0	0	0	0	0	0	0	0	0	0	0	0	0	0	0	0
Bacteria; __Proteobacteria; __Alphaproteobacteria; __Rhizobiales; __; __Methyloligella; __Methyloligella solikamskensis	Bacteria	__Proteobacteria	__Alphaproteobacteria	__Rhizobiales	__	__Methyloligella	__Methyloligella solikamskensis	0	0	0	0	0	0	0	0	0	0	0	0	0	0	0	0	0	0	0	0	0	0	0	0	0	0	0	0	0	0	0	0	0	0	0	0	0	0	0	0	0	0
Bacteria; __Proteobacteria; __Alphaproteobacteria; __; __; __Polymorphum; __Polymorphum gilvum	Bacteria	__Proteobacteria	__Alphaproteobacteria	__	__	__Polymorphum	__Polymorphum gilvum	0	0	0	0	0	0	0	0	0	0	0	0	0	0	0	0	0	0	0	0	0	0	0	0	0	0	0	0	0	0	0	0	0	0	0	0	0	0	0	0	0	0
Bacteria; __Bacteroidetes; __Sphingobacteriia; __Sphingobacteriales; __Sphingobacteriaceae; __Parapedobacter; __Parapedobacter defluvii	Bacteria	__Bacteroidetes	__Sphingobacteriia	__Sphingobacteriales	__Sphingobacteriaceae	__Parapedobacter	__Parapedobacter defluvii	0	0	0	0	0	0	0	0	0	0	0	0	0	0	0	0	0	0	0	0	0	0	0	0	0	0	0	0	0	0	0	0	0	0	0	0	0	0	0	0	0	0
Bacteria; __Firmicutes; __Erysipelotrichia; __Erysipelotrichales; __Erysipelotrichaceae; __Erysipelothrix; __Erysipelothrix inopinata	Bacteria	__Firmicutes	__Erysipelotrichia	__Erysipelotrichales	__Erysipelotrichaceae	__Erysipelothrix	__Erysipelothrix inopinata	0	0	0	0	0	0	0	0	0	0	0	0	0	0	0	0	0	0	0	0	0	0	0.00758754	0	0.00402204	0	0	0	0	0.0125277	0	0	0	0	0	0	0.00313991	0	0	0	0	0
Bacteria; __Proteobacteria; __Gammaproteobacteria; __Oceanospirillales; __Alcanivoracaceae; __Alcanivorax; __Alcanivorax nanhaiticus	Bacteria	__Proteobacteria	__Gammaproteobacteria	__Oceanospirillales	__Alcanivoracaceae	__Alcanivorax	__Alcanivorax nanhaiticus	0	0	0	0	0	0	0	0	0	0	0	0	0	0	0	0	0	0	0	0	0	0	0	0	0	0	0	0	0	0	0	0	0	0	0	0	0	0	0	0	0	0
Bacteria; __Actinobacteria; __Actinobacteria; __Micrococcales; __Microbacteriaceae; __Leucobacter; __Leucobacter albus	Bacteria	__Actinobacteria	__Actinobacteria	__Micrococcales	__Microbacteriaceae	__Leucobacter	__Leucobacter albus	0.00253743	0	0	0	0	0	0	0	0	0	0	0	0	0	0	0	0	0	0	0	0	0	0	0	0	0	0	0	0	0	0	0	0	0	0	0	0	0	0	0	0	0
Bacteria; __Bacteroidetes; __Bacteroidia; __Marinilabiliales; __Marinilabiliaceae; __Labilibacter; __Labilibacter marinus	Bacteria	__Bacteroidetes	__Bacteroidia	__Marinilabiliales	__Marinilabiliaceae	__Labilibacter	__Labilibacter marinus	0	0.00267044	0	0	0.0105914	0.00788924	0	0.00414817	0.00378544	0	0	0	0	0	0	0	0	0	0	0	0	0	0	0	0	0	0.00326318	0.00365323	0	0	0	0	0	0	0	0	0	0	0	0	0	0
Bacteria; __Proteobacteria; __Gammaproteobacteria; __Enterobacterales; __Enterobacteriaceae; __Enterobacter; __Enterobacter cloacae	Bacteria	__Proteobacteria	__Gammaproteobacteria	__Enterobacterales	__Enterobacteriaceae	__Enterobacter	__Enterobacter cloacae	0	0	0	0	0	0	0	0	0	0	0.00856751	0.00760254	0	0.00301759	0.00904868	0	0	0	0	0	0	0	0	0	0.00804408	0	0	0	0	0	0	0	0	0	0	0.0047856	0.00313991	0.00807005	0	0	0	0.00665646
Bacteria; __Bacteroidetes; __Bacteroidia; __Bacteroidales; __Bacteroidaceae; __Bacteroides; __Bacteroides graminisolvens	Bacteria	__Bacteroidetes	__Bacteroidia	__Bacteroidales	__Bacteroidaceae	__Bacteroides	__Bacteroides graminisolvens	0	0	0.00331895	0.00634055	0	0	0	0	0	0.00584197	0	0.0114038	0.00983929	0.00905278	0	0	0	0.00283913	0	0	0	0	0	0	0.00402204	0	0	0	0	0.00835178	0.00303141	0	0	0	0	0	0	0.0121051	0	0	0	0
Bacteria; __Firmicutes; __Clostridia; __Clostridiales; __Lachnospiraceae; __Anaerotignum; __Anaerotignum aminivorans	Bacteria	__Firmicutes	__Clostridia	__Clostridiales	__Lachnospiraceae	__Anaerotignum	__Anaerotignum aminivorans	0.00507485	0	0	0	0	0	0	0.0124445	0.00378544	0	0	0	0	0	0	0	0	0	0	0	0	0	0	0	0	0	0	0	0	0	0	0	0	0	0	0	0	0	0	0	0	0
Bacteria; __Bacteroidetes; __Bacteroidia; __Bacteroidales; __Porphyromonadaceae; __Macellibacteroides; __Macellibacteroides fermentans	Bacteria	__Bacteroidetes	__Bacteroidia	__Bacteroidales	__Porphyromonadaceae	__Macellibacteroides	__Macellibacteroides fermentans	0	0	0	0	0	0	0	0	0	0	0	0	0	0	0	0	0	0.00283913	0	0	0	0	0	0	0.00402204	0	0	0	0	0	0	0	0	0	0	0	0	0.00403502	0.00751315	0	0	0.00665646
Bacteria; __Synergistetes; __Synergistia; __Synergistales; __Synergistaceae; __Aminomonas; __Aminomonas paucivorans	Bacteria	__Synergistetes	__Synergistia	__Synergistales	__Synergistaceae	__Aminomonas	__Aminomonas paucivorans	0	0	0.00995685	0.00634055	0.00353045	0	0	0	0	0	0.00571167	0.00380127	0	0	0	0	0	0	0	0	0	0	0.00379377	0	0	0.0111148	0	0	0	0	0.00909422	0	0	0	0	0	0	0	0	0	0	0
Bacteria; __Firmicutes; __Clostridia; __Clostridiales; __Christensenellaceae; __Christensenella; __Christensenella minuta	Bacteria	__Firmicutes	__Clostridia	__Clostridiales	__Christensenellaceae	__Christensenella	__Christensenella minuta	0	0	0	0	0	0	0	0	0	0	0	0	0	0	0	0	0	0	0.00339109	0	0.00884486	0	0	0	0	0	0	0	0	0	0	0	0	0	0	0	0	0	0	0	0	0
Bacteria; __Firmicutes; __Clostridia; __Clostridiales; __Christensenellaceae; __Christensenella; __Christensenella minuta	Bacteria	__Firmicutes	__Clostridia	__Clostridiales	__Christensenellaceae	__Christensenella	__Christensenella minuta	0.00253743	0	0	0	0.00353045	0	0	0	0	0	0	0	0	0	0	0	0	0	0	0	0	0	0	0	0	0	0.00326318	0	0	0	0	0	0.011562	0.00325531	0	0	0	0	0.00375657	0.00449055	0.0068816	0
Bacteria; __Proteobacteria; __Deltaproteobacteria; __Desulfovibrionales; __Desulfovibrionaceae; __Desulfovibrio; __Desulfovibrio aminophilus	Bacteria	__Proteobacteria	__Deltaproteobacteria	__Desulfovibrionales	__Desulfovibrionaceae	__Desulfovibrio	__Desulfovibrio aminophilus	0	0	0	0	0	0	0	0	0	0	0	0	0	0	0	0.00862441	0	0	0.00339109	0.00372356	0	0	0	0	0	0	0.00978953	0.00365323	0	0	0	0	0	0	0	0	0	0	0	0	0	0
Bacteria; __Firmicutes; __Clostridia; __Clostridiales; __Ruminococcaceae; __Ruminococcus; __Ruminococcus albus	Bacteria	__Firmicutes	__Clostridia	__Clostridiales	__Ruminococcaceae	__Ruminococcus	__Ruminococcus albus	0	0	0	0	0	0	0	0	0	0	0	0	0	0	0	0	0	0	0	0	0.00884486	0	0	0	0	0	0	0.00365323	0	0	0	0	0	0	0	0	0	0	0	0	0	0
; __; __; __; __; __; __		__	__	__	__	__	__	0	0	0	0	0	0	0	0	0	0	0	0	0	0	0.00603245	0	0	0	0	0	0	0	0	0	0	0	0	0	0	0	0	0	0	0	0	0	0	0	0.00375657	0	0	0.00665646
Bacteria; __Firmicutes; __Clostridia; __Clostridiales; __Ruminococcaceae; __Flavonifractor; __Flavonifractor plautii	Bacteria	__Firmicutes	__Clostridia	__Clostridiales	__Ruminococcaceae	__Flavonifractor	__Flavonifractor plautii	0	0	0	0	0	0	0	0	0	0	0	0	0.00327976	0	0	0	0	0	0	0	0	0	0	0	0.00402204	0	0	0	0	0	0	0	0	0	0	0	0	0	0	0	0	0
Bacteria; __Proteobacteria; __Alphaproteobacteria; __Rhodospirillales; __Rhodospirillaceae; __Aliidongia; __Aliidongia dinghuensis	Bacteria	__Proteobacteria	__Alphaproteobacteria	__Rhodospirillales	__Rhodospirillaceae	__Aliidongia	__Aliidongia dinghuensis	0	0	0	0	0	0	0	0	0	0	0	0	0	0	0	0	0	0	0	0.00372356	0.00884486	0.00939261	0	0	0	0	0.00326318	0.00365323	0	0	0	0	0	0	0	0	0	0	0	0	0	0
Bacteria; __Proteobacteria; __Betaproteobacteria; __Burkholderiales; __Comamonadaceae; __Hydrogenophaga; __Hydrogenophaga intermedia	Bacteria	__Proteobacteria	__Betaproteobacteria	__Burkholderiales	__Comamonadaceae	__Hydrogenophaga	__Hydrogenophaga intermedia	0	0	0	0	0	0	0	0	0	0	0	0	0	0	0	0	0	0	0	0	0	0	0	0	0	0	0	0	0	0	0	0	0	0	0	0	0	0	0	0	0	0
Bacteria; __Firmicutes; __Negativicutes; __Veillonellales; __Veillonellaceae; __Veillonella; __Veillonella atypica	Bacteria	__Firmicutes	__Negativicutes	__Veillonellales	__Veillonellaceae	__Veillonella	__Veillonella atypica	0	0	0	0	0	0	0	0	0	0.00292099	0	0	0	0	0.00904868	0.0028748	0.0111632	0.0085174	0	0	0	0	0	0	0	0	0	0	0	0	0	0	0	0	0	0	0	0.00403502	0	0	0	0
Bacteria; __Bacteroidetes; __Bacteroidia; __Bacteroidales; __Porphyromonadaceae; __Macellibacteroides; __Macellibacteroides fermentans	Bacteria	__Bacteroidetes	__Bacteroidia	__Bacteroidales	__Porphyromonadaceae	__Macellibacteroides	__Macellibacteroides fermentans	0	0	0	0	0	0	0	0	0	0	0	0	0	0	0	0	0	0	0	0	0	0	0	0	0.00402204	0	0	0	0	0	0	0	0	0	0	0	0	0	0	0	0	0
Bacteria; __Firmicutes; __Clostridia; __Clostridiales; __Clostridiaceae; __Clostridium; __Clostridium peptidivorans	Bacteria	__Firmicutes	__Clostridia	__Clostridiales	__Clostridiaceae	__Clostridium	__Clostridium peptidivorans	0	0	0	0	0	0	0	0	0	0	0	0	0	0	0	0	0	0	0.0101733	0	0.00294829	0	0	0	0	0	0.00326318	0.00365323	0	0	0	0	0	0	0	0	0	0	0	0	0	0
; __; __; __; __; __; __		__	__	__	__	__	__	0	0	0	0	0	0	0	0	0	0	0	0	0	0	0.00301623	0	0	0	0	0	0	0	0	0	0	0	0	0	0	0	0	0.011393	0.00770802	0	0.00343536	0.0047856	0	0	0	0	0.0068816	0
Bacteria; __Lentisphaerae; __Lentisphaeria; __Victivallales; __Victivallaceae; __Victivallis; __Victivallis vadensis	Bacteria	__Lentisphaerae	__Lentisphaeria	__Victivallales	__Victivallaceae	__Victivallis	__Victivallis vadensis	0	0	0	0	0.0105914	0	0	0	0.00378544	0.00584197	0.00285584	0	0	0	0	0	0	0	0	0	0	0.00626174	0	0	0	0	0.00326318	0.00365323	0.00534616	0	0	0	0	0	0	0	0	0.00403502	0	0	0	0
Bacteria; __Synergistetes; __Synergistia; __Synergistales; __Synergistaceae; __Dethiosulfovibrio; __Dethiosulfovibrio salsuginis	Bacteria	__Synergistetes	__Synergistia	__Synergistales	__Synergistaceae	__Dethiosulfovibrio	__Dethiosulfovibrio salsuginis	0	0	0	0	0	0	0	0	0	0	0	0	0	0	0	0	0	0	0.00339109	0	0	0	0	0	0	0	0	0	0	0	0	0	0	0	0	0	0	0	0	0	0	0
Bacteria; __Firmicutes; __Clostridia; __Clostridiales; __Ruminococcaceae; __Sporobacter; __Sporobacter termitidis	Bacteria	__Firmicutes	__Clostridia	__Clostridiales	__Ruminococcaceae	__Sporobacter	__Sporobacter termitidis	0	0	0	0	0	0	0	0	0	0	0	0	0	0	0	0	0	0	0	0	0	0	0	0	0	0	0	0	0	0	0	0	0	0	0	0	0	0	0	0	0.0103224	0
Bacteria; __Synergistetes; __Synergistia; __Synergistales; __Synergistaceae; __Dethiosulfovibrio; __Dethiosulfovibrio salsuginis	Bacteria	__Synergistetes	__Synergistia	__Synergistales	__Synergistaceae	__Dethiosulfovibrio	__Dethiosulfovibrio salsuginis	0	0	0	0	0	0	0	0	0	0	0	0	0	0	0	0	0	0	0	0.00372356	0	0	0	0	0.00804408	0	0	0	0	0.00417589	0	0	0	0.00325531	0	0	0	0	0	0	0	0
Bacteria; __Firmicutes; __Clostridia; __Clostridiales; __Peptococcaceae; __Desulfitobacterium; __Desulfitobacterium hafniense	Bacteria	__Firmicutes	__Clostridia	__Clostridiales	__Peptococcaceae	__Desulfitobacterium	__Desulfitobacterium hafniense	0	0	0	0	0	0	0	0	0	0	0	0	0	0	0	0	0	0	0	0	0	0	0	0	0	0	0	0	0	0	0	0	0	0	0	0	0	0	0	0	0	0
Bacteria; __Acidobacteria; __Acidobacteriia; __Bryobacterales; __Bryobacteraceae; __Paludibaculum; __Paludibaculum fermentans	Bacteria	__Acidobacteria	__Acidobacteriia	__Bryobacterales	__Bryobacteraceae	__Paludibaculum	__Paludibaculum fermentans	0	0	0	0	0	0	0	0	0	0	0	0	0	0	0	0	0	0	0	0	0	0	0	0	0	0	0	0	0	0	0	0	0	0	0	0	0	0	0	0	0	0
; __; __; __; __; __; __		__	__	__	__	__	__	0	0	0	0	0	0	0	0	0	0	0	0	0	0	0	0	0	0	0.00339109	0	0	0	0	0	0	0	0.00978953	0	0	0	0	0	0	0	0	0	0	0	0	0	0	0
Bacteria; __Bacteroidetes; __Bacteroidia; __Bacteroidales; __Porphyromonadaceae; __Macellibacteroides; __Macellibacteroides fermentans	Bacteria	__Bacteroidetes	__Bacteroidia	__Bacteroidales	__Porphyromonadaceae	__Macellibacteroides	__Macellibacteroides fermentans	0	0	0	0	0	0	0	0	0	0	0.00285584	0	0	0.00905278	0	0.0028748	0	0	0	0	0	0	0	0	0	0	0	0	0	0	0	0	0	0	0	0	0	0	0	0	0	0
Bacteria; __Firmicutes; __Clostridia; __Clostridiales; __Hungateiclostridiaceae; __Hungateiclostridium; __Hungateiclostridium alkalicellulosi	Bacteria	__Firmicutes	__Clostridia	__Clostridiales	__Hungateiclostridiaceae	__Hungateiclostridium	__Hungateiclostridium alkalicellulosi	0	0	0	0	0	0	0	0	0	0	0	0	0	0	0	0	0	0	0	0	0	0	0	0	0	0	0	0	0	0	0	0	0	0	0	0	0	0	0	0	0	0
Bacteria; __Firmicutes; __Clostridia; __Clostridiales; __Eubacteriaceae; __Irregularibacter; __Irregularibacter muris	Bacteria	__Firmicutes	__Clostridia	__Clostridiales	__Eubacteriaceae	__Irregularibacter	__Irregularibacter muris	0	0	0	0	0	0	0	0	0	0	0	0	0	0	0	0	0	0	0.00678219	0.0111707	0.00294829	0.00313087	0	0	0	0	0.00652635	0.00365323	0	0.00417589	0	0	0	0	0	0	0	0	0.00375657	0	0.0034408	0
Bacteria; __Firmicutes; __Clostridia; __Clostridiales; __Christensenellaceae; __Christensenella; __Christensenella timonensis	Bacteria	__Firmicutes	__Clostridia	__Clostridiales	__Christensenellaceae	__Christensenella	__Christensenella timonensis	0	0	0	0	0	0	0.00490581	0	0.00378544	0	0	0	0	0	0	0	0	0	0	0	0.00294829	0.00626174	0	0	0	0.00370494	0.00652635	0	0	0	0	0	0	0	0	0	0	0	0	0	0	0
Bacteria; __Firmicutes; __Bacilli; __Bacillales; __Bacillaceae; __Oceanobacillus; __Oceanobacillus indicireducens	Bacteria	__Firmicutes	__Bacilli	__Bacillales	__Bacillaceae	__Oceanobacillus	__Oceanobacillus indicireducens	0	0	0	0	0	0	0	0	0	0	0	0	0	0	0	0	0	0	0.0101733	0	0	0.00313087	0	0	0	0	0.00326318	0	0	0	0	0	0	0	0	0	0	0	0	0	0	0
Bacteria; __Firmicutes; __Clostridia; __Clostridiales; __Lachnospiraceae; __Lachnoclostridium; __[Clostridium] celerecrescens	Bacteria	__Firmicutes	__Clostridia	__Clostridiales	__Lachnospiraceae	__Lachnoclostridium	__[Clostridium] celerecrescens	0	0	0	0	0	0	0	0	0	0	0	0	0	0	0	0	0	0	0.00339109	0	0	0	0	0.0110481	0	0	0	0	0	0	0	0	0	0	0	0	0	0.0121051	0	0	0	0
Bacteria; __Proteobacteria; __Gammaproteobacteria; __Enterobacterales; __Enterobacteriaceae; __Klebsiella; __Klebsiella michiganensis	Bacteria	__Proteobacteria	__Gammaproteobacteria	__Enterobacterales	__Enterobacteriaceae	__Klebsiella	__Klebsiella michiganensis	0	0	0	0	0	0	0	0	0	0	0	0.0114038	0.00327976	0	0	0	0	0	0	0	0	0	0	0	0	0	0	0	0	0	0	0	0	0	0	0	0	0	0	0	0	0
Bacteria; __Proteobacteria; __Alphaproteobacteria; __Rhodospirillales; __Rhodospirillaceae; __Aestuariispira; __Aestuariispira insulae	Bacteria	__Proteobacteria	__Alphaproteobacteria	__Rhodospirillales	__Rhodospirillaceae	__Aestuariispira	__Aestuariispira insulae	0	0	0	0	0	0	0	0	0	0	0	0	0	0	0	0	0	0	0	0	0	0	0	0	0	0	0	0	0	0	0	0	0	0	0	0	0	0	0	0	0	0
Bacteria; __Proteobacteria; __Deltaproteobacteria; __Desulfovibrionales; __Desulfomicrobiaceae; __Desulfomicrobium; __Desulfomicrobium hypogeium	Bacteria	__Proteobacteria	__Deltaproteobacteria	__Desulfovibrionales	__Desulfomicrobiaceae	__Desulfomicrobium	__Desulfomicrobium hypogeium	0	0	0	0	0	0	0	0	0	0	0	0	0	0	0	0	0	0	0	0	0	0	0	0	0	0	0	0	0	0	0	0	0	0	0	0	0	0	0	0	0	0
Bacteria; __Firmicutes; __Negativicutes; __Veillonellales; __Veillonellaceae; __Veillonella; __Veillonella dispar	Bacteria	__Firmicutes	__Negativicutes	__Veillonellales	__Veillonellaceae	__Veillonella	__Veillonella dispar	0	0	0	0	0	0	0	0	0	0	0	0	0	0	0	0	0	0	0	0	0	0	0	0	0	0	0	0	0	0	0	0	0	0	0	0.0143568	0	0	0	0	0	0.0199694
Bacteria; __Synergistetes; __Synergistia; __Synergistales; __Synergistaceae; __Dethiosulfovibrio; __Dethiosulfovibrio salsuginis	Bacteria	__Synergistetes	__Synergistia	__Synergistales	__Synergistaceae	__Dethiosulfovibrio	__Dethiosulfovibrio salsuginis	0	0	0	0	0	0	0	0	0	0	0	0	0	0	0	0	0	0	0	0	0	0	0	0	0	0	0.00978953	0	0	0	0	0	0	0	0	0	0	0	0	0	0	0
Bacteria; __Bacteroidetes; __Bacteroidia; __Bacteroidales; __Lentimicrobiaceae; __Lentimicrobium; __Lentimicrobium saccharophilum	Bacteria	__Bacteroidetes	__Bacteroidia	__Bacteroidales	__Lentimicrobiaceae	__Lentimicrobium	__Lentimicrobium saccharophilum	0	0	0	0	0	0	0	0	0	0	0	0	0	0	0	0	0	0	0	0	0	0	0	0	0	0	0	0	0	0	0	0	0	0	0	0	0	0	0	0	0	0
Bacteria; __Proteobacteria; __Gammaproteobacteria; __Enterobacterales; __Yersiniaceae; __Chania; __Chania multitudinisentens	Bacteria	__Proteobacteria	__Gammaproteobacteria	__Enterobacterales	__Yersiniaceae	__Chania	__Chania multitudinisentens	0	0	0	0	0	0	0	0	0	0	0	0	0	0	0	0	0	0	0	0	0	0	0	0	0	0	0	0	0	0	0	0	0	0	0	0	0	0	0.0112697	0	0	0
Bacteria; __Bacteroidetes; __Sphingobacteriia; __Sphingobacteriales; __Sphingobacteriaceae; __Pseudopedobacter; __Pseudopedobacter beijingensis	Bacteria	__Bacteroidetes	__Sphingobacteriia	__Sphingobacteriales	__Sphingobacteriaceae	__Pseudopedobacter	__Pseudopedobacter beijingensis	0	0	0	0	0	0	0	0	0	0	0	0	0	0	0	0	0	0	0	0	0	0	0	0	0	0	0	0	0	0	0	0	0	0	0	0	0	0	0	0	0	0
Bacteria; __Firmicutes; __Clostridia; __Clostridiales; __Christensenellaceae; __Christensenella; __Christensenella minuta	Bacteria	__Firmicutes	__Clostridia	__Clostridiales	__Christensenellaceae	__Christensenella	__Christensenella minuta	0	0	0	0	0.00353045	0	0	0	0	0	0	0	0	0	0	0	0	0	0.0101733	0	0	0	0	0	0	0	0.00326318	0.00730647	0	0	0	0	0	0	0	0	0	0	0	0	0	0
Bacteria; __Proteobacteria; __Betaproteobacteria; __Burkholderiales; __Comamonadaceae; __Delftia; __Delftia acidovorans	Bacteria	__Proteobacteria	__Betaproteobacteria	__Burkholderiales	__Comamonadaceae	__Delftia	__Delftia acidovorans	0	0	0	0	0	0	0	0	0	0	0	0	0	0.00905278	0.00603245	0.0028748	0	0	0	0	0	0	0	0	0	0	0	0	0	0	0	0	0	0	0	0	0	0	0	0	0	0
Bacteria; __Bacteroidetes; __Bacteroidia; __Bacteroidales; __Tannerellaceae; __Parabacteroides; __Parabacteroides chartae	Bacteria	__Bacteroidetes	__Bacteroidia	__Bacteroidales	__Tannerellaceae	__Parabacteroides	__Parabacteroides chartae	0	0	0	0	0	0	0	0	0	0	0	0	0	0	0	0	0	0	0	0	0	0	0	0	0	0	0	0	0	0	0	0	0	0	0	0	0	0	0	0	0	0
Bacteria; __Proteobacteria; __Deltaproteobacteria; __Desulfovibrionales; __Desulfovibrionaceae; __Desulfovibrio; __Desulfovibrio oxamicus	Bacteria	__Proteobacteria	__Deltaproteobacteria	__Desulfovibrionales	__Desulfovibrionaceae	__Desulfovibrio	__Desulfovibrio oxamicus	0	0	0	0	0	0	0	0	0	0	0	0	0	0	0	0	0	0	0	0	0	0	0	0	0	0	0	0	0	0	0	0.011393	0.00385401	0.00651063	0.00687073	0	0	0	0	0	0.0034408	0
Bacteria; __Bacteroidetes; __Bacteroidia; __Bacteroidales; __Porphyromonadaceae; __Macellibacteroides; __Macellibacteroides fermentans	Bacteria	__Bacteroidetes	__Bacteroidia	__Bacteroidales	__Porphyromonadaceae	__Macellibacteroides	__Macellibacteroides fermentans	0	0	0	0	0	0	0	0	0	0	0	0	0	0	0	0	0	0	0	0	0	0	0	0	0	0	0	0	0	0.00417589	0	0	0	0	0	0	0	0	0	0	0	0
Bacteria; __Firmicutes; __Clostridia; __Clostridiales; __Peptococcaceae; __Desulfonispora; __Desulfonispora thiosulfatigenes	Bacteria	__Firmicutes	__Clostridia	__Clostridiales	__Peptococcaceae	__Desulfonispora	__Desulfonispora thiosulfatigenes	0	0	0	0	0	0	0.00490581	0	0	0	0	0	0	0	0	0	0	0	0.00678219	0.00372356	0.00884486	0	0	0	0	0	0	0	0	0	0	0	0	0	0	0	0	0	0	0	0	0
Bacteria; __Bacteroidetes; __Bacteroidia; __Bacteroidales; __Tannerellaceae; __Parabacteroides; __Parabacteroides chartae	Bacteria	__Bacteroidetes	__Bacteroidia	__Bacteroidales	__Tannerellaceae	__Parabacteroides	__Parabacteroides chartae	0	0	0.0066379	0	0	0	0	0	0	0	0	0	0	0	0	0	0	0.0085174	0	0	0	0	0	0	0	0	0	0	0	0	0	0	0	0	0	0	0	0	0	0	0	0
Bacteria; __Proteobacteria; __Gammaproteobacteria; __Enterobacterales; __Enterobacteriaceae; __Kosakonia; __Kosakonia pseudosacchari	Bacteria	__Proteobacteria	__Gammaproteobacteria	__Enterobacterales	__Enterobacteriaceae	__Kosakonia	__Kosakonia pseudosacchari	0	0	0	0	0	0	0	0	0	0	0.00856751	0	0	0	0	0	0	0	0	0	0	0	0	0	0	0.00370494	0	0	0	0	0	0	0	0	0	0	0	0	0	0	0	0
Bacteria; __Proteobacteria; __Gammaproteobacteria; __Enterobacterales; __Enterobacteriaceae; __Rosenbergiella; __Rosenbergiella australiborealis	Bacteria	__Proteobacteria	__Gammaproteobacteria	__Enterobacterales	__Enterobacteriaceae	__Rosenbergiella	__Rosenbergiella australiborealis	0	0	0.00995685	0	0	0	0	0	0	0	0	0	0	0	0	0	0.0334896	0	0	0	0	0	0	0	0	0.00740988	0	0	0	0	0	0	0	0	0	0	0	0	0	0	0	0
Bacteria; __Proteobacteria; __Deltaproteobacteria; __Desulfovibrionales; __Desulfomicrobiaceae; __Desulfomicrobium; __Desulfomicrobium hypogeium	Bacteria	__Proteobacteria	__Deltaproteobacteria	__Desulfovibrionales	__Desulfomicrobiaceae	__Desulfomicrobium	__Desulfomicrobium hypogeium	0	0	0	0	0	0	0	0	0	0	0	0	0	0	0	0	0	0	0	0	0	0	0	0	0	0	0	0	0	0	0	0	0.00385401	0	0.00343536	0	0	0	0	0	0	0
Bacteria; __Firmicutes; __Clostridia; __Clostridiales; __Hungateiclostridiaceae; __Ruminiclostridium; __Ruminiclostridium cellobioparum	Bacteria	__Firmicutes	__Clostridia	__Clostridiales	__Hungateiclostridiaceae	__Ruminiclostridium	__Ruminiclostridium cellobioparum	0	0	0	0	0	0	0	0	0	0	0	0	0	0	0	0	0	0	0	0	0	0	0	0	0	0	0	0	0	0	0	0	0	0	0	0	0	0	0	0	0	0
; __; __; __; __; __; __		__	__	__	__	__	__	0	0	0	0	0	0	0	0	0	0.00876296	0.00285584	0	0.00983929	0	0	0	0	0.00567827	0	0	0	0	0	0	0	0	0	0	0	0	0	0.00379766	0.00385401	0	0	0	0.00313991	0	0	0	0.0068816	0
Bacteria; __Proteobacteria; __Deltaproteobacteria; __Desulfovibrionales; __Desulfovibrionaceae; __Desulfovibrio; __Desulfovibrio intestinalis	Bacteria	__Proteobacteria	__Deltaproteobacteria	__Desulfovibrionales	__Desulfovibrionaceae	__Desulfovibrio	__Desulfovibrio intestinalis	0	0	0	0	0	0	0	0	0	0	0	0	0	0	0	0	0	0	0	0	0	0	0	0	0	0	0	0	0	0	0	0	0	0	0	0	0	0	0	0	0	0
Bacteria; __Proteobacteria; __Deltaproteobacteria; __Desulfovibrionales; __Desulfomicrobiaceae; __Desulfomicrobium; __Desulfomicrobium baculatum	Bacteria	__Proteobacteria	__Deltaproteobacteria	__Desulfovibrionales	__Desulfomicrobiaceae	__Desulfomicrobium	__Desulfomicrobium baculatum	0.00253743	0	0	0	0	0	0	0	0	0	0	0	0	0	0	0	0	0	0	0	0	0	0	0	0	0	0.00326318	0	0	0	0	0	0	0	0	0	0	0	0	0.0134716	0	0
Bacteria; __Proteobacteria; __Deltaproteobacteria; __Desulfovibrionales; __Desulfovibrionaceae; __Desulfovibrio; __Desulfovibrio idahonensis	Bacteria	__Proteobacteria	__Deltaproteobacteria	__Desulfovibrionales	__Desulfovibrionaceae	__Desulfovibrio	__Desulfovibrio idahonensis	0	0	0	0	0	0	0	0	0	0	0	0	0.00327976	0	0.00301623	0	0	0	0	0	0	0	0	0	0	0	0	0	0	0	0	0	0.00385401	0	0	0	0.00313991	0	0	0	0	0
; __; __; __; __; __; __		__	__	__	__	__	__	0	0	0	0	0	0	0	0	0	0	0	0	0	0	0	0	0	0	0	0	0	0	0	0	0	0	0	0	0	0	0	0	0	0	0	0	0	0	0	0	0	0
Bacteria; __Firmicutes; __Clostridia; __Clostridiales; __Syntrophomonadaceae; __Syntrophomonas; __Syntrophomonas zehnderi	Bacteria	__Firmicutes	__Clostridia	__Clostridiales	__Syntrophomonadaceae	__Syntrophomonas	__Syntrophomonas zehnderi	0	0	0	0	0	0	0	0	0	0	0	0	0	0	0	0	0	0	0.00339109	0	0.00884486	0.00939261	0	0	0	0	0	0.00365323	0	0	0	0	0	0	0	0	0	0	0	0	0	0
Bacteria; __Bacteroidetes; __Bacteroidia; __Bacteroidales; __Bacteroidaceae; __Bacteroides; __Bacteroides finegoldii	Bacteria	__Bacteroidetes	__Bacteroidia	__Bacteroidales	__Bacteroidaceae	__Bacteroides	__Bacteroides finegoldii	0	0	0.0066379	0.00951083	0.00353045	0	0	0	0	0.00876296	0	0	0	0	0	0	0	0	0	0	0	0	0	0	0.00402204	0	0	0	0	0	0	0	0	0	0	0	0	0	0	0	0	0
Bacteria; __Bacteroidetes; __Cytophagia; __Cytophagales; __Cyclobacteriaceae; __Lunatimonas; __Lunatimonas salinarum	Bacteria	__Bacteroidetes	__Cytophagia	__Cytophagales	__Cyclobacteriaceae	__Lunatimonas	__Lunatimonas salinarum	0	0	0	0	0	0	0	0	0	0	0	0	0	0	0	0	0	0	0	0	0	0	0	0	0	0	0	0	0	0	0	0	0	0	0	0	0	0	0	0	0	0
Bacteria; __Proteobacteria; __Gammaproteobacteria; __Enterobacterales; __Enterobacteriaceae; __Klebsiella; __Klebsiella quasipneumoniae	Bacteria	__Proteobacteria	__Gammaproteobacteria	__Enterobacterales	__Enterobacteriaceae	__Klebsiella	__Klebsiella quasipneumoniae	0	0	0	0	0	0	0	0	0	0	0	0	0	0.00905278	0.00301623	0	0	0	0	0	0	0	0	0	0	0.00740988	0	0	0	0	0	0	0	0	0	0	0.00627983	0	0	0	0	0
; __; __; __; __; __; __		__	__	__	__	__	__	0	0	0	0	0	0	0	0	0	0	0	0	0	0	0	0.0028748	0	0	0	0	0	0	0	0	0	0	0	0	0	0	0	0	0	0	0	0	0	0	0	0	0.0068816	0
Bacteria; __Bacteroidetes; __Bacteroidia; __Bacteroidales; __Bacteroidaceae; __Bacteroides; __Bacteroides graminisolvens	Bacteria	__Bacteroidetes	__Bacteroidia	__Bacteroidales	__Bacteroidaceae	__Bacteroides	__Bacteroides graminisolvens	0	0	0	0	0	0	0	0	0	0	0	0	0	0	0	0	0	0	0	0	0	0	0	0	0	0.00740988	0	0	0	0	0	0	0	0	0	0	0	0	0	0	0	0
; __; __; __; __; __; __		__	__	__	__	__	__	0	0	0	0	0	0	0	0	0	0	0	0	0	0	0	0	0	0	0	0	0	0	0	0	0	0	0	0	0	0	0	0	0	0	0	0	0	0	0	0	0	0
Bacteria; __Firmicutes; __Clostridia; __Clostridiales; __Christensenellaceae; __Christensenella; __Christensenella minuta	Bacteria	__Firmicutes	__Clostridia	__Clostridiales	__Christensenellaceae	__Christensenella	__Christensenella minuta	0.00761228	0.00534088	0	0	0.0070609	0	0	0	0	0	0	0	0	0	0	0	0	0	0	0	0	0	0	0	0	0	0	0	0	0	0	0	0	0	0	0	0	0	0	0	0	0
Bacteria; __Proteobacteria; __Deltaproteobacteria; __Desulfovibrionales; __Desulfovibrionaceae; __Desulfovibrio; __Desulfovibrio intestinalis	Bacteria	__Proteobacteria	__Deltaproteobacteria	__Desulfovibrionales	__Desulfovibrionaceae	__Desulfovibrio	__Desulfovibrio intestinalis	0	0	0	0	0	0	0	0	0	0	0	0	0.00327976	0	0	0	0	0.0085174	0	0	0	0	0	0	0	0	0	0	0	0	0	0	0	0.00651063	0.00343536	0	0.00313991	0	0	0	0.0068816	0
Bacteria; __Bacteroidetes; __Flavobacteriia; __Flavobacteriales; __Flavobacteriaceae; __Eudoraea; __Eudoraea chungangensis	Bacteria	__Bacteroidetes	__Flavobacteriia	__Flavobacteriales	__Flavobacteriaceae	__Eudoraea	__Eudoraea chungangensis	0	0	0	0	0.0070609	0	0	0	0	0	0	0	0	0	0	0	0	0	0	0	0	0.00313087	0	0	0	0.00370494	0	0	0	0	0	0	0	0	0	0	0	0	0	0	0	0
Bacteria; __Bacteroidetes; __Bacteroidia; __Bacteroidales; __Porphyromonadaceae; __Macellibacteroides; __Macellibacteroides fermentans	Bacteria	__Bacteroidetes	__Bacteroidia	__Bacteroidales	__Porphyromonadaceae	__Macellibacteroides	__Macellibacteroides fermentans	0	0	0	0	0	0	0	0	0	0	0	0	0	0	0	0	0	0	0	0	0	0	0	0	0.00804408	0.00370494	0	0	0	0.00417589	0	0	0.00385401	0	0	0	0	0	0.00375657	0	0	0.00665646
; __; __; __; __; __; __		__	__	__	__	__	__	0	0	0	0	0	0	0	0	0	0.00292099	0.00285584	0.00760254	0.00983929	0	0	0	0	0	0	0	0	0	0	0	0	0	0	0	0	0	0	0	0	0	0	0	0	0	0	0	0	0
Bacteria; __Firmicutes; __Clostridia; __Clostridiales; __Lachnospiraceae; __Lachnoclostridium; __[Clostridium] saccharolyticum	Bacteria	__Firmicutes	__Clostridia	__Clostridiales	__Lachnospiraceae	__Lachnoclostridium	__[Clostridium] saccharolyticum	0.00253743	0	0	0	0	0	0	0	0	0.00876296	0	0	0.00327976	0	0	0	0	0	0	0	0	0	0	0	0	0	0	0	0	0	0	0	0.00385401	0	0	0.0047856	0	0.00403502	0	0.00449055	0.0034408	0
Bacteria; __Bacteroidetes; __Bacteroidia; __Bacteroidales; __Dysgonamonadaceae; __Proteiniphilum; __Proteiniphilum acetatigenes	Bacteria	__Bacteroidetes	__Bacteroidia	__Bacteroidales	__Dysgonamonadaceae	__Proteiniphilum	__Proteiniphilum acetatigenes	0	0	0	0	0	0	0	0	0	0	0.00856751	0	0	0.00905278	0.00603245	0.0028748	0.0334896	0	0	0	0	0	0	0	0	0	0	0	0	0.00417589	0	0	0	0	0	0	0	0	0	0	0	0
Bacteria; __Bacteroidetes; __Bacteroidia; __Marinilabiliales; __Marinilabiliaceae; __Labilibacter; __Labilibacter marinus	Bacteria	__Bacteroidetes	__Bacteroidia	__Marinilabiliales	__Marinilabiliaceae	__Labilibacter	__Labilibacter marinus	0	0	0	0	0	0	0	0	0	0	0	0	0	0	0	0	0	0	0	0	0	0	0	0	0	0	0	0	0	0	0	0	0	0	0	0	0	0	0	0	0	0
Bacteria; __Bacteroidetes; __Bacteroidia; __Bacteroidales; __Porphyromonadaceae; __Petrimonas; __Petrimonas mucosa	Bacteria	__Bacteroidetes	__Bacteroidia	__Bacteroidales	__Porphyromonadaceae	__Petrimonas	__Petrimonas mucosa	0.00761228	0	0	0	0	0	0	0	0	0	0	0	0	0	0	0	0	0	0	0	0	0	0	0.0036827	0	0	0	0	0	0	0.00303141	0	0	0	0	0	0	0	0.00751315	0	0	0
; __; __; __; __; __; __		__	__	__	__	__	__	0	0	0	0	0	0	0	0	0	0	0	0	0	0	0	0	0	0	0	0	0	0	0	0	0	0	0	0	0	0	0	0	0	0.00976594	0	0	0	0	0	0.00449055	0	0
Bacteria; __Bacteroidetes; __Bacteroidia; __Bacteroidales; __Porphyromonadaceae; __Macellibacteroides; __Macellibacteroides fermentans	Bacteria	__Bacteroidetes	__Bacteroidia	__Bacteroidales	__Porphyromonadaceae	__Macellibacteroides	__Macellibacteroides fermentans	0	0	0	0	0	0	0	0	0	0	0	0	0	0	0	0	0	0	0	0	0	0	0	0	0	0	0	0	0	0.00835178	0	0	0	0	0	0	0	0	0	0	0	0
Bacteria; __Spirochaetes; __Spirochaetia; __Spirochaetales; __Spirochaetaceae; __Sphaerochaeta; __Sphaerochaeta globosa	Bacteria	__Spirochaetes	__Spirochaetia	__Spirochaetales	__Spirochaetaceae	__Sphaerochaeta	__Sphaerochaeta globosa	0	0.00267044	0.00995685	0	0	0	0	0	0	0	0	0	0	0	0	0	0	0	0	0	0	0	0	0	0	0	0	0	0	0	0	0	0	0	0	0	0	0	0	0	0	0
; __; __; __; __; __; __		__	__	__	__	__	__	0	0	0	0	0	0	0	0	0	0	0	0	0	0	0	0	0	0	0	0	0	0	0	0	0	0	0	0	0	0	0	0	0	0	0	0	0	0	0	0	0	0
Bacteria; __Bacteroidetes; __Bacteroidia; __Bacteroidales; __Porphyromonadaceae; __Macellibacteroides; __Macellibacteroides fermentans	Bacteria	__Bacteroidetes	__Bacteroidia	__Bacteroidales	__Porphyromonadaceae	__Macellibacteroides	__Macellibacteroides fermentans	0	0	0	0	0	0	0	0	0	0	0	0	0	0	0	0	0	0	0	0	0	0	0.0113813	0.0073654	0	0	0	0	0.0106923	0	0	0	0	0	0	0	0	0	0	0	0	0
Bacteria; __Synergistetes; __Synergistia; __Synergistales; __Synergistaceae; __Lactivibrio; __Lactivibrio alcoholicus	Bacteria	__Synergistetes	__Synergistia	__Synergistales	__Synergistaceae	__Lactivibrio	__Lactivibrio alcoholicus	0	0	0	0	0	0.0118339	0	0.00414817	0	0	0	0	0	0	0	0	0	0	0	0	0	0	0	0	0	0	0	0	0	0	0	0	0	0	0	0	0	0	0	0	0	0
; __; __; __; __; __; __		__	__	__	__	__	__	0	0	0	0	0	0	0	0	0	0	0	0	0	0	0	0	0	0	0	0	0	0	0	0	0	0	0	0	0	0	0	0	0	0	0	0	0	0	0	0.0134716	0	0
Bacteria; __Bacteroidetes; __Bacteroidia; __Bacteroidales; __Lentimicrobiaceae; __Lentimicrobium; __Lentimicrobium saccharophilum	Bacteria	__Bacteroidetes	__Bacteroidia	__Bacteroidales	__Lentimicrobiaceae	__Lentimicrobium	__Lentimicrobium saccharophilum	0	0	0	0	0	0	0	0	0	0	0	0	0	0	0	0	0	0	0	0	0	0	0	0	0	0	0	0	0	0	0	0	0	0	0	0	0	0	0	0	0	0
Bacteria; __Synergistetes; __Synergistia; __Synergistales; __Synergistaceae; __Lactivibrio; __Lactivibrio alcoholicus	Bacteria	__Synergistetes	__Synergistia	__Synergistales	__Synergistaceae	__Lactivibrio	__Lactivibrio alcoholicus	0	0	0	0	0	0	0	0	0	0	0	0	0	0	0	0	0	0	0	0	0	0	0	0	0.00402204	0.00370494	0	0	0	0	0	0	0	0	0	0	0	0	0	0	0	0
Bacteria; __Firmicutes; __Bacilli; __Lactobacillales; __Carnobacteriaceae; __Trichococcus; __Trichococcus alkaliphilus	Bacteria	__Firmicutes	__Bacilli	__Lactobacillales	__Carnobacteriaceae	__Trichococcus	__Trichococcus alkaliphilus	0	0	0	0	0	0	0	0	0	0	0	0	0	0	0	0	0	0	0.00678219	0	0.00884486	0.00626174	0.00379377	0	0	0	0.00978953	0.00730647	0	0	0	0	0	0	0	0	0	0	0	0	0	0
; __; __; __; __; __; __		__	__	__	__	__	__	0	0	0	0	0	0	0	0	0	0	0	0	0	0	0	0	0	0	0	0	0	0	0	0	0	0	0	0	0	0	0	0	0.00770802	0.00325531	0	0	0	0	0	0.0134716	0	0
Bacteria; __Proteobacteria; __Betaproteobacteria; __Burkholderiales; __; __Rhizobacter; __Rhizobacter profundi	Bacteria	__Proteobacteria	__Betaproteobacteria	__Burkholderiales	__	__Rhizobacter	__Rhizobacter profundi	0	0	0	0	0	0	0	0	0	0	0.00285584	0	0	0	0	0	0	0	0	0	0	0	0	0	0	0	0	0	0	0	0	0	0	0	0	0	0	0	0	0	0	0
Bacteria; __Firmicutes; __Clostridia; __Clostridiales; __Lachnospiraceae; __Lachnoclostridium; __[Clostridium] indolis	Bacteria	__Firmicutes	__Clostridia	__Clostridiales	__Lachnospiraceae	__Lachnoclostridium	__[Clostridium] indolis	0	0	0	0	0	0	0	0	0	0	0	0.00380127	0.00983929	0	0	0	0	0	0	0	0	0	0	0	0	0	0	0	0	0	0	0	0	0	0	0	0	0	0	0.00449055	0	0
Bacteria; __Proteobacteria; __Deltaproteobacteria; __Desulfovibrionales; __Desulfomicrobiaceae; __Desulfomicrobium; __Desulfomicrobium hypogeium	Bacteria	__Proteobacteria	__Deltaproteobacteria	__Desulfovibrionales	__Desulfomicrobiaceae	__Desulfomicrobium	__Desulfomicrobium hypogeium	0	0	0	0	0	0	0	0	0	0	0	0.0114038	0	0	0.00301623	0.0028748	0.0334896	0.00567827	0	0	0	0	0	0	0	0	0	0	0	0	0	0	0	0	0	0	0	0	0.00751315	0.00449055	0	0
Bacteria; __Proteobacteria; __Deltaproteobacteria; __Desulfovibrionales; __Desulfovibrionaceae; __Desulfovibrio; __Desulfovibrio intestinalis	Bacteria	__Proteobacteria	__Deltaproteobacteria	__Desulfovibrionales	__Desulfovibrionaceae	__Desulfovibrio	__Desulfovibrio intestinalis	0	0	0	0	0	0	0	0	0	0	0	0	0	0	0.00301623	0	0	0	0	0	0	0	0	0	0	0	0	0	0	0	0.00303141	0	0.011562	0	0	0	0.00627983	0	0.00375657	0	0	0
Bacteria; __Firmicutes; __Clostridia; __Clostridiales; __Lachnospiraceae; __Anaerotignum; __Anaerotignum propionicum	Bacteria	__Firmicutes	__Clostridia	__Clostridiales	__Lachnospiraceae	__Anaerotignum	__Anaerotignum propionicum	0	0	0	0	0	0	0	0	0	0	0	0	0	0	0	0	0	0	0	0	0	0	0.0113813	0	0	0	0	0.0109597	0	0	0	0	0	0	0	0	0	0	0	0	0	0
Bacteria; __Proteobacteria; __Deltaproteobacteria; __Desulfovibrionales; __Desulfomicrobiaceae; __Desulfomicrobium; __Desulfomicrobium baculatum	Bacteria	__Proteobacteria	__Deltaproteobacteria	__Desulfovibrionales	__Desulfomicrobiaceae	__Desulfomicrobium	__Desulfomicrobium baculatum	0	0	0	0	0	0	0	0	0	0	0	0.00380127	0	0	0	0	0	0.00567827	0	0	0	0	0	0	0	0	0	0	0	0	0	0	0	0	0	0	0	0	0	0	0	0
Bacteria; __Firmicutes; __Clostridia; __Clostridiales; __Lachnospiraceae; __Anaerotignum; __Anaerotignum propionicum	Bacteria	__Firmicutes	__Clostridia	__Clostridiales	__Lachnospiraceae	__Anaerotignum	__Anaerotignum propionicum	0	0	0	0	0	0	0	0	0	0	0	0	0	0	0	0	0	0	0	0	0	0	0	0	0	0	0	0	0	0	0	0.011393	0	0	0	0	0	0	0	0	0	0
Bacteria; __Firmicutes; __Clostridia; __Clostridiales; __Peptococcaceae; __Desulfitibacter; __Desulfitibacter alkalitolerans	Bacteria	__Firmicutes	__Clostridia	__Clostridiales	__Peptococcaceae	__Desulfitibacter	__Desulfitibacter alkalitolerans	0	0	0	0	0	0	0	0	0	0	0	0	0	0	0	0	0	0	0	0	0	0.00939261	0	0	0	0	0	0	0	0	0	0	0	0	0	0	0	0	0	0	0	0
Bacteria; __Synergistetes; __Synergistia; __Synergistales; __Synergistaceae; __Dethiosulfovibrio; __Dethiosulfovibrio salsuginis	Bacteria	__Synergistetes	__Synergistia	__Synergistales	__Synergistaceae	__Dethiosulfovibrio	__Dethiosulfovibrio salsuginis	0	0	0	0	0	0	0	0	0	0	0	0	0	0	0	0	0	0	0	0	0	0	0	0	0	0	0	0	0.0160385	0	0	0	0	0	0	0	0	0	0	0	0	0
Bacteria; __Bacteroidetes; __Bacteroidia; __Bacteroidales; __Bacteroidaceae; __Bacteroides; __Bacteroides graminisolvens	Bacteria	__Bacteroidetes	__Bacteroidia	__Bacteroidales	__Bacteroidaceae	__Bacteroides	__Bacteroides graminisolvens	0	0	0	0	0	0	0	0	0	0	0	0.0114038	0	0	0	0	0	0	0	0	0	0	0	0	0	0	0	0	0	0	0	0	0	0	0	0	0	0	0	0	0	0
; __; __; __; __; __; __		__	__	__	__	__	__	0	0	0	0	0	0	0	0	0.0113563	0	0	0	0	0	0	0	0	0	0	0	0	0	0	0	0	0	0	0	0	0	0	0	0	0	0	0	0	0	0	0	0	0
Bacteria; __Proteobacteria; __Gammaproteobacteria; __Enterobacterales; __Enterobacteriaceae; __Klebsiella; __Klebsiella pneumoniae	Bacteria	__Proteobacteria	__Gammaproteobacteria	__Enterobacterales	__Enterobacteriaceae	__Klebsiella	__Klebsiella pneumoniae	0	0	0	0	0	0	0	0	0	0	0	0	0	0	0	0	0	0	0	0	0	0	0	0	0	0	0	0	0	0	0	0	0	0	0	0	0	0	0	0	0	0
Bacteria; __Synergistetes; __Synergistia; __Synergistales; __Synergistaceae; __Aminobacterium; __Aminobacterium colombiense	Bacteria	__Synergistetes	__Synergistia	__Synergistales	__Synergistaceae	__Aminobacterium	__Aminobacterium colombiense	0	0	0	0	0	0	0	0	0	0	0	0	0	0	0	0	0.0223264	0	0	0	0	0	0	0	0	0	0	0	0	0	0	0	0.00385401	0.00325531	0	0	0	0	0	0.0134716	0	0
Bacteria; __Proteobacteria; __Gammaproteobacteria; __Enterobacterales; __Enterobacteriaceae; __Klebsiella; __Klebsiella michiganensis	Bacteria	__Proteobacteria	__Gammaproteobacteria	__Enterobacterales	__Enterobacteriaceae	__Klebsiella	__Klebsiella michiganensis	0	0	0	0	0	0	0	0	0	0	0	0	0.00983929	0.00603519	0	0	0	0	0	0	0	0	0	0	0	0	0	0	0	0	0	0	0	0	0	0	0	0	0	0	0.0034408	0
Bacteria; __Synergistetes; __Synergistia; __Synergistales; __Synergistaceae; __Thermanaerovibrio; __Thermanaerovibrio acidaminovorans	Bacteria	__Synergistetes	__Synergistia	__Synergistales	__Synergistaceae	__Thermanaerovibrio	__Thermanaerovibrio acidaminovorans	0	0	0	0	0	0	0	0	0	0	0	0	0	0	0	0	0	0	0	0	0	0	0	0	0	0	0	0	0	0	0	0	0	0	0	0	0	0	0	0	0	0
; __; __; __; __; __; __		__	__	__	__	__	__	0	0	0	0	0	0	0	0	0	0	0	0	0	0	0	0	0	0	0	0	0	0	0	0	0	0	0	0	0	0	0	0	0	0	0	0	0	0	0	0	0	0
Bacteria; __Proteobacteria; __Alphaproteobacteria; __Rhodospirillales; __Rhodospirillaceae; __Novispirillum; __Novispirillum itersonii	Bacteria	__Proteobacteria	__Alphaproteobacteria	__Rhodospirillales	__Rhodospirillaceae	__Novispirillum	__Novispirillum itersonii	0	0	0	0	0	0	0	0	0	0	0	0	0	0	0	0	0	0	0	0	0.00884486	0	0	0	0	0	0	0	0	0	0	0	0	0	0	0	0	0	0	0	0	0
Bacteria; __Firmicutes; __Clostridia; __Clostridiales; __Lachnospiraceae; __Anaerotignum; __Anaerotignum propionicum	Bacteria	__Firmicutes	__Clostridia	__Clostridiales	__Lachnospiraceae	__Anaerotignum	__Anaerotignum propionicum	0	0	0	0	0	0	0	0	0	0	0	0	0	0	0	0	0	0	0	0	0	0	0	0	0	0	0	0	0	0	0	0	0	0	0	0	0	0	0	0	0	0
Bacteria; __Firmicutes; __Clostridia; __Clostridiales; __Lachnospiraceae; __Anaerotignum; __Anaerotignum propionicum	Bacteria	__Firmicutes	__Clostridia	__Clostridiales	__Lachnospiraceae	__Anaerotignum	__Anaerotignum propionicum	0	0	0	0	0	0	0	0	0	0	0	0	0	0	0	0	0	0	0	0	0	0	0	0	0	0	0	0	0	0	0	0	0	0	0	0	0	0	0	0	0	0
; __; __; __; __; __; __		__	__	__	__	__	__	0	0	0	0	0	0	0	0	0	0	0	0	0	0	0	0	0	0	0	0	0	0	0	0	0	0	0	0	0	0	0	0	0	0	0	0	0	0	0	0	0	0
Bacteria; __Proteobacteria; __Alphaproteobacteria; __Rhizobiales; __Brucellaceae; __Ochrobactrum; __Ochrobactrum endophyticum	Bacteria	__Proteobacteria	__Alphaproteobacteria	__Rhizobiales	__Brucellaceae	__Ochrobactrum	__Ochrobactrum endophyticum	0	0	0	0	0	0	0	0	0	0	0	0	0	0	0	0	0	0	0	0	0	0	0	0	0	0	0	0	0	0	0	0	0	0	0	0	0	0	0	0	0	0
Bacteria; __Bacteroidetes; __Bacteroidia; __Bacteroidales; __Bacteroidaceae; __Bacteroides; __Bacteroides intestinalis	Bacteria	__Bacteroidetes	__Bacteroidia	__Bacteroidales	__Bacteroidaceae	__Bacteroides	__Bacteroides intestinalis	0	0	0	0	0	0	0	0	0	0	0	0	0	0	0	0	0	0	0	0	0	0	0.00379377	0	0	0	0	0	0	0	0	0	0	0	0	0	0	0	0	0	0	0
Bacteria; __Firmicutes; __Clostridia; __Clostridiales; __Clostridiales Family XIII. Incertae Sedis; __Aminipila; __Aminipila butyrica	Bacteria	__Firmicutes	__Clostridia	__Clostridiales	__Clostridiales Family XIII. Incertae Sedis	__Aminipila	__Aminipila butyrica	0	0	0	0	0	0	0	0	0	0	0	0	0	0	0	0	0	0	0	0	0	0	0	0	0	0	0	0	0	0	0	0	0	0	0	0	0	0	0	0	0	0
Bacteria; __Synergistetes; __Synergistia; __Synergistales; __Synergistaceae; __Dethiosulfovibrio; __Dethiosulfovibrio salsuginis	Bacteria	__Synergistetes	__Synergistia	__Synergistales	__Synergistaceae	__Dethiosulfovibrio	__Dethiosulfovibrio salsuginis	0	0	0	0	0	0	0	0	0	0	0	0	0	0	0	0	0	0	0	0	0	0	0	0	0.0120661	0	0	0	0	0	0	0	0	0	0	0	0	0	0	0.00449055	0.0034408	0
Bacteria; __Firmicutes; __Clostridia; __Clostridiales; __Lachnospiraceae; __Lachnoclostridium; __[Clostridium] celerecrescens	Bacteria	__Firmicutes	__Clostridia	__Clostridiales	__Lachnospiraceae	__Lachnoclostridium	__[Clostridium] celerecrescens	0	0	0	0	0	0	0	0	0	0	0	0	0	0	0	0	0	0	0	0	0	0	0	0	0	0	0	0	0.0160385	0	0	0	0	0	0	0	0	0	0	0	0	0
Bacteria; __Synergistetes; __Synergistia; __Synergistales; __Synergistaceae; __Thermanaerovibrio; __Thermanaerovibrio acidaminovorans	Bacteria	__Synergistetes	__Synergistia	__Synergistales	__Synergistaceae	__Thermanaerovibrio	__Thermanaerovibrio acidaminovorans	0	0	0	0	0	0	0.0147174	0	0	0	0	0	0	0	0	0	0	0	0	0	0	0	0	0	0	0	0	0	0	0	0	0	0	0	0	0	0	0	0	0	0	0
Bacteria; __Proteobacteria; __Deltaproteobacteria; __Desulfobacterales; __Desulfobacteraceae; __Desulfobacter; __Desulfobacter vibrioformis	Bacteria	__Proteobacteria	__Deltaproteobacteria	__Desulfobacterales	__Desulfobacteraceae	__Desulfobacter	__Desulfobacter vibrioformis	0	0	0	0	0	0	0	0	0	0	0	0	0	0	0	0	0	0	0	0.0111707	0	0	0	0	0	0	0	0	0	0	0	0	0	0	0	0	0	0	0	0	0	0
Bacteria; __Proteobacteria; __Betaproteobacteria; __Burkholderiales; __Alcaligenaceae; __Castellaniella; __Castellaniella fermenti	Bacteria	__Proteobacteria	__Betaproteobacteria	__Burkholderiales	__Alcaligenaceae	__Castellaniella	__Castellaniella fermenti	0	0	0	0	0	0	0	0	0	0	0	0	0	0	0	0	0	0	0	0	0	0	0	0	0	0	0	0	0	0	0	0	0	0	0	0	0	0	0	0	0	0
Bacteria; __Proteobacteria; __Deltaproteobacteria; __Desulfovibrionales; __Desulfovibrionaceae; __Desulfovibrio; __Desulfovibrio intestinalis	Bacteria	__Proteobacteria	__Deltaproteobacteria	__Desulfovibrionales	__Desulfovibrionaceae	__Desulfovibrio	__Desulfovibrio intestinalis	0	0	0	0	0	0	0	0	0	0	0	0	0	0	0	0	0	0	0	0	0	0	0	0	0	0	0	0	0	0	0	0	0	0	0	0	0	0	0	0	0	0
Bacteria; __Bacteroidetes; __Bacteroidia; __Marinilabiliales; __Marinilabiliaceae; __Carboxylicivirga; __Carboxylicivirga taeanensis	Bacteria	__Bacteroidetes	__Bacteroidia	__Marinilabiliales	__Marinilabiliaceae	__Carboxylicivirga	__Carboxylicivirga taeanensis	0	0	0	0	0	0	0	0	0	0	0	0	0	0	0	0	0	0	0	0	0	0	0	0	0	0	0	0	0	0	0.00909422	0	0	0	0	0	0	0	0	0	0	0
Bacteria; __Proteobacteria; __Deltaproteobacteria; __Desulfovibrionales; __Desulfovibrionaceae; __Desulfovibrio; __Desulfovibrio mexicanus	Bacteria	__Proteobacteria	__Deltaproteobacteria	__Desulfovibrionales	__Desulfovibrionaceae	__Desulfovibrio	__Desulfovibrio mexicanus	0	0	0	0	0	0	0	0	0	0	0	0	0	0	0	0	0	0	0	0	0	0	0	0	0	0	0	0	0	0	0	0	0	0.00976594	0	0	0	0	0	0	0	0
Bacteria; __Bacteroidetes; __Bacteroidia; __Bacteroidales; __Lentimicrobiaceae; __Lentimicrobium; __Lentimicrobium saccharophilum	Bacteria	__Bacteroidetes	__Bacteroidia	__Bacteroidales	__Lentimicrobiaceae	__Lentimicrobium	__Lentimicrobium saccharophilum	0	0	0	0	0	0	0	0	0	0	0	0	0	0	0	0	0	0	0	0	0	0	0	0	0	0	0	0	0	0	0	0	0	0	0	0	0	0	0	0	0	0
Bacteria; __Spirochaetes; __Spirochaetia; __Spirochaetales; __Spirochaetaceae; __Sphaerochaeta; __Sphaerochaeta associata	Bacteria	__Spirochaetes	__Spirochaetia	__Spirochaetales	__Spirochaetaceae	__Sphaerochaeta	__Sphaerochaeta associata	0.00761228	0	0	0	0	0	0	0	0	0	0	0	0	0	0	0	0	0	0	0	0	0	0	0	0	0	0	0	0	0	0	0	0	0	0	0	0	0	0	0	0	0
Bacteria; __Proteobacteria; __Deltaproteobacteria; __Desulfovibrionales; __Desulfovibrionaceae; __Desulfovibrio; __Desulfovibrio simplex	Bacteria	__Proteobacteria	__Deltaproteobacteria	__Desulfovibrionales	__Desulfovibrionaceae	__Desulfovibrio	__Desulfovibrio simplex	0	0	0	0	0	0	0	0	0	0	0	0	0	0	0	0	0	0.0085174	0	0	0	0	0	0	0	0	0	0	0	0	0	0	0	0	0	0	0	0	0	0	0	0
Bacteria; __Synergistetes; __Synergistia; __Synergistales; __Synergistaceae; __Dethiosulfovibrio; __Dethiosulfovibrio salsuginis	Bacteria	__Synergistetes	__Synergistia	__Synergistales	__Synergistaceae	__Dethiosulfovibrio	__Dethiosulfovibrio salsuginis	0	0	0	0	0	0	0	0	0	0	0	0	0	0	0	0	0	0	0	0	0	0	0	0.0110481	0	0	0	0	0	0	0	0	0	0	0	0	0	0	0	0	0	0
Bacteria; __Synergistetes; __Synergistia; __Synergistales; __Synergistaceae; __Dethiosulfovibrio; __Dethiosulfovibrio salsuginis	Bacteria	__Synergistetes	__Synergistia	__Synergistales	__Synergistaceae	__Dethiosulfovibrio	__Dethiosulfovibrio salsuginis	0	0	0	0	0	0	0	0	0	0	0	0	0	0	0	0	0	0	0	0	0	0	0	0	0	0	0	0	0	0	0	0	0	0	0	0	0.00941974	0	0	0	0	0
Bacteria; __Firmicutes; __Clostridia; __Clostridiales; __Peptococcaceae; __Sporotomaculum; __Sporotomaculum syntrophicum	Bacteria	__Firmicutes	__Clostridia	__Clostridiales	__Peptococcaceae	__Sporotomaculum	__Sporotomaculum syntrophicum	0	0	0	0	0	0	0	0	0	0	0	0	0	0	0	0	0	0	0	0	0	0	0	0	0	0	0	0	0	0	0	0	0	0	0	0	0	0	0	0	0	0
Bacteria; __Proteobacteria; __Gammaproteobacteria; __Enterobacterales; __Enterobacteriaceae; __Klebsiella; __Klebsiella oxytoca	Bacteria	__Proteobacteria	__Gammaproteobacteria	__Enterobacterales	__Enterobacteriaceae	__Klebsiella	__Klebsiella oxytoca	0	0	0	0	0	0	0	0	0	0	0	0	0	0	0	0	0	0	0	0	0	0	0	0	0.0120661	0	0	0	0	0	0	0	0	0	0	0	0	0	0	0	0	0
Bacteria; __Proteobacteria; __Deltaproteobacteria; __Desulfovibrionales; __Desulfovibrionaceae; __Desulfovibrio; __Desulfovibrio intestinalis	Bacteria	__Proteobacteria	__Deltaproteobacteria	__Desulfovibrionales	__Desulfovibrionaceae	__Desulfovibrio	__Desulfovibrio intestinalis	0	0	0	0	0	0	0	0	0	0	0	0	0	0	0	0	0	0	0	0	0	0	0	0	0	0	0	0	0	0	0	0	0	0	0	0	0	0	0	0	0	0.0199694
Bacteria; __Bacteroidetes; __Flavobacteriia; __Flavobacteriales; __Flavobacteriaceae; __Eudoraea; __Eudoraea chungangensis	Bacteria	__Bacteroidetes	__Flavobacteriia	__Flavobacteriales	__Flavobacteriaceae	__Eudoraea	__Eudoraea chungangensis	0	0	0	0	0	0	0	0	0	0	0	0	0	0	0	0	0	0	0	0	0	0	0	0	0	0	0	0	0	0	0	0	0	0	0	0	0	0	0	0	0	0
Bacteria; __Firmicutes; __Clostridia; __Clostridiales; __Lachnospiraceae; __Anaerotignum; __Anaerotignum propionicum	Bacteria	__Firmicutes	__Clostridia	__Clostridiales	__Lachnospiraceae	__Anaerotignum	__Anaerotignum propionicum	0	0	0	0	0	0	0	0	0	0	0	0.0114038	0	0	0	0	0	0	0	0	0	0	0	0	0	0	0	0	0	0	0	0	0	0	0	0	0	0	0	0	0	0
; __; __; __; __; __; __		__	__	__	__	__	__	0	0	0	0	0	0	0	0	0	0	0	0	0	0	0	0	0	0	0	0	0	0	0	0	0	0	0	0	0	0	0	0	0	0	0	0	0	0	0	0	0	0
Bacteria; __Synergistetes; __Synergistia; __Synergistales; __Synergistaceae; __Dethiosulfovibrio; __Dethiosulfovibrio acidaminovorans	Bacteria	__Synergistetes	__Synergistia	__Synergistales	__Synergistaceae	__Dethiosulfovibrio	__Dethiosulfovibrio acidaminovorans	0	0	0	0	0	0	0	0	0	0	0	0	0	0	0	0	0	0	0	0	0	0	0	0	0	0	0	0	0	0	0	0	0	0	0	0	0	0	0	0	0	0
Bacteria; __Proteobacteria; __Deltaproteobacteria; __Desulfarculales; __Desulfarculaceae; __Desulfarculus; __Desulfarculus baarsii	Bacteria	__Proteobacteria	__Deltaproteobacteria	__Desulfarculales	__Desulfarculaceae	__Desulfarculus	__Desulfarculus baarsii	0	0	0	0	0	0	0	0	0	0	0	0	0	0	0	0	0	0	0	0	0	0	0	0	0	0	0	0	0	0	0	0	0	0	0	0	0	0	0	0	0	0
; __; __; __; __; __; __		__	__	__	__	__	__	0	0	0	0	0	0	0	0	0	0	0	0	0	0	0	0	0	0	0	0	0	0	0	0	0	0	0	0	0	0	0	0	0	0	0	0	0	0	0	0	0	0
; __; __; __; __; __; __		__	__	__	__	__	__	0	0	0	0	0	0	0	0	0	0	0.00856751	0	0	0	0	0	0	0	0	0	0	0	0	0	0	0	0	0	0	0	0	0	0	0	0	0	0	0	0	0	0	0
Bacteria; __Synergistetes; __Synergistia; __Synergistales; __Synergistaceae; __Aminobacterium; __Aminobacterium colombiense	Bacteria	__Synergistetes	__Synergistia	__Synergistales	__Synergistaceae	__Aminobacterium	__Aminobacterium colombiense	0	0	0	0	0	0	0	0	0	0	0	0	0	0	0	0	0	0	0	0	0	0	0	0	0	0	0	0	0	0	0	0	0	0	0	0	0	0	0	0	0	0
Bacteria; __Firmicutes; __Negativicutes; __Veillonellales; __Veillonellaceae; __Veillonella; __Veillonella dispar	Bacteria	__Firmicutes	__Negativicutes	__Veillonellales	__Veillonellaceae	__Veillonella	__Veillonella dispar	0	0	0	0	0	0	0	0	0	0	0	0	0	0	0	0	0.0334896	0	0	0	0	0	0	0	0	0	0	0	0	0	0	0	0	0	0	0	0	0	0	0	0	0
Bacteria; __Synergistetes; __Synergistia; __Synergistales; __Synergistaceae; __Aminobacterium; __Aminobacterium colombiense	Bacteria	__Synergistetes	__Synergistia	__Synergistales	__Synergistaceae	__Aminobacterium	__Aminobacterium colombiense	0	0	0	0	0	0	0	0	0	0	0	0	0	0	0	0	0	0	0	0	0	0	0	0	0	0	0	0	0	0	0	0.011393	0	0	0	0	0	0	0	0	0	0
; __; __; __; __; __; __		__	__	__	__	__	__	0	0	0	0	0	0	0	0	0	0	0	0	0	0	0	0	0	0	0	0	0	0	0	0	0	0	0	0	0	0	0	0	0	0	0	0	0	0	0	0	0	0
; __; __; __; __; __; __		__	__	__	__	__	__	0	0	0	0	0	0	0	0	0	0	0	0	0	0	0	0	0	0	0	0	0	0	0	0	0	0	0	0	0	0	0	0	0	0	0	0	0	0	0	0	0	0
Bacteria; __Bacteroidetes; __Bacteroidia; __Bacteroidales; __Lentimicrobiaceae; __Lentimicrobium; __Lentimicrobium saccharophilum	Bacteria	__Bacteroidetes	__Bacteroidia	__Bacteroidales	__Lentimicrobiaceae	__Lentimicrobium	__Lentimicrobium saccharophilum	0	0	0	0	0	0	0	0	0	0	0	0	0	0	0	0	0	0	0	0	0	0	0	0	0	0.0111148	0	0	0	0	0	0	0	0	0	0	0	0	0	0	0	0
Bacteria; __Synergistetes; __Synergistia; __Synergistales; __Synergistaceae; __Thermanaerovibrio; __Thermanaerovibrio velox	Bacteria	__Synergistetes	__Synergistia	__Synergistales	__Synergistaceae	__Thermanaerovibrio	__Thermanaerovibrio velox	0	0	0	0	0	0	0	0	0	0	0	0	0	0	0	0	0	0	0	0	0	0	0	0	0	0	0	0	0	0	0	0	0	0	0	0	0	0	0	0	0	0
Bacteria; __Proteobacteria; __Deltaproteobacteria; __Desulfuromonadales; __Geobacteraceae; __Geobacter; __Geobacter anodireducens	Bacteria	__Proteobacteria	__Deltaproteobacteria	__Desulfuromonadales	__Geobacteraceae	__Geobacter	__Geobacter anodireducens	0	0	0	0	0	0	0	0	0	0	0	0	0	0	0	0	0	0	0	0	0	0	0	0	0	0	0	0	0	0	0	0	0	0	0	0	0	0	0	0	0	0
; __; __; __; __; __; __		__	__	__	__	__	__	0	0	0	0	0	0	0	0	0	0	0	0	0	0	0	0	0	0	0	0	0	0	0	0	0	0	0	0	0	0	0	0.011393	0	0	0	0	0	0	0	0	0	0
Bacteria; __Proteobacteria; __Deltaproteobacteria; __Desulfovibrionales; __Desulfovibrionaceae; __Desulfovibrio; __Desulfovibrio mexicanus	Bacteria	__Proteobacteria	__Deltaproteobacteria	__Desulfovibrionales	__Desulfovibrionaceae	__Desulfovibrio	__Desulfovibrio mexicanus	0	0	0	0	0	0	0	0	0	0	0	0	0	0	0	0	0	0	0	0	0	0	0	0	0	0	0	0	0	0	0	0	0	0	0	0	0.00941974	0	0	0	0	0
Bacteria; __Proteobacteria; __Alphaproteobacteria; __Rhizobiales; __Bartonellaceae; __Bartonella; __Bartonella apis	Bacteria	__Proteobacteria	__Alphaproteobacteria	__Rhizobiales	__Bartonellaceae	__Bartonella	__Bartonella apis	0	0	0	0	0	0	0	0	0	0	0	0	0	0	0	0	0	0	0	0	0	0	0	0	0	0	0	0	0	0	0	0	0	0	0	0	0	0	0	0	0	0
Bacteria; __Bacteroidetes; __Bacteroidia; __Bacteroidales; __Tannerellaceae; __Parabacteroides; __Parabacteroides chartae	Bacteria	__Bacteroidetes	__Bacteroidia	__Bacteroidales	__Tannerellaceae	__Parabacteroides	__Parabacteroides chartae	0	0	0	0	0	0	0	0	0	0	0	0	0	0	0	0	0	0	0	0	0	0	0	0	0	0	0	0	0	0	0	0	0	0	0	0	0	0	0	0	0	0
Bacteria; __Synergistetes; __Synergistia; __Synergistales; __Synergistaceae; __Dethiosulfovibrio; __Dethiosulfovibrio acidaminovorans	Bacteria	__Synergistetes	__Synergistia	__Synergistales	__Synergistaceae	__Dethiosulfovibrio	__Dethiosulfovibrio acidaminovorans	0	0	0	0	0	0	0	0	0	0	0	0	0	0	0	0	0	0	0	0	0	0	0	0	0	0	0	0	0	0	0	0.011393	0	0	0	0	0	0	0	0	0	0
Bacteria; __Bacteroidetes; __Bacteroidia; __Marinilabiliales; __Marinilabiliaceae; __Labilibacter; __Labilibacter marinus	Bacteria	__Bacteroidetes	__Bacteroidia	__Marinilabiliales	__Marinilabiliaceae	__Labilibacter	__Labilibacter marinus	0	0	0	0	0	0.00394462	0.00490581	0	0	0	0	0	0	0	0	0	0	0	0	0.0111707	0	0	0	0	0	0	0	0	0	0	0.00303141	0	0	0	0	0	0	0	0	0	0	0
Bacteria; __Bacteroidetes; __Bacteroidia; __Bacteroidales; __Dysgonamonadaceae; __Dysgonomonas; __Dysgonomonas oryzarvi	Bacteria	__Bacteroidetes	__Bacteroidia	__Bacteroidales	__Dysgonamonadaceae	__Dysgonomonas	__Dysgonomonas oryzarvi	0	0	0	0	0	0	0	0	0	0	0	0	0	0	0	0	0	0	0	0	0	0	0	0	0	0	0	0	0	0	0	0	0	0	0	0	0	0	0	0	0	0
Bacteria; __Proteobacteria; __Betaproteobacteria; __Rhodocyclales; __Zoogloeaceae; __Thauera; __Thauera phenylacetica	Bacteria	__Proteobacteria	__Betaproteobacteria	__Rhodocyclales	__Zoogloeaceae	__Thauera	__Thauera phenylacetica	0	0	0	0	0	0	0	0	0	0	0	0	0	0	0	0	0	0	0	0	0	0	0	0	0	0	0	0	0	0	0	0	0	0	0	0	0	0	0	0	0	0
Bacteria; __Proteobacteria; __Deltaproteobacteria; __Desulfobacterales; __Desulfobacteraceae; __Desulfobacter; __Desulfobacter vibrioformis	Bacteria	__Proteobacteria	__Deltaproteobacteria	__Desulfobacterales	__Desulfobacteraceae	__Desulfobacter	__Desulfobacter vibrioformis	0	0	0	0	0	0	0	0	0	0	0	0	0	0	0	0	0	0	0	0.0111707	0	0	0	0	0	0	0	0	0	0	0	0	0	0	0	0	0	0	0	0	0	0
; __; __; __; __; __; __		__	__	__	__	__	__	0	0	0	0	0	0	0	0	0	0	0	0	0	0	0	0	0	0	0	0	0	0	0	0	0	0	0	0	0	0	0	0	0	0	0	0	0	0	0	0	0	0
Bacteria; __Proteobacteria; __Deltaproteobacteria; __Desulfobacterales; __Desulfobulbaceae; __Desulfobulbus; __Desulfobulbus rhabdoformis	Bacteria	__Proteobacteria	__Deltaproteobacteria	__Desulfobacterales	__Desulfobulbaceae	__Desulfobulbus	__Desulfobulbus rhabdoformis	0	0	0	0	0	0	0	0	0	0	0	0	0	0	0	0	0	0	0	0	0	0	0	0	0	0	0	0	0	0	0	0	0	0	0	0	0	0	0	0	0	0
Bacteria; __Proteobacteria; __Alphaproteobacteria; __Rhizobiales; __Rhizobiaceae; __Rhizobium; __Rhizobium helanshanense	Bacteria	__Proteobacteria	__Alphaproteobacteria	__Rhizobiales	__Rhizobiaceae	__Rhizobium	__Rhizobium helanshanense	0	0	0	0	0	0	0	0	0	0	0	0	0	0	0	0	0	0	0	0	0	0	0	0	0	0	0	0	0	0	0	0	0	0	0	0	0	0	0	0	0	0
Bacteria; __Proteobacteria; __Gammaproteobacteria; __Chromatiales; __Halothiobacillaceae; __Halothiobacillus; __Halothiobacillus kellyi	Bacteria	__Proteobacteria	__Gammaproteobacteria	__Chromatiales	__Halothiobacillaceae	__Halothiobacillus	__Halothiobacillus kellyi	0	0	0	0	0	0	0	0	0	0	0	0	0	0	0	0	0	0	0	0.0111707	0	0	0	0	0	0	0	0.0109597	0	0	0	0	0	0	0	0	0	0	0	0	0	0
; __; __; __; __; __; __		__	__	__	__	__	__	0	0	0	0	0	0	0	0	0	0	0	0	0	0	0	0	0	0	0	0	0	0	0	0	0	0	0	0	0	0	0	0	0	0	0	0	0	0	0	0	0	0
Bacteria; __Proteobacteria; __Deltaproteobacteria; __Desulfovibrionales; __Desulfovibrionaceae; __Desulfovibrio; __Desulfovibrio intestinalis	Bacteria	__Proteobacteria	__Deltaproteobacteria	__Desulfovibrionales	__Desulfovibrionaceae	__Desulfovibrio	__Desulfovibrio intestinalis	0	0	0	0	0	0	0	0	0	0	0	0	0	0	0	0	0	0.0085174	0	0	0	0	0	0	0	0	0	0	0	0	0	0	0	0	0	0	0	0	0	0	0	0
Bacteria; __Proteobacteria; __Gammaproteobacteria; __Alteromonadales; __Colwelliaceae; __Thalassotalea; __Thalassotalea ponticola	Bacteria	__Proteobacteria	__Gammaproteobacteria	__Alteromonadales	__Colwelliaceae	__Thalassotalea	__Thalassotalea ponticola	0	0	0	0	0	0	0	0	0	0	0	0	0	0	0	0	0	0	0	0	0	0	0	0	0	0	0	0	0	0	0	0	0	0	0	0	0	0	0	0	0	0
Bacteria; __Bacteroidetes; __Flavobacteriia; __Flavobacteriales; __Flavobacteriaceae; __Lutaonella; __Lutaonella thermophila	Bacteria	__Bacteroidetes	__Flavobacteriia	__Flavobacteriales	__Flavobacteriaceae	__Lutaonella	__Lutaonella thermophila	0	0	0	0	0	0.0118339	0	0	0	0	0	0	0	0	0	0	0	0	0	0	0	0	0	0	0	0	0	0	0	0	0	0	0	0	0	0	0	0	0	0	0	0
Bacteria; __Firmicutes; __Negativicutes; __Veillonellales; __Veillonellaceae; __Veillonella; __Veillonella denticariosi	Bacteria	__Firmicutes	__Negativicutes	__Veillonellales	__Veillonellaceae	__Veillonella	__Veillonella denticariosi	0	0	0	0	0	0	0	0	0	0	0	0	0	0	0	0	0.0334896	0	0	0	0	0	0	0	0	0	0	0	0	0	0	0	0	0	0	0	0	0	0	0	0	0
Bacteria; __Synergistetes; __Synergistia; __Synergistales; __Synergistaceae; __Dethiosulfovibrio; __Dethiosulfovibrio salsuginis	Bacteria	__Synergistetes	__Synergistia	__Synergistales	__Synergistaceae	__Dethiosulfovibrio	__Dethiosulfovibrio salsuginis	0	0	0	0	0	0	0	0	0	0	0	0	0	0	0	0	0	0	0	0	0	0	0.0113813	0	0	0	0	0	0	0	0	0	0	0	0	0	0	0	0	0	0	0
; __; __; __; __; __; __		__	__	__	__	__	__	0	0	0	0	0	0	0	0	0	0	0	0	0	0	0	0	0	0	0	0	0	0	0	0	0	0	0	0	0	0	0	0	0	0	0	0	0	0	0	0	0	0
Bacteria; __Proteobacteria; __Gammaproteobacteria; __Aeromonadales; __Aeromonadaceae; __Aeromonas; __Aeromonas diversa	Bacteria	__Proteobacteria	__Gammaproteobacteria	__Aeromonadales	__Aeromonadaceae	__Aeromonas	__Aeromonas diversa	0	0	0	0	0	0	0	0	0	0	0	0	0	0	0	0	0	0	0	0	0	0	0	0	0	0	0	0	0	0	0	0	0	0	0	0	0	0	0	0	0	0
Bacteria; __Synergistetes; __Synergistia; __Synergistales; __Synergistaceae; __Thermanaerovibrio; __Thermanaerovibrio acidaminovorans	Bacteria	__Synergistetes	__Synergistia	__Synergistales	__Synergistaceae	__Thermanaerovibrio	__Thermanaerovibrio acidaminovorans	0	0	0	0	0	0	0	0	0	0	0	0	0.00983929	0	0	0	0	0	0	0	0	0	0	0	0	0	0	0	0	0	0	0	0	0	0	0	0	0	0	0	0	0
Bacteria; __Proteobacteria; __Deltaproteobacteria; __Desulfobacterales; __Desulfobacteraceae; __Desulfobacter; __Desulfobacter vibrioformis	Bacteria	__Proteobacteria	__Deltaproteobacteria	__Desulfobacterales	__Desulfobacteraceae	__Desulfobacter	__Desulfobacter vibrioformis	0	0	0	0	0	0	0	0	0	0	0	0	0	0	0	0	0	0	0	0	0	0	0	0	0	0	0	0	0	0	0	0	0	0	0	0	0	0	0	0	0	0
Bacteria; __Proteobacteria; __Deltaproteobacteria; __Desulfovibrionales; __Desulfovibrionaceae; __Desulfovibrio; __Desulfovibrio intestinalis	Bacteria	__Proteobacteria	__Deltaproteobacteria	__Desulfovibrionales	__Desulfovibrionaceae	__Desulfovibrio	__Desulfovibrio intestinalis	0	0	0	0	0	0	0	0	0	0	0	0	0	0	0	0	0	0	0	0	0	0	0	0	0	0	0	0	0	0	0	0	0	0	0	0	0	0	0	0	0	0
Bacteria; __Proteobacteria; __Gammaproteobacteria; __Enterobacterales; __Enterobacteriaceae; __Klebsiella; __Klebsiella oxytoca	Bacteria	__Proteobacteria	__Gammaproteobacteria	__Enterobacterales	__Enterobacteriaceae	__Klebsiella	__Klebsiella oxytoca	0	0	0	0	0	0	0	0	0	0	0	0.00380127	0	0.00301759	0	0.0028748	0	0	0	0	0	0	0	0	0	0	0	0	0	0	0	0	0	0	0	0	0	0	0.0112697	0	0	0
Bacteria; __Firmicutes; __Tissierellia; __; __; __Tepidimicrobium; __Tepidimicrobium xylanilyticum	Bacteria	__Firmicutes	__Tissierellia	__	__	__Tepidimicrobium	__Tepidimicrobium xylanilyticum	0	0	0	0	0	0	0	0	0	0	0	0	0	0	0	0	0	0	0	0	0	0	0	0	0	0	0	0	0	0	0.00909422	0	0	0	0	0	0	0	0	0	0	0
Bacteria; __Synergistetes; __Synergistia; __Synergistales; __Synergistaceae; __Dethiosulfovibrio; __Dethiosulfovibrio acidaminovorans	Bacteria	__Synergistetes	__Synergistia	__Synergistales	__Synergistaceae	__Dethiosulfovibrio	__Dethiosulfovibrio acidaminovorans	0	0	0	0	0	0	0	0	0	0	0	0	0	0	0	0	0	0	0	0	0	0	0	0	0.0120661	0	0	0	0	0	0	0	0	0	0	0	0	0	0	0	0	0
; __; __; __; __; __; __		__	__	__	__	__	__	0	0	0	0	0	0	0	0	0	0	0	0	0	0	0	0	0	0	0	0	0	0	0	0	0	0	0	0	0	0	0	0	0	0	0	0	0	0	0	0	0	0
Bacteria; __Synergistetes; __Synergistia; __Synergistales; __Synergistaceae; __Thermanaerovibrio; __Thermanaerovibrio velox	Bacteria	__Synergistetes	__Synergistia	__Synergistales	__Synergistaceae	__Thermanaerovibrio	__Thermanaerovibrio velox	0	0	0	0	0	0	0	0	0	0	0	0	0	0	0	0.0028748	0	0	0	0	0	0	0	0	0	0.00740988	0	0	0	0	0	0	0	0	0	0	0	0	0	0	0	0.0199694
Bacteria; __Bacteroidetes; __Bacteroidia; __Bacteroidales; __Bacteroidaceae; __Bacteroides; __Bacteroides graminisolvens	Bacteria	__Bacteroidetes	__Bacteroidia	__Bacteroidales	__Bacteroidaceae	__Bacteroides	__Bacteroides graminisolvens	0	0	0	0	0	0	0	0	0	0	0	0	0	0	0	0	0	0	0	0	0	0	0	0	0	0.00370494	0	0	0	0	0	0	0	0	0	0	0	0	0	0	0	0
Bacteria; __Proteobacteria; __Alphaproteobacteria; __Rhizobiales; __Rhizobiaceae; __Ensifer; __Ensifer alkalisoli	Bacteria	__Proteobacteria	__Alphaproteobacteria	__Rhizobiales	__Rhizobiaceae	__Ensifer	__Ensifer alkalisoli	0	0	0	0	0	0	0	0	0	0	0	0	0	0	0	0	0	0	0	0	0	0	0	0	0	0	0	0	0	0.0125277	0	0	0	0	0	0	0	0	0	0	0	0
Bacteria; __Firmicutes; __Tissierellia; __; __; __Tepidimicrobium; __Tepidimicrobium ferriphilum	Bacteria	__Firmicutes	__Tissierellia	__	__	__Tepidimicrobium	__Tepidimicrobium ferriphilum	0	0	0.00995685	0.00951083	0	0	0	0	0	0	0	0	0	0	0	0	0	0	0	0	0	0	0	0	0	0	0	0	0	0	0	0	0	0	0	0	0	0	0	0	0	0
Bacteria; __Firmicutes; __Clostridia; __Clostridiales; __Syntrophomonadaceae; __Syntrophomonas; __Syntrophomonas bryantii	Bacteria	__Firmicutes	__Clostridia	__Clostridiales	__Syntrophomonadaceae	__Syntrophomonas	__Syntrophomonas bryantii	0	0	0	0	0	0	0	0	0	0	0	0	0	0	0	0	0	0	0	0	0	0	0	0	0	0	0	0	0	0	0	0	0	0	0	0	0	0	0	0	0	0
Bacteria; __Bacteroidetes; __Bacteroidia; __Bacteroidales; __Dysgonamonadaceae; __Proteiniphilum; __Proteiniphilum acetatigenes	Bacteria	__Bacteroidetes	__Bacteroidia	__Bacteroidales	__Dysgonamonadaceae	__Proteiniphilum	__Proteiniphilum acetatigenes	0	0	0	0	0	0	0	0	0	0	0	0	0	0	0	0	0	0	0	0	0	0	0	0	0	0	0	0	0	0	0	0	0	0	0	0	0	0	0.0112697	0	0	0
Bacteria; __Firmicutes; __Clostridia; __Clostridiales; __Christensenellaceae; __Christensenella; __Christensenella minuta	Bacteria	__Firmicutes	__Clostridia	__Clostridiales	__Christensenellaceae	__Christensenella	__Christensenella minuta	0	0	0	0	0	0	0	0	0	0	0	0	0	0	0	0	0	0	0	0.00372356	0.00884486	0	0	0	0	0	0	0	0	0	0	0	0	0	0	0	0	0	0	0	0	0
Bacteria; __Bacteroidetes; __Flavobacteriia; __Flavobacteriales; __Flavobacteriaceae; __Moheibacter; __Moheibacter stercoris	Bacteria	__Bacteroidetes	__Flavobacteriia	__Flavobacteriales	__Flavobacteriaceae	__Moheibacter	__Moheibacter stercoris	0	0	0	0	0	0	0	0	0	0	0	0	0	0	0	0	0	0	0	0	0	0.00939261	0	0	0	0	0	0	0	0	0	0	0	0	0	0	0	0	0	0	0	0
Bacteria; __Bacteroidetes; __Chitinophagia; __Chitinophagales; __Chitinophagaceae; __Niabella; __Niabella hibiscisoli	Bacteria	__Bacteroidetes	__Chitinophagia	__Chitinophagales	__Chitinophagaceae	__Niabella	__Niabella hibiscisoli	0	0	0	0	0	0.0118339	0	0	0	0	0	0	0	0	0	0	0	0	0	0	0	0	0	0	0	0	0	0	0	0	0	0	0	0	0	0	0	0	0	0	0	0
Bacteria; __Firmicutes; __Clostridia; __Clostridiales; __Ruminococcaceae; __Flavonifractor; __Flavonifractor plautii	Bacteria	__Firmicutes	__Clostridia	__Clostridiales	__Ruminococcaceae	__Flavonifractor	__Flavonifractor plautii	0	0	0	0	0	0	0	0	0	0	0	0	0	0	0	0	0	0	0	0	0	0	0	0	0	0	0	0	0	0	0	0	0	0	0	0	0	0	0	0	0	0
Bacteria; __Firmicutes; __Bacilli; __Lactobacillales; __Carnobacteriaceae; __Trichococcus; __Trichococcus alkaliphilus	Bacteria	__Firmicutes	__Bacilli	__Lactobacillales	__Carnobacteriaceae	__Trichococcus	__Trichococcus alkaliphilus	0	0	0	0	0	0	0	0	0	0	0	0	0	0	0	0	0	0	0	0	0	0	0	0.0110481	0	0	0	0	0	0	0	0	0	0	0	0	0	0	0	0	0	0
; __; __; __; __; __; __		__	__	__	__	__	__	0	0.00801132	0	0	0	0	0	0	0	0	0	0	0	0	0	0	0	0	0	0	0	0	0	0	0	0	0	0	0	0	0	0	0	0	0	0	0	0	0	0	0	0
Bacteria; __Proteobacteria; __Alphaproteobacteria; __Rhizobiales; __Phyllobacteriaceae; __Aquamicrobium; __Aquamicrobium defluvii	Bacteria	__Proteobacteria	__Alphaproteobacteria	__Rhizobiales	__Phyllobacteriaceae	__Aquamicrobium	__Aquamicrobium defluvii	0	0	0	0	0	0	0	0	0	0	0	0	0	0	0	0	0	0	0	0	0	0	0	0	0	0	0	0	0	0	0	0	0	0	0	0	0	0	0	0	0	0
; __; __; __; __; __; __		__	__	__	__	__	__	0	0	0	0	0	0	0	0	0	0	0	0	0	0	0	0	0	0	0	0	0	0	0	0	0	0	0	0	0	0	0	0	0	0	0	0	0	0	0	0	0	0
Bacteria; __Bacteroidetes; __Flavobacteriia; __Flavobacteriales; __Flavobacteriaceae; __Imtechella; __Imtechella halotolerans	Bacteria	__Bacteroidetes	__Flavobacteriia	__Flavobacteriales	__Flavobacteriaceae	__Imtechella	__Imtechella halotolerans	0	0	0	0	0	0	0	0	0	0	0	0	0	0	0	0	0	0	0	0	0	0	0	0	0	0	0	0	0	0	0	0	0	0	0	0	0	0	0	0	0	0
; __; __; __; __; __; __		__	__	__	__	__	__	0	0	0	0	0	0	0	0	0	0	0	0	0	0	0	0	0	0	0	0	0	0	0	0	0	0	0	0	0	0	0.00909422	0	0	0	0	0	0	0	0	0	0	0
; __; __; __; __; __; __		__	__	__	__	__	__	0	0	0	0	0	0	0	0	0	0	0	0	0	0	0.00904868	0	0	0	0	0	0	0	0	0	0	0	0	0	0	0	0	0	0	0	0	0	0	0	0	0	0	0
Bacteria; __Bacteroidetes; __Bacteroidia; __Bacteroidales; __Lentimicrobiaceae; __Lentimicrobium; __Lentimicrobium saccharophilum	Bacteria	__Bacteroidetes	__Bacteroidia	__Bacteroidales	__Lentimicrobiaceae	__Lentimicrobium	__Lentimicrobium saccharophilum	0	0	0	0	0	0	0	0	0	0	0	0	0	0	0	0	0	0	0	0	0	0	0	0	0	0	0	0	0	0	0	0	0	0	0	0	0	0	0	0	0	0
Bacteria; __Synergistetes; __Synergistia; __Synergistales; __Synergistaceae; __Thermanaerovibrio; __Thermanaerovibrio acidaminovorans	Bacteria	__Synergistetes	__Synergistia	__Synergistales	__Synergistaceae	__Thermanaerovibrio	__Thermanaerovibrio acidaminovorans	0	0	0	0	0	0	0	0	0	0.00876296	0	0	0	0	0	0	0	0	0	0	0	0	0	0	0	0	0	0	0	0	0	0	0	0	0	0	0	0	0	0	0	0
Bacteria; __Proteobacteria; __Betaproteobacteria; __Burkholderiales; __Comamonadaceae; __Comamonas; __Comamonas testosteroni	Bacteria	__Proteobacteria	__Betaproteobacteria	__Burkholderiales	__Comamonadaceae	__Comamonas	__Comamonas testosteroni	0	0	0	0	0	0	0	0	0	0	0	0	0	0	0	0.00862441	0	0	0	0	0	0	0	0	0	0	0	0	0	0	0	0	0	0	0	0	0	0	0	0	0	0
Bacteria; __Proteobacteria; __Deltaproteobacteria; __Desulfovibrionales; __Desulfovibrionaceae; __Desulfovibrio; __Desulfovibrio aminophilus	Bacteria	__Proteobacteria	__Deltaproteobacteria	__Desulfovibrionales	__Desulfovibrionaceae	__Desulfovibrio	__Desulfovibrio aminophilus	0	0	0	0	0	0	0	0	0	0	0	0	0	0	0	0	0	0	0	0	0	0	0	0	0	0	0	0	0	0	0	0	0	0	0	0	0	0	0	0	0	0
Bacteria; __Firmicutes; __Clostridia; __Clostridiales; __Catabacteriaceae; __Catabacter; __Catabacter hongkongensis	Bacteria	__Firmicutes	__Clostridia	__Clostridiales	__Catabacteriaceae	__Catabacter	__Catabacter hongkongensis	0	0	0	0	0	0	0	0	0	0	0	0	0	0	0	0	0	0	0	0	0	0	0	0	0	0	0	0	0	0	0	0	0	0	0	0	0	0	0	0	0	0
; __; __; __; __; __; __		__	__	__	__	__	__	0	0	0	0	0	0	0	0	0	0	0	0	0	0	0	0	0	0	0	0	0	0	0	0	0	0	0	0	0	0	0	0	0	0	0	0	0	0	0	0	0	0
; __; __; __; __; __; __		__	__	__	__	__	__	0	0	0	0	0	0	0	0	0.0113563	0	0	0	0	0	0	0	0	0	0	0	0	0	0	0	0	0	0	0	0	0	0	0	0	0	0	0	0	0	0	0	0	0
Bacteria; __Proteobacteria; __Betaproteobacteria; __Burkholderiales; __; __Thiomonas; __Thiomonas arsenitoxydans	Bacteria	__Proteobacteria	__Betaproteobacteria	__Burkholderiales	__	__Thiomonas	__Thiomonas arsenitoxydans	0	0	0	0	0	0	0	0	0	0	0	0	0	0	0	0	0	0	0	0	0	0	0	0	0	0	0	0	0	0	0	0	0	0	0	0	0	0	0	0	0	0
Bacteria; __Proteobacteria; __Deltaproteobacteria; __Desulfobacterales; __Desulfobacteraceae; __Desulfobacter; __Desulfobacter vibrioformis	Bacteria	__Proteobacteria	__Deltaproteobacteria	__Desulfobacterales	__Desulfobacteraceae	__Desulfobacter	__Desulfobacter vibrioformis	0	0	0	0	0	0	0	0	0	0	0	0	0	0	0	0	0	0	0	0	0.00884486	0	0	0	0	0	0	0	0	0	0	0	0	0	0	0	0	0	0	0	0	0
; __; __; __; __; __; __		__	__	__	__	__	__	0	0	0	0	0	0	0	0	0	0	0	0	0	0	0	0	0	0	0	0	0	0	0	0	0	0	0.00978953	0	0	0	0	0	0	0	0	0	0	0	0	0	0	0
; __; __; __; __; __; __		__	__	__	__	__	__	0	0	0	0	0	0	0	0	0	0	0	0	0	0	0	0	0	0	0	0	0	0	0	0	0	0	0	0	0	0	0	0	0	0.00976594	0	0	0	0	0	0	0	0
Bacteria; __Proteobacteria; __Gammaproteobacteria; __Enterobacterales; __Erwiniaceae; __Erwinia; __Erwinia billingiae	Bacteria	__Proteobacteria	__Gammaproteobacteria	__Enterobacterales	__Erwiniaceae	__Erwinia	__Erwinia billingiae	0	0	0	0	0	0	0	0	0	0	0	0	0	0	0	0	0	0	0	0	0	0	0	0	0	0.0111148	0	0	0	0	0	0	0	0	0	0	0	0	0	0	0	0
Bacteria; __Bacteroidetes; __Bacteroidia; __Bacteroidales; __Bacteroidaceae; __Bacteroides; __Bacteroides graminisolvens	Bacteria	__Bacteroidetes	__Bacteroidia	__Bacteroidales	__Bacteroidaceae	__Bacteroides	__Bacteroides graminisolvens	0	0	0	0	0	0	0	0	0	0	0.00285584	0.00380127	0.00327976	0	0	0	0	0	0	0	0	0	0	0	0	0	0	0	0	0.0125277	0.00909422	0	0	0	0	0	0	0	0	0	0	0
; __; __; __; __; __; __		__	__	__	__	__	__	0	0	0	0	0	0	0	0	0	0	0	0	0	0	0	0	0	0	0	0	0	0	0	0	0	0	0	0	0	0	0	0	0	0	0	0	0	0	0	0	0	0
; __; __; __; __; __; __		__	__	__	__	__	__	0	0	0	0	0	0	0	0	0	0	0	0	0	0	0	0	0	0	0	0	0	0	0	0	0	0	0	0	0	0	0	0	0	0	0	0	0	0	0	0	0	0
Bacteria; __Bacteroidetes; __Flavobacteriia; __Flavobacteriales; __Flavobacteriaceae; __Capnocytophaga; __Capnocytophaga canimorsus	Bacteria	__Bacteroidetes	__Flavobacteriia	__Flavobacteriales	__Flavobacteriaceae	__Capnocytophaga	__Capnocytophaga canimorsus	0	0	0	0	0	0	0	0	0	0	0	0	0	0	0	0	0	0	0	0	0	0	0	0	0	0	0	0	0	0	0	0	0	0	0	0	0	0	0	0	0	0
Bacteria; __Proteobacteria; __Alphaproteobacteria; __Rhizobiales; __Bradyrhizobiaceae; __Rhodopseudomonas; __Rhodopseudomonas palustris	Bacteria	__Proteobacteria	__Alphaproteobacteria	__Rhizobiales	__Bradyrhizobiaceae	__Rhodopseudomonas	__Rhodopseudomonas palustris	0	0	0	0	0	0	0	0	0	0	0	0	0	0	0	0	0	0	0	0	0	0	0	0	0	0	0	0	0	0	0	0	0	0	0	0	0	0	0	0	0	0
Bacteria; __Firmicutes; __Clostridia; __Clostridiales; __Clostridiales Family XIII. Incertae Sedis; __Aminipila; __Aminipila butyrica	Bacteria	__Firmicutes	__Clostridia	__Clostridiales	__Clostridiales Family XIII. Incertae Sedis	__Aminipila	__Aminipila butyrica	0	0	0	0	0	0	0	0	0	0	0	0	0	0	0	0	0	0	0	0	0	0	0	0	0	0	0	0	0	0	0	0	0	0	0	0	0	0	0	0	0	0
Bacteria; __Proteobacteria; __Deltaproteobacteria; __Desulfobacterales; __Desulfobacteraceae; __Desulfosarcina; __Desulfosarcina cetonica	Bacteria	__Proteobacteria	__Deltaproteobacteria	__Desulfobacterales	__Desulfobacteraceae	__Desulfosarcina	__Desulfosarcina cetonica	0	0	0	0	0	0	0	0	0	0	0	0	0	0	0	0	0	0	0	0	0	0	0	0	0	0	0	0	0	0	0	0	0	0	0	0	0	0	0	0	0	0
Bacteria; __Proteobacteria; __Deltaproteobacteria; __Desulfovibrionales; __Desulfovibrionaceae; __Desulfovibrio; __Desulfovibrio intestinalis	Bacteria	__Proteobacteria	__Deltaproteobacteria	__Desulfovibrionales	__Desulfovibrionaceae	__Desulfovibrio	__Desulfovibrio intestinalis	0	0	0	0	0	0	0	0	0	0	0	0	0	0	0	0	0	0	0	0	0	0	0	0	0	0	0	0	0	0	0	0	0	0	0	0	0	0	0	0	0	0
Bacteria; __Proteobacteria; __Deltaproteobacteria; __Desulfobacterales; __Desulfobulbaceae; __Desulfobulbus; __Desulfobulbus elongatus	Bacteria	__Proteobacteria	__Deltaproteobacteria	__Desulfobacterales	__Desulfobulbaceae	__Desulfobulbus	__Desulfobulbus elongatus	0	0	0	0	0	0	0	0	0	0	0	0	0	0	0	0	0	0	0	0	0	0	0	0	0	0	0	0	0	0	0	0	0	0	0	0	0	0	0	0	0	0
Bacteria; __Bacteroidetes; __Bacteroidia; __Bacteroidales; __Porphyromonadaceae; __Macellibacteroides; __Macellibacteroides fermentans	Bacteria	__Bacteroidetes	__Bacteroidia	__Bacteroidales	__Porphyromonadaceae	__Macellibacteroides	__Macellibacteroides fermentans	0	0	0	0.00634055	0	0	0	0	0	0	0	0	0.00327976	0	0	0	0	0	0	0	0	0	0	0	0	0	0	0	0	0	0	0	0	0	0	0	0	0	0	0	0	0
Bacteria; __Synergistetes; __Synergistia; __Synergistales; __Synergistaceae; __Aminivibrio; __Aminivibrio pyruvatiphilus	Bacteria	__Synergistetes	__Synergistia	__Synergistales	__Synergistaceae	__Aminivibrio	__Aminivibrio pyruvatiphilus	0	0	0	0	0	0	0	0	0	0	0	0	0	0	0	0	0	0	0	0	0	0	0	0	0	0.0111148	0	0	0	0	0	0	0	0	0	0	0	0	0	0	0	0
; __; __; __; __; __; __		__	__	__	__	__	__	0	0	0	0	0	0	0	0	0.0113563	0	0	0	0	0	0	0	0	0	0	0	0	0	0	0	0	0	0	0	0	0	0	0	0	0	0	0	0	0	0	0	0	0
Bacteria; __Firmicutes; __Negativicutes; __Veillonellales; __Veillonellaceae; __Veillonella; __Veillonella dispar	Bacteria	__Firmicutes	__Negativicutes	__Veillonellales	__Veillonellaceae	__Veillonella	__Veillonella dispar	0	0	0	0	0	0	0	0	0	0	0	0	0	0	0	0	0	0	0	0	0	0	0	0	0	0	0	0	0	0	0	0.011393	0	0	0	0	0.00313991	0	0	0	0	0
Bacteria; __Firmicutes; __Bacilli; __Lactobacillales; __Carnobacteriaceae; __Trichococcus; __Trichococcus alkaliphilus	Bacteria	__Firmicutes	__Bacilli	__Lactobacillales	__Carnobacteriaceae	__Trichococcus	__Trichococcus alkaliphilus	0	0	0	0	0	0	0	0	0	0	0	0	0	0	0	0	0	0	0	0	0	0	0	0	0	0	0	0	0.0160385	0	0	0	0	0	0	0	0	0	0	0	0	0
; __; __; __; __; __; __		__	__	__	__	__	__	0	0	0	0	0	0	0	0	0	0	0	0	0	0	0	0	0	0	0	0	0	0	0	0.0110481	0	0	0	0	0	0	0	0	0	0	0	0	0	0	0	0	0	0
Bacteria; __Synergistetes; __Synergistia; __Synergistales; __Synergistaceae; __Thermanaerovibrio; __Thermanaerovibrio velox	Bacteria	__Synergistetes	__Synergistia	__Synergistales	__Synergistaceae	__Thermanaerovibrio	__Thermanaerovibrio velox	0	0	0	0	0	0	0.0147174	0	0	0	0	0	0	0	0	0	0	0	0	0	0	0	0	0	0	0	0	0	0	0	0	0	0	0	0	0	0	0	0	0	0	0
Bacteria; __Proteobacteria; __Betaproteobacteria; __Burkholderiales; __Comamonadaceae; __Comamonas; __Comamonas testosteroni	Bacteria	__Proteobacteria	__Betaproteobacteria	__Burkholderiales	__Comamonadaceae	__Comamonas	__Comamonas testosteroni	0	0	0	0	0	0	0	0	0	0	0	0	0	0	0	0	0	0	0	0	0	0	0	0	0	0	0	0	0	0	0	0	0	0	0	0	0	0	0	0	0	0
; __; __; __; __; __; __		__	__	__	__	__	__	0	0	0	0	0	0	0	0	0.0113563	0	0	0	0	0	0	0	0	0	0	0	0	0	0	0	0	0	0	0	0	0	0	0	0	0	0	0	0	0	0	0	0	0
; __; __; __; __; __; __		__	__	__	__	__	__	0	0	0	0	0	0	0	0	0.0113563	0	0	0	0	0	0	0	0	0	0	0	0	0	0	0	0	0	0	0	0	0	0	0	0	0	0	0	0	0	0	0	0	0
Bacteria; __Bacteroidetes; __Bacteroidia; __Bacteroidales; __Bacteroidaceae; __Bacteroides; __Bacteroides graminisolvens	Bacteria	__Bacteroidetes	__Bacteroidia	__Bacteroidales	__Bacteroidaceae	__Bacteroides	__Bacteroides graminisolvens	0	0	0	0	0	0	0	0	0	0	0	0	0	0.00905278	0	0	0	0	0	0	0	0	0	0	0	0	0	0	0	0	0	0	0	0	0	0	0	0	0	0	0	0
Bacteria; __Proteobacteria; __Deltaproteobacteria; __Desulfovibrionales; __Desulfovibrionaceae; __Desulfovibrio; __Desulfovibrio simplex	Bacteria	__Proteobacteria	__Deltaproteobacteria	__Desulfovibrionales	__Desulfovibrionaceae	__Desulfovibrio	__Desulfovibrio simplex	0	0	0	0	0	0	0	0	0	0	0	0	0	0	0	0	0	0.00283913	0	0	0	0	0	0	0	0	0	0	0	0	0	0	0	0	0	0	0.00941974	0	0	0	0	0
Bacteria; __Synergistetes; __Synergistia; __Synergistales; __Synergistaceae; __Dethiosulfovibrio; __Dethiosulfovibrio acidaminovorans	Bacteria	__Synergistetes	__Synergistia	__Synergistales	__Synergistaceae	__Dethiosulfovibrio	__Dethiosulfovibrio acidaminovorans	0	0	0	0	0	0	0	0	0	0	0	0	0	0	0	0	0	0	0	0	0	0	0	0	0	0	0	0	0	0	0	0	0	0	0	0	0	0	0	0	0	0
Bacteria; __Proteobacteria; __Deltaproteobacteria; __Desulfovibrionales; __Desulfovibrionaceae; __Desulfovibrio; __Desulfovibrio magneticus	Bacteria	__Proteobacteria	__Deltaproteobacteria	__Desulfovibrionales	__Desulfovibrionaceae	__Desulfovibrio	__Desulfovibrio magneticus	0	0	0	0	0	0	0	0	0	0	0	0	0	0	0	0	0	0.0085174	0	0	0	0	0	0	0	0	0	0	0	0	0	0	0	0	0	0	0	0	0	0	0	0
Bacteria; __Synergistetes; __Synergistia; __Synergistales; __Synergistaceae; __Lactivibrio; __Lactivibrio alcoholicus	Bacteria	__Synergistetes	__Synergistia	__Synergistales	__Synergistaceae	__Lactivibrio	__Lactivibrio alcoholicus	0	0	0	0	0	0	0	0	0	0	0	0	0	0	0	0	0	0	0	0	0	0.00939261	0	0	0	0	0	0	0	0	0	0	0	0	0	0	0	0	0	0	0	0
Bacteria; __Proteobacteria; __Deltaproteobacteria; __Desulfobacterales; __Desulfobacteraceae; __Desulfobacter; __Desulfobacter vibrioformis	Bacteria	__Proteobacteria	__Deltaproteobacteria	__Desulfobacterales	__Desulfobacteraceae	__Desulfobacter	__Desulfobacter vibrioformis	0	0	0	0	0	0	0	0	0	0	0	0	0	0	0	0	0	0	0	0	0	0	0	0	0.0120661	0	0	0	0	0	0	0	0	0	0	0	0	0	0	0	0	0
Bacteria; __Chloroflexi; __Anaerolineae; __Anaerolineales; __Anaerolineaceae; __Pelolinea; __Pelolinea submarina	Bacteria	__Chloroflexi	__Anaerolineae	__Anaerolineales	__Anaerolineaceae	__Pelolinea	__Pelolinea submarina	0	0	0	0	0	0	0	0	0	0	0	0	0	0	0	0	0	0	0	0	0	0	0	0	0	0	0	0	0	0	0	0	0	0	0	0	0	0	0	0	0	0
Bacteria; __Proteobacteria; __Deltaproteobacteria; __Desulfobacterales; __Desulfobacteraceae; __Desulfobacula; __Desulfobacula toluolica	Bacteria	__Proteobacteria	__Deltaproteobacteria	__Desulfobacterales	__Desulfobacteraceae	__Desulfobacula	__Desulfobacula toluolica	0	0	0	0	0	0	0	0	0	0	0	0	0	0	0	0	0	0	0	0	0	0	0	0	0	0	0	0.0109597	0	0	0	0	0	0	0	0	0	0	0	0	0	0
Bacteria; __Firmicutes; __Bacilli; __Lactobacillales; __Carnobacteriaceae; __Trichococcus; __Trichococcus alkaliphilus	Bacteria	__Firmicutes	__Bacilli	__Lactobacillales	__Carnobacteriaceae	__Trichococcus	__Trichococcus alkaliphilus	0	0	0	0	0	0	0	0	0	0	0	0	0	0	0	0	0	0	0	0	0	0	0.0113813	0	0	0	0	0	0	0	0	0	0	0	0	0	0	0	0	0	0	0
; __; __; __; __; __; __		__	__	__	__	__	__	0	0	0	0	0	0	0	0	0	0	0	0	0	0	0	0	0	0.0085174	0	0	0	0	0	0	0	0	0	0	0	0	0	0	0	0	0	0	0	0	0	0	0	0
Bacteria; __Proteobacteria; __Deltaproteobacteria; __Desulfovibrionales; __Desulfovibrionaceae; __Desulfovibrio; __Desulfovibrio africanus	Bacteria	__Proteobacteria	__Deltaproteobacteria	__Desulfovibrionales	__Desulfovibrionaceae	__Desulfovibrio	__Desulfovibrio africanus	0	0	0	0	0	0	0	0	0	0	0	0	0	0	0	0.0057496	0.0334896	0	0	0	0	0	0	0	0	0	0	0	0	0	0	0	0	0	0	0	0	0	0	0	0	0
Bacteria; __Bacteroidetes; __Bacteroidia; __Bacteroidales; __Bacteroidaceae; __Bacteroides; __Bacteroides graminisolvens	Bacteria	__Bacteroidetes	__Bacteroidia	__Bacteroidales	__Bacteroidaceae	__Bacteroides	__Bacteroides graminisolvens	0	0	0	0	0	0	0	0	0	0	0	0	0	0	0	0	0	0	0	0	0	0	0	0	0	0	0	0	0	0	0	0	0	0	0	0	0	0	0	0	0	0
Bacteria; __Firmicutes; __Clostridia; __Clostridiales; __Lachnospiraceae; __Anaerotignum; __Anaerotignum aminivorans	Bacteria	__Firmicutes	__Clostridia	__Clostridiales	__Lachnospiraceae	__Anaerotignum	__Anaerotignum aminivorans	0	0	0	0	0	0	0	0	0	0	0	0	0	0	0	0	0	0	0	0	0	0	0	0	0	0	0	0	0	0	0	0	0	0	0	0	0	0	0	0	0	0
Bacteria; __Synergistetes; __Synergistia; __Synergistales; __Synergistaceae; __Cloacibacillus; __Cloacibacillus porcorum	Bacteria	__Synergistetes	__Synergistia	__Synergistales	__Synergistaceae	__Cloacibacillus	__Cloacibacillus porcorum	0	0	0	0	0	0	0	0	0	0	0	0	0	0	0	0	0	0	0	0	0	0	0	0	0	0	0	0	0	0	0	0	0	0	0	0	0	0	0	0	0	0
Bacteria; __Bacteroidetes; __Bacteroidia; __Bacteroidales; __Porphyromonadaceae; __Petrimonas; __Petrimonas mucosa	Bacteria	__Bacteroidetes	__Bacteroidia	__Bacteroidales	__Porphyromonadaceae	__Petrimonas	__Petrimonas mucosa	0	0	0	0	0	0	0	0	0	0	0	0	0	0	0	0	0	0	0	0	0	0	0	0	0	0	0	0	0.0160385	0	0	0	0	0	0	0	0	0	0	0	0	0
Bacteria; __Firmicutes; __Clostridia; __Clostridiales; __Hungateiclostridiaceae; __Hungateiclostridium; __Hungateiclostridium clariflavum	Bacteria	__Firmicutes	__Clostridia	__Clostridiales	__Hungateiclostridiaceae	__Hungateiclostridium	__Hungateiclostridium clariflavum	0	0	0	0	0	0	0	0	0	0	0	0	0	0	0	0	0	0	0	0	0	0.00939261	0	0	0	0	0	0	0	0	0	0	0	0	0	0	0	0	0	0	0	0
Bacteria; __Firmicutes; __Negativicutes; __Veillonellales; __Veillonellaceae; __Veillonella; __Veillonella dispar	Bacteria	__Firmicutes	__Negativicutes	__Veillonellales	__Veillonellaceae	__Veillonella	__Veillonella dispar	0	0	0	0	0	0	0	0	0	0	0.00856751	0	0	0	0	0	0	0	0	0	0	0	0	0	0	0	0	0	0	0	0	0	0	0	0	0	0	0	0	0	0	0
; __; __; __; __; __; __		__	__	__	__	__	__	0	0	0	0	0	0	0	0	0	0	0	0	0	0	0	0	0	0	0.0101733	0	0	0	0	0	0	0	0	0	0	0	0	0	0	0	0	0	0	0	0	0	0	0
Bacteria; __Proteobacteria; __Deltaproteobacteria; __Desulfovibrionales; __Desulfovibrionaceae; __Desulfovibrio; __Desulfovibrio intestinalis	Bacteria	__Proteobacteria	__Deltaproteobacteria	__Desulfovibrionales	__Desulfovibrionaceae	__Desulfovibrio	__Desulfovibrio intestinalis	0	0	0	0	0	0	0	0	0	0	0	0	0	0	0	0	0	0	0	0	0	0	0	0	0	0	0	0	0	0	0	0	0	0	0	0	0	0	0	0	0	0
Bacteria; __Synergistetes; __Synergistia; __Synergistales; __Synergistaceae; __Dethiosulfovibrio; __Dethiosulfovibrio salsuginis	Bacteria	__Synergistetes	__Synergistia	__Synergistales	__Synergistaceae	__Dethiosulfovibrio	__Dethiosulfovibrio salsuginis	0	0	0	0	0	0	0	0	0	0	0	0	0	0	0	0	0	0	0	0	0	0	0	0	0	0	0	0	0	0	0	0	0	0	0	0.0143568	0	0	0	0	0	0
Bacteria; __Bacteroidetes; __Bacteroidia; __Bacteroidales; __Bacteroidaceae; __Bacteroides; __Bacteroides graminisolvens	Bacteria	__Bacteroidetes	__Bacteroidia	__Bacteroidales	__Bacteroidaceae	__Bacteroides	__Bacteroides graminisolvens	0	0	0	0	0	0	0	0	0	0	0	0	0	0	0	0	0	0	0	0	0	0	0.0113813	0	0	0	0	0	0	0	0	0	0	0	0	0	0	0	0	0	0	0
Bacteria; __Proteobacteria; __Deltaproteobacteria; __Desulfovibrionales; __Desulfovibrionaceae; __Desulfovibrio; __Desulfovibrio africanus	Bacteria	__Proteobacteria	__Deltaproteobacteria	__Desulfovibrionales	__Desulfovibrionaceae	__Desulfovibrio	__Desulfovibrio africanus	0	0	0	0	0	0	0	0	0	0	0.00285584	0	0	0	0	0	0	0	0	0	0	0	0	0	0	0	0	0	0	0	0	0	0	0	0	0	0	0	0	0	0	0
Bacteria; __Proteobacteria; __Deltaproteobacteria; __Desulfobacterales; __Desulfobacteraceae; __Desulfobacter; __Desulfobacter vibrioformis	Bacteria	__Proteobacteria	__Deltaproteobacteria	__Desulfobacterales	__Desulfobacteraceae	__Desulfobacter	__Desulfobacter vibrioformis	0	0	0	0	0	0	0	0	0	0	0	0	0	0	0	0	0	0	0	0	0	0	0	0	0	0	0	0	0	0	0	0	0	0	0	0	0	0	0	0	0	0
Bacteria; __Firmicutes; __Negativicutes; __Veillonellales; __Veillonellaceae; __Veillonella; __Veillonella denticariosi	Bacteria	__Firmicutes	__Negativicutes	__Veillonellales	__Veillonellaceae	__Veillonella	__Veillonella denticariosi	0	0	0	0	0	0	0	0	0	0	0	0	0	0	0	0	0	0	0	0	0	0	0	0	0	0	0	0	0	0	0	0	0.011562	0	0	0	0	0	0	0	0	0
Bacteria; __Proteobacteria; __Deltaproteobacteria; __Desulfovibrionales; __Desulfovibrionaceae; __Desulfovibrio; __Desulfovibrio arcticus	Bacteria	__Proteobacteria	__Deltaproteobacteria	__Desulfovibrionales	__Desulfovibrionaceae	__Desulfovibrio	__Desulfovibrio arcticus	0	0	0	0	0	0	0	0	0	0	0	0	0	0	0	0	0	0	0	0	0	0	0	0	0	0	0	0	0	0	0	0	0	0	0	0	0	0	0	0	0.0103224	0
Bacteria; __Bacteroidetes; __Bacteroidia; __Marinilabiliales; __Marinilabiliaceae; __Labilibacter; __Labilibacter aurantiacus	Bacteria	__Bacteroidetes	__Bacteroidia	__Marinilabiliales	__Marinilabiliaceae	__Labilibacter	__Labilibacter aurantiacus	0	0	0	0	0	0	0	0	0	0	0	0	0	0	0	0	0	0	0	0	0	0	0	0	0	0	0	0	0	0	0	0	0	0	0	0	0	0	0	0	0	0
Bacteria; __Bacteroidetes; __Bacteroidia; __Bacteroidales; __Lentimicrobiaceae; __Lentimicrobium; __Lentimicrobium saccharophilum	Bacteria	__Bacteroidetes	__Bacteroidia	__Bacteroidales	__Lentimicrobiaceae	__Lentimicrobium	__Lentimicrobium saccharophilum	0	0	0	0	0	0	0	0	0	0	0	0	0	0	0	0	0	0	0	0	0	0	0	0	0	0	0	0	0	0	0	0	0	0	0	0	0	0	0	0	0	0
Bacteria; __Synergistetes; __Synergistia; __Synergistales; __Synergistaceae; __Aminobacterium; __Aminobacterium colombiense	Bacteria	__Synergistetes	__Synergistia	__Synergistales	__Synergistaceae	__Aminobacterium	__Aminobacterium colombiense	0	0	0	0	0	0	0	0	0	0	0	0	0	0	0	0	0	0	0.0101733	0	0	0	0	0	0	0	0	0	0	0	0	0	0	0	0	0	0	0	0	0	0	0
Bacteria; __Synergistetes; __Synergistia; __Synergistales; __Synergistaceae; __Thermanaerovibrio; __Thermanaerovibrio acidaminovorans	Bacteria	__Synergistetes	__Synergistia	__Synergistales	__Synergistaceae	__Thermanaerovibrio	__Thermanaerovibrio acidaminovorans	0	0	0	0	0	0	0	0	0	0	0	0	0	0	0	0	0	0	0	0	0	0	0	0	0	0	0.00978953	0	0	0	0	0	0	0	0	0	0	0	0	0	0	0
Bacteria; __Bacteroidetes; __Flavobacteriia; __Flavobacteriales; __Flavobacteriaceae; __Pustulibacterium; __Pustulibacterium marinum	Bacteria	__Bacteroidetes	__Flavobacteriia	__Flavobacteriales	__Flavobacteriaceae	__Pustulibacterium	__Pustulibacterium marinum	0	0	0	0	0	0	0	0	0	0	0	0	0	0	0	0	0	0	0	0	0	0	0	0	0	0	0	0	0	0	0	0	0	0	0	0	0	0	0	0	0	0
Bacteria; __Firmicutes; __Clostridia; __Clostridiales; __Clostridiaceae; __Lutispora; __Lutispora thermophila	Bacteria	__Firmicutes	__Clostridia	__Clostridiales	__Clostridiaceae	__Lutispora	__Lutispora thermophila	0	0	0	0	0	0	0	0	0	0	0	0	0	0	0	0	0	0	0	0	0	0	0	0	0	0.0111148	0	0	0	0	0	0	0	0	0	0	0	0	0	0	0	0
Bacteria; __Firmicutes; __Bacilli; __Lactobacillales; __Carnobacteriaceae; __Trichococcus; __Trichococcus alkaliphilus	Bacteria	__Firmicutes	__Bacilli	__Lactobacillales	__Carnobacteriaceae	__Trichococcus	__Trichococcus alkaliphilus	0	0	0	0	0	0	0	0	0	0	0	0	0	0	0	0	0	0	0	0	0	0.00939261	0	0	0	0	0	0	0	0	0	0	0	0	0	0	0	0	0	0	0	0
Bacteria; __Synergistetes; __Synergistia; __Synergistales; __Synergistaceae; __Aminobacterium; __Aminobacterium colombiense	Bacteria	__Synergistetes	__Synergistia	__Synergistales	__Synergistaceae	__Aminobacterium	__Aminobacterium colombiense	0	0	0	0	0	0	0	0	0	0	0	0	0	0	0	0	0	0	0	0	0	0	0	0	0	0	0.00978953	0	0	0	0	0	0	0	0	0	0	0	0	0	0	0
Bacteria; __Proteobacteria; __Deltaproteobacteria; __Desulfovibrionales; __Desulfovibrionaceae; __Desulfovibrio; __Desulfovibrio simplex	Bacteria	__Proteobacteria	__Deltaproteobacteria	__Desulfovibrionales	__Desulfovibrionaceae	__Desulfovibrio	__Desulfovibrio simplex	0	0	0	0	0	0	0	0	0.0113563	0	0	0	0	0	0	0	0	0	0	0	0	0	0	0	0	0	0	0	0	0	0	0	0	0	0	0	0	0	0	0	0	0
; __; __; __; __; __; __		__	__	__	__	__	__	0	0	0	0	0	0	0	0	0	0	0	0	0	0	0	0	0	0	0	0	0	0	0	0.0110481	0	0	0	0	0	0	0	0	0	0	0	0	0	0	0	0	0	0
Bacteria; __Firmicutes; __Clostridia; __Clostridiales; __Ruminococcaceae; __Anaerotruncus; __Anaerotruncus colihominis	Bacteria	__Firmicutes	__Clostridia	__Clostridiales	__Ruminococcaceae	__Anaerotruncus	__Anaerotruncus colihominis	0	0	0	0	0	0	0	0	0	0	0	0	0	0	0	0	0	0	0	0	0	0	0	0	0	0	0	0	0	0	0	0	0	0	0	0	0	0	0	0	0	0
; __; __; __; __; __; __		__	__	__	__	__	__	0	0	0	0	0	0	0	0	0	0	0	0	0	0	0	0	0	0	0	0	0	0	0	0	0	0	0	0	0	0	0	0.011393	0	0	0	0	0	0	0	0	0	0
Bacteria; __Proteobacteria; __Deltaproteobacteria; __Desulfovibrionales; __Desulfovibrionaceae; __Desulfovibrio; __Desulfovibrio simplex	Bacteria	__Proteobacteria	__Deltaproteobacteria	__Desulfovibrionales	__Desulfovibrionaceae	__Desulfovibrio	__Desulfovibrio simplex	0	0	0	0	0	0	0	0	0	0	0	0	0	0	0	0	0	0	0	0	0	0	0	0	0	0	0	0	0	0	0	0	0	0.00976594	0	0	0	0	0	0	0	0
Bacteria; __Proteobacteria; __Gammaproteobacteria; __Enterobacterales; __Enterobacteriaceae; __Enterobacter; __Enterobacter tabaci	Bacteria	__Proteobacteria	__Gammaproteobacteria	__Enterobacterales	__Enterobacteriaceae	__Enterobacter	__Enterobacter tabaci	0	0	0	0	0	0	0	0	0	0	0	0	0	0	0	0	0.0334896	0	0	0	0	0	0	0	0	0	0	0	0	0	0	0	0	0	0	0	0	0	0	0	0	0
Bacteria; __Proteobacteria; __Deltaproteobacteria; __Desulfobacterales; __Desulfobulbaceae; __Desulfobulbus; __Desulfobulbus rhabdoformis	Bacteria	__Proteobacteria	__Deltaproteobacteria	__Desulfobacterales	__Desulfobulbaceae	__Desulfobulbus	__Desulfobulbus rhabdoformis	0	0	0	0	0	0	0	0	0	0	0	0	0	0	0	0	0	0	0	0	0	0	0	0	0	0	0	0	0	0	0	0	0	0	0	0	0	0	0	0	0	0
Bacteria; __Proteobacteria; __Deltaproteobacteria; __Desulfobacterales; __Desulfobacteraceae; __Desulfobacter; __Desulfobacter vibrioformis	Bacteria	__Proteobacteria	__Deltaproteobacteria	__Desulfobacterales	__Desulfobacteraceae	__Desulfobacter	__Desulfobacter vibrioformis	0	0	0	0	0	0	0	0	0	0	0	0	0	0	0	0	0	0	0.0101733	0.0111707	0	0	0	0	0	0	0	0	0	0	0	0	0	0	0	0	0	0	0	0	0	0
Bacteria; __Proteobacteria; __Alphaproteobacteria; __Rhodobacterales; __Rhodobacteraceae; __Thioclava; __Thioclava arenosa	Bacteria	__Proteobacteria	__Alphaproteobacteria	__Rhodobacterales	__Rhodobacteraceae	__Thioclava	__Thioclava arenosa	0	0	0	0	0	0	0	0	0	0	0	0	0	0	0	0	0	0	0	0	0	0	0	0	0	0	0	0	0	0	0	0	0	0	0	0	0	0	0	0	0	0
Bacteria; __Synergistetes; __Synergistia; __Synergistales; __Synergistaceae; __Cloacibacillus; __Cloacibacillus porcorum	Bacteria	__Synergistetes	__Synergistia	__Synergistales	__Synergistaceae	__Cloacibacillus	__Cloacibacillus porcorum	0	0	0	0	0	0	0	0	0	0	0	0	0	0	0	0	0	0	0	0	0	0	0	0	0	0	0	0	0	0	0	0	0	0	0	0	0	0	0	0	0	0
Bacteria; __Bacteroidetes; __Bacteroidia; __Marinilabiliales; __Marinilabiliaceae; __Labilibacter; __Labilibacter aurantiacus	Bacteria	__Bacteroidetes	__Bacteroidia	__Marinilabiliales	__Marinilabiliaceae	__Labilibacter	__Labilibacter aurantiacus	0	0	0	0	0.0105914	0.0118339	0	0	0	0	0	0	0	0	0	0	0	0	0	0	0	0	0	0	0	0	0	0	0	0	0	0	0	0	0	0	0	0	0	0	0	0
Bacteria; __Bacteroidetes; __Bacteroidia; __Bacteroidales; __Lentimicrobiaceae; __Lentimicrobium; __Lentimicrobium saccharophilum	Bacteria	__Bacteroidetes	__Bacteroidia	__Bacteroidales	__Lentimicrobiaceae	__Lentimicrobium	__Lentimicrobium saccharophilum	0	0	0	0	0	0	0	0	0	0	0	0	0	0	0	0	0	0	0	0	0	0	0	0	0	0.0111148	0	0	0	0	0.00909422	0	0	0	0	0	0	0	0	0	0	0
Bacteria; __Proteobacteria; __Deltaproteobacteria; __Desulfovibrionales; __Desulfovibrionaceae; __Desulfocurvus; __Desulfocurvus vexinensis	Bacteria	__Proteobacteria	__Deltaproteobacteria	__Desulfovibrionales	__Desulfovibrionaceae	__Desulfocurvus	__Desulfocurvus vexinensis	0	0	0	0	0	0	0	0	0	0	0	0	0	0	0	0	0	0	0	0	0	0	0	0	0	0	0	0	0	0	0	0	0	0	0	0	0	0	0	0	0	0
Bacteria; __Proteobacteria; __Betaproteobacteria; __Burkholderiales; __; __Ideonella; __Ideonella sakaiensis	Bacteria	__Proteobacteria	__Betaproteobacteria	__Burkholderiales	__	__Ideonella	__Ideonella sakaiensis	0	0	0	0	0	0	0	0	0	0	0	0	0	0	0	0	0	0	0	0	0	0	0	0	0	0	0.00978953	0	0	0	0	0	0	0	0	0	0	0	0	0	0	0
Bacteria; __Proteobacteria; __Epsilonproteobacteria; __Campylobacterales; __Campylobacteraceae; __Arcobacter; __Arcobacter butzleri	Bacteria	__Proteobacteria	__Epsilonproteobacteria	__Campylobacterales	__Campylobacteraceae	__Arcobacter	__Arcobacter butzleri	0	0	0	0	0	0	0	0	0	0	0	0	0	0	0	0	0	0	0	0	0	0	0	0	0	0	0	0	0	0	0	0.011393	0	0	0.0103061	0	0	0	0	0	0	0
Bacteria; __Actinobacteria; __Actinobacteria; __Corynebacteriales; __Mycobacteriaceae; __Mycobacteroides; __Mycobacteroides chelonae	Bacteria	__Actinobacteria	__Actinobacteria	__Corynebacteriales	__Mycobacteriaceae	__Mycobacteroides	__Mycobacteroides chelonae	0	0	0	0	0	0	0	0	0	0	0	0	0	0	0	0	0	0	0	0	0	0	0	0	0	0	0	0	0	0	0	0	0	0	0	0	0	0	0	0	0	0
Bacteria; __Bacteroidetes; __Bacteroidia; __Bacteroidales; __Tannerellaceae; __Tannerella; __Tannerella forsythia	Bacteria	__Bacteroidetes	__Bacteroidia	__Bacteroidales	__Tannerellaceae	__Tannerella	__Tannerella forsythia	0	0	0	0.00951083	0	0	0	0	0	0	0	0	0	0.00905278	0	0	0	0	0	0	0	0	0	0	0	0	0	0	0	0	0	0	0	0	0	0	0	0	0	0	0	0
; __; __; __; __; __; __		__	__	__	__	__	__	0	0	0	0	0	0	0	0	0	0	0	0	0	0	0	0	0	0	0	0	0	0	0	0	0	0	0	0	0	0	0	0	0	0	0	0	0	0	0	0	0	0
Bacteria; __Proteobacteria; __Gammaproteobacteria; __Enterobacterales; __Erwiniaceae; __Erwinia; __Erwinia billingiae	Bacteria	__Proteobacteria	__Gammaproteobacteria	__Enterobacterales	__Erwiniaceae	__Erwinia	__Erwinia billingiae	0	0	0	0	0	0	0	0	0	0	0	0	0	0	0	0	0	0	0	0	0	0	0	0	0	0	0	0	0	0	0	0	0	0	0	0	0	0	0	0	0	0
Bacteria; __Bacteroidetes; __Bacteroidia; __Bacteroidales; __Tannerellaceae; __Parabacteroides; __Parabacteroides chartae	Bacteria	__Bacteroidetes	__Bacteroidia	__Bacteroidales	__Tannerellaceae	__Parabacteroides	__Parabacteroides chartae	0	0	0	0	0	0	0	0	0	0	0	0	0	0	0	0	0	0	0	0	0	0	0	0	0.0120661	0	0	0	0	0	0	0	0	0	0	0	0	0	0	0	0	0
; __; __; __; __; __; __		__	__	__	__	__	__	0	0	0	0	0	0	0	0	0	0	0	0	0	0	0	0	0	0	0	0	0	0	0	0	0	0	0	0	0	0	0	0	0	0	0	0	0	0	0	0	0	0
Bacteria; __Bacteroidetes; __Bacteroidia; __Bacteroidales; __Dysgonamonadaceae; __Proteiniphilum; __Proteiniphilum acetatigenes	Bacteria	__Bacteroidetes	__Bacteroidia	__Bacteroidales	__Dysgonamonadaceae	__Proteiniphilum	__Proteiniphilum acetatigenes	0	0	0	0	0	0	0	0	0	0	0	0	0	0	0	0	0	0	0	0	0	0	0	0	0	0	0	0	0	0	0	0	0	0	0	0	0	0	0	0	0	0
Bacteria; __Proteobacteria; __Betaproteobacteria; __Rhodocyclales; __Zoogloeaceae; __Thauera; __Thauera aromatica	Bacteria	__Proteobacteria	__Betaproteobacteria	__Rhodocyclales	__Zoogloeaceae	__Thauera	__Thauera aromatica	0	0	0	0	0	0	0	0	0	0	0	0	0	0	0	0	0	0	0	0	0	0	0	0	0	0	0	0	0	0	0	0	0	0	0	0	0	0	0	0	0	0
Bacteria; __Bacteroidetes; __Bacteroidia; __Bacteroidales; __Tannerellaceae; __Parabacteroides; __Parabacteroides chartae	Bacteria	__Bacteroidetes	__Bacteroidia	__Bacteroidales	__Tannerellaceae	__Parabacteroides	__Parabacteroides chartae	0	0	0	0	0	0	0	0	0	0	0	0	0	0	0	0	0	0	0	0	0	0	0	0	0	0	0	0	0	0	0	0	0	0	0	0	0	0	0	0	0	0
Bacteria; __Firmicutes; __Clostridia; __Clostridiales; __Ruminococcaceae; __Pseudoflavonifractor; __Pseudoflavonifractor phocaeensis	Bacteria	__Firmicutes	__Clostridia	__Clostridiales	__Ruminococcaceae	__Pseudoflavonifractor	__Pseudoflavonifractor phocaeensis	0	0	0	0	0	0	0	0	0	0	0	0	0	0	0	0	0	0	0	0	0	0	0	0	0	0	0	0	0	0	0	0	0	0	0	0	0	0	0	0	0	0
Bacteria; __Proteobacteria; __Deltaproteobacteria; __Desulfobacterales; __Desulfobacteraceae; __Desulfobacter; __Desulfobacter vibrioformis	Bacteria	__Proteobacteria	__Deltaproteobacteria	__Desulfobacterales	__Desulfobacteraceae	__Desulfobacter	__Desulfobacter vibrioformis	0	0	0	0	0	0	0	0	0	0	0	0	0	0	0	0	0	0	0	0	0	0.00939261	0	0	0	0	0	0	0	0	0	0	0	0	0	0	0	0	0	0	0	0
; __; __; __; __; __; __		__	__	__	__	__	__	0	0	0	0	0	0	0	0	0	0	0	0	0	0	0	0	0	0	0	0	0	0	0	0	0	0	0.00978953	0	0	0	0	0	0	0	0	0	0	0	0	0	0	0
Bacteria; __Proteobacteria; __Gammaproteobacteria; __Enterobacterales; __; __Phytobacter; __Phytobacter ursingii	Bacteria	__Proteobacteria	__Gammaproteobacteria	__Enterobacterales	__	__Phytobacter	__Phytobacter ursingii	0	0	0	0	0	0	0	0	0	0	0	0	0	0	0	0	0	0	0	0	0	0	0	0	0	0	0	0	0	0	0	0	0	0	0	0	0	0	0	0	0	0
Bacteria; __Proteobacteria; __Alphaproteobacteria; __Rhizobiales; __Bartonellaceae; __Bartonella; __Bartonella callosciuri	Bacteria	__Proteobacteria	__Alphaproteobacteria	__Rhizobiales	__Bartonellaceae	__Bartonella	__Bartonella callosciuri	0	0	0	0	0	0	0	0	0	0	0	0	0	0	0	0	0	0	0	0	0	0	0	0	0	0	0	0	0	0	0	0	0	0	0	0	0	0	0	0	0	0
Bacteria; __Synergistetes; __Synergistia; __Synergistales; __Synergistaceae; __Cloacibacillus; __Cloacibacillus porcorum	Bacteria	__Synergistetes	__Synergistia	__Synergistales	__Synergistaceae	__Cloacibacillus	__Cloacibacillus porcorum	0	0	0	0	0	0	0	0	0	0	0	0	0	0	0	0	0	0	0	0	0.00884486	0	0	0	0	0	0	0	0	0	0	0	0	0	0	0	0	0	0	0	0	0
Bacteria; __Firmicutes; __Clostridia; __Clostridiales; __Christensenellaceae; __Christensenella; __Christensenella massiliensis	Bacteria	__Firmicutes	__Clostridia	__Clostridiales	__Christensenellaceae	__Christensenella	__Christensenella massiliensis	0	0	0	0	0	0	0	0	0	0	0	0	0	0	0	0	0	0	0	0	0	0	0	0	0	0	0	0	0	0	0	0	0	0	0	0	0	0	0	0	0	0
Bacteria; __Synergistetes; __Synergistia; __Synergistales; __Synergistaceae; __Dethiosulfovibrio; __Dethiosulfovibrio acidaminovorans	Bacteria	__Synergistetes	__Synergistia	__Synergistales	__Synergistaceae	__Dethiosulfovibrio	__Dethiosulfovibrio acidaminovorans	0	0	0	0	0	0	0	0	0	0	0	0	0	0	0	0	0	0	0	0	0	0	0	0	0	0	0	0	0	0	0	0	0	0	0	0	0	0	0	0	0	0
Bacteria; __Synergistetes; __Synergistia; __Synergistales; __Synergistaceae; __Thermanaerovibrio; __Thermanaerovibrio acidaminovorans	Bacteria	__Synergistetes	__Synergistia	__Synergistales	__Synergistaceae	__Thermanaerovibrio	__Thermanaerovibrio acidaminovorans	0	0	0	0	0	0.0118339	0	0	0	0	0	0	0	0	0	0	0	0	0	0	0	0	0	0	0	0	0	0	0	0	0	0	0	0	0	0	0	0	0	0	0	0
Bacteria; __Bacteroidetes; __Bacteroidia; __Bacteroidales; __Bacteroidaceae; __Bacteroides; __Bacteroides coprosuis	Bacteria	__Bacteroidetes	__Bacteroidia	__Bacteroidales	__Bacteroidaceae	__Bacteroides	__Bacteroides coprosuis	0	0	0	0	0	0	0	0	0	0	0	0	0	0	0	0	0	0	0	0	0	0	0	0.0110481	0	0	0	0	0	0	0	0	0	0	0	0	0	0	0	0	0	0
Bacteria; __Synergistetes; __Synergistia; __Synergistales; __Synergistaceae; __Aminomonas; __Aminomonas paucivorans	Bacteria	__Synergistetes	__Synergistia	__Synergistales	__Synergistaceae	__Aminomonas	__Aminomonas paucivorans	0	0	0	0	0	0	0	0	0	0	0	0	0	0	0	0.00862441	0	0	0	0	0	0	0	0	0	0	0	0	0	0	0	0	0	0	0	0	0	0	0	0	0	0
Bacteria; __Proteobacteria; __Deltaproteobacteria; __Desulfobacterales; __Desulfobacteraceae; __Desulfatiglans; __Desulfatiglans parachlorophenolica	Bacteria	__Proteobacteria	__Deltaproteobacteria	__Desulfobacterales	__Desulfobacteraceae	__Desulfatiglans	__Desulfatiglans parachlorophenolica	0	0	0	0	0	0	0	0	0	0	0	0	0	0	0	0	0	0	0	0	0	0	0	0	0	0	0	0	0	0	0	0	0	0	0	0	0	0	0	0	0	0
Bacteria; __Proteobacteria; __Deltaproteobacteria; __Desulfovibrionales; __Desulfovibrionaceae; __Desulfovibrio; __Desulfovibrio mexicanus	Bacteria	__Proteobacteria	__Deltaproteobacteria	__Desulfovibrionales	__Desulfovibrionaceae	__Desulfovibrio	__Desulfovibrio mexicanus	0	0	0	0	0	0	0	0	0	0	0	0	0	0	0	0	0	0	0	0	0	0	0	0	0	0	0	0	0	0	0	0	0	0	0	0	0	0	0	0	0	0
Bacteria; __Proteobacteria; __Deltaproteobacteria; __Desulfobacterales; __Desulfobulbaceae; __Desulfobulbus; __Desulfobulbus elongatus	Bacteria	__Proteobacteria	__Deltaproteobacteria	__Desulfobacterales	__Desulfobulbaceae	__Desulfobulbus	__Desulfobulbus elongatus	0	0	0	0	0	0	0	0	0	0	0	0	0	0	0	0	0	0	0	0	0	0	0	0	0	0	0	0	0	0	0	0	0	0	0	0	0	0	0	0	0	0
Bacteria; __Proteobacteria; __Gammaproteobacteria; __Enterobacterales; __Yersiniaceae; __Serratia; __Serratia marcescens	Bacteria	__Proteobacteria	__Gammaproteobacteria	__Enterobacterales	__Yersiniaceae	__Serratia	__Serratia marcescens	0	0	0	0	0	0	0	0	0	0	0	0	0	0	0	0	0	0	0	0	0	0	0	0	0	0	0	0	0	0	0	0	0	0	0	0	0	0	0	0	0	0
; __; __; __; __; __; __		__	__	__	__	__	__	0	0	0	0	0	0	0	0	0	0	0	0	0	0	0	0	0	0	0	0	0	0	0	0	0	0	0	0	0	0	0.00909422	0	0	0	0	0	0	0	0	0	0	0
Bacteria; __Proteobacteria; __Deltaproteobacteria; __Desulfobacterales; __Desulfobacteraceae; __Desulfobacter; __Desulfobacter vibrioformis	Bacteria	__Proteobacteria	__Deltaproteobacteria	__Desulfobacterales	__Desulfobacteraceae	__Desulfobacter	__Desulfobacter vibrioformis	0	0	0	0	0	0	0	0	0	0	0	0	0	0	0	0	0	0	0	0	0	0	0	0	0	0	0	0	0	0	0	0	0	0	0	0	0	0	0	0	0	0
Bacteria; __Proteobacteria; __Gammaproteobacteria; __Enterobacterales; __Erwiniaceae; __Erwinia; __Erwinia billingiae	Bacteria	__Proteobacteria	__Gammaproteobacteria	__Enterobacterales	__Erwiniaceae	__Erwinia	__Erwinia billingiae	0	0	0	0	0	0	0	0	0	0	0	0	0	0	0	0	0	0	0	0	0	0	0	0	0	0	0	0	0.0160385	0	0	0	0	0	0	0	0	0	0	0	0	0
Bacteria; __Proteobacteria; __Deltaproteobacteria; __Desulfobacterales; __Desulfobacteraceae; __Desulfobacter; __Desulfobacter vibrioformis	Bacteria	__Proteobacteria	__Deltaproteobacteria	__Desulfobacterales	__Desulfobacteraceae	__Desulfobacter	__Desulfobacter vibrioformis	0	0	0	0	0	0	0	0	0	0	0	0	0	0	0	0	0	0	0.0101733	0	0	0	0	0	0	0	0	0	0	0	0	0	0	0	0	0	0	0	0	0	0	0
Bacteria; __Bacteroidetes; __Bacteroidia; __Bacteroidales; __Dysgonamonadaceae; __Dysgonomonas; __Dysgonomonas gadei	Bacteria	__Bacteroidetes	__Bacteroidia	__Bacteroidales	__Dysgonamonadaceae	__Dysgonomonas	__Dysgonomonas gadei	0	0	0	0	0	0	0	0	0	0	0	0	0	0	0	0	0	0	0	0	0	0	0	0	0	0	0	0	0	0	0	0	0	0	0	0	0	0	0	0	0	0
Bacteria; __Proteobacteria; __Betaproteobacteria; __Rhodocyclales; __Zoogloeaceae; __Thauera; __Thauera humireducens	Bacteria	__Proteobacteria	__Betaproteobacteria	__Rhodocyclales	__Zoogloeaceae	__Thauera	__Thauera humireducens	0	0	0	0	0	0	0	0	0	0	0	0	0	0	0	0	0	0	0	0	0	0	0	0	0	0	0	0	0	0	0	0	0	0	0	0	0	0	0	0	0	0
Bacteria; __Spirochaetes; __Spirochaetia; __Spirochaetales; __Spirochaetaceae; __Rectinema; __Rectinema cohabitans	Bacteria	__Spirochaetes	__Spirochaetia	__Spirochaetales	__Spirochaetaceae	__Rectinema	__Rectinema cohabitans	0	0	0	0	0	0	0	0	0	0	0	0	0	0	0	0	0	0	0	0	0	0	0	0	0	0	0	0	0	0	0	0	0	0	0	0	0	0	0	0	0	0
Bacteria; __Synergistetes; __Synergistia; __Synergistales; __Synergistaceae; __Dethiosulfovibrio; __Dethiosulfovibrio salsuginis	Bacteria	__Synergistetes	__Synergistia	__Synergistales	__Synergistaceae	__Dethiosulfovibrio	__Dethiosulfovibrio salsuginis	0	0	0	0	0	0	0	0	0	0	0	0	0	0	0	0	0	0	0	0	0	0	0	0	0	0	0	0	0	0.0125277	0	0	0	0	0	0	0	0	0	0	0	0
Bacteria; __Firmicutes; __Clostridia; __Clostridiales; __Christensenellaceae; __Christensenella; __Christensenella massiliensis	Bacteria	__Firmicutes	__Clostridia	__Clostridiales	__Christensenellaceae	__Christensenella	__Christensenella massiliensis	0	0	0	0	0.0105914	0	0	0	0	0	0	0	0	0	0	0	0	0	0	0	0	0	0	0	0	0	0	0	0	0	0	0	0	0	0	0	0	0	0	0	0	0
Bacteria; __Bacteroidetes; __Bacteroidia; __Bacteroidales; __Tannerellaceae; __Parabacteroides; __Parabacteroides distasonis	Bacteria	__Bacteroidetes	__Bacteroidia	__Bacteroidales	__Tannerellaceae	__Parabacteroides	__Parabacteroides distasonis	0	0	0	0	0	0	0	0	0	0	0	0	0	0	0	0	0	0	0	0	0	0	0	0	0	0	0	0	0	0	0	0	0	0	0	0	0	0	0	0	0	0
Bacteria; __Chloroflexi; __Anaerolineae; __Anaerolineales; __Anaerolineaceae; __Ornatilinea; __Ornatilinea apprima	Bacteria	__Chloroflexi	__Anaerolineae	__Anaerolineales	__Anaerolineaceae	__Ornatilinea	__Ornatilinea apprima	0.00507485	0	0	0	0	0	0	0	0	0	0	0	0	0	0	0	0	0	0.0101733	0	0	0	0	0	0	0	0	0.00365323	0	0	0	0	0	0	0	0	0	0	0	0	0	0
; __; __; __; __; __; __		__	__	__	__	__	__	0	0	0	0	0	0	0	0	0.0113563	0	0	0	0	0	0	0	0	0	0	0	0	0	0	0	0	0	0	0	0	0	0	0	0	0	0	0	0	0	0	0	0	0
Bacteria; __Proteobacteria; __Deltaproteobacteria; __Desulfarculales; __Desulfarculaceae; __Desulfarculus; __Desulfarculus baarsii	Bacteria	__Proteobacteria	__Deltaproteobacteria	__Desulfarculales	__Desulfarculaceae	__Desulfarculus	__Desulfarculus baarsii	0	0	0	0	0	0	0	0	0	0	0	0	0	0	0	0	0	0	0	0	0	0	0	0	0	0	0	0	0	0	0	0	0	0	0	0	0	0	0	0	0	0
Bacteria; __Firmicutes; __Clostridia; __Clostridiales; __Lachnospiraceae; __Lachnoclostridium; __[Clostridium] celerecrescens	Bacteria	__Firmicutes	__Clostridia	__Clostridiales	__Lachnospiraceae	__Lachnoclostridium	__[Clostridium] celerecrescens	0	0	0	0	0	0	0	0	0	0	0	0	0	0	0	0	0	0	0	0	0	0	0	0	0	0	0	0	0	0	0	0	0	0	0	0	0	0	0	0	0	0
Bacteria; __Synergistetes; __Synergistia; __Synergistales; __Synergistaceae; __Aminobacterium; __Aminobacterium colombiense	Bacteria	__Synergistetes	__Synergistia	__Synergistales	__Synergistaceae	__Aminobacterium	__Aminobacterium colombiense	0	0	0	0	0	0	0	0	0	0	0	0	0	0	0	0	0	0.0085174	0	0	0	0	0	0	0	0	0	0	0	0	0	0	0	0	0	0	0	0	0	0	0	0
Bacteria; __Firmicutes; __Clostridia; __Clostridiales; __Ruminococcaceae; __Harryflintia; __Harryflintia acetispora	Bacteria	__Firmicutes	__Clostridia	__Clostridiales	__Ruminococcaceae	__Harryflintia	__Harryflintia acetispora	0	0	0	0	0	0	0	0	0	0	0	0	0	0	0	0	0	0	0	0	0.00294829	0.00939261	0	0	0	0	0	0	0	0	0	0	0	0	0	0	0	0	0	0	0	0
; __; __; __; __; __; __		__	__	__	__	__	__	0	0	0	0	0	0	0	0	0	0	0	0	0	0	0	0	0	0	0	0	0	0	0	0	0	0	0	0	0	0.0125277	0	0	0	0	0	0	0	0	0	0	0	0
Bacteria; __Bacteroidetes; __Bacteroidia; __Bacteroidales; __Bacteroidaceae; __Bacteroides; __Bacteroides graminisolvens	Bacteria	__Bacteroidetes	__Bacteroidia	__Bacteroidales	__Bacteroidaceae	__Bacteroides	__Bacteroides graminisolvens	0	0	0	0	0	0	0	0	0	0	0	0	0	0	0	0	0	0	0	0	0	0	0	0	0	0	0	0	0	0	0	0	0	0	0	0	0	0	0	0	0	0
Bacteria; __Bacteroidetes; __Bacteroidia; __Marinilabiliales; __Marinilabiliaceae; __Saccharicrinis; __Saccharicrinis carchari	Bacteria	__Bacteroidetes	__Bacteroidia	__Marinilabiliales	__Marinilabiliaceae	__Saccharicrinis	__Saccharicrinis carchari	0	0	0	0	0.0070609	0.0118339	0.00490581	0	0.00378544	0	0	0	0	0	0	0	0	0	0	0	0	0	0	0	0	0	0	0	0	0	0.00606281	0	0	0	0	0	0	0	0	0	0	0
; __; __; __; __; __; __		__	__	__	__	__	__	0	0	0	0	0	0	0	0	0	0	0	0	0	0	0	0	0	0	0	0.0111707	0	0	0	0	0	0	0	0	0	0	0	0	0	0	0	0	0	0	0	0	0	0
; __; __; __; __; __; __		__	__	__	__	__	__	0	0	0	0	0	0	0	0	0	0	0	0	0	0	0	0	0	0	0	0	0	0	0	0	0	0	0	0	0	0	0	0	0	0	0	0	0	0	0	0	0	0
; __; __; __; __; __; __		__	__	__	__	__	__	0	0	0	0	0	0	0	0.0124445	0	0	0	0	0	0	0	0	0	0	0	0	0	0	0	0	0	0	0	0	0	0	0	0	0	0	0	0	0	0	0	0	0	0
Bacteria; __Bacteroidetes; __Bacteroidia; __Bacteroidales; __Bacteroidaceae; __Bacteroides; __Bacteroides barnesiae	Bacteria	__Bacteroidetes	__Bacteroidia	__Bacteroidales	__Bacteroidaceae	__Bacteroides	__Bacteroides barnesiae	0	0	0	0	0	0	0	0	0	0	0	0	0	0	0	0	0	0	0	0	0	0	0	0	0	0	0	0	0	0	0	0	0	0	0	0	0	0	0	0	0	0
Bacteria; __Firmicutes; __Negativicutes; __Veillonellales; __Veillonellaceae; __Veillonella; __Veillonella parvula	Bacteria	__Firmicutes	__Negativicutes	__Veillonellales	__Veillonellaceae	__Veillonella	__Veillonella parvula	0	0	0	0	0	0	0	0	0	0	0	0	0	0	0	0	0	0.00283913	0	0	0	0	0	0	0	0	0	0	0	0	0	0	0	0	0	0	0	0	0	0	0	0.0199694
Bacteria; __Proteobacteria; __Epsilonproteobacteria; __; __; __Thioreductor; __Thioreductor micantisoli	Bacteria	__Proteobacteria	__Epsilonproteobacteria	__	__	__Thioreductor	__Thioreductor micantisoli	0	0	0	0	0	0	0	0	0	0	0	0	0	0	0.00301623	0	0	0.00283913	0	0	0	0	0	0	0	0	0	0	0	0	0	0	0.00770802	0	0.0103061	0	0	0	0	0	0.0068816	0
Bacteria; __Proteobacteria; __Deltaproteobacteria; __Desulfovibrionales; __Desulfomicrobiaceae; __Desulfomicrobium; __Desulfomicrobium baculatum	Bacteria	__Proteobacteria	__Deltaproteobacteria	__Desulfovibrionales	__Desulfomicrobiaceae	__Desulfomicrobium	__Desulfomicrobium baculatum	0	0	0	0	0	0	0	0	0	0	0	0	0	0	0	0.00862441	0	0	0	0	0	0	0	0	0	0	0	0	0	0	0	0	0	0	0	0	0	0	0	0	0	0
; __; __; __; __; __; __		__	__	__	__	__	__	0	0	0	0	0	0	0	0	0	0	0	0	0	0	0	0	0	0	0	0	0	0	0	0	0	0	0	0	0	0	0	0	0	0	0	0	0	0	0	0	0	0
Bacteria; __Bacteroidetes; __Bacteroidia; __Marinilabiliales; __Marinilabiliaceae; __Mangroviflexus; __Mangroviflexus xiamenensis	Bacteria	__Bacteroidetes	__Bacteroidia	__Marinilabiliales	__Marinilabiliaceae	__Mangroviflexus	__Mangroviflexus xiamenensis	0	0	0	0	0	0	0	0	0	0	0	0	0	0	0	0	0	0	0	0	0	0	0	0	0	0	0	0	0	0	0.00909422	0	0	0	0	0	0	0	0	0	0	0
Bacteria; __Proteobacteria; __Gammaproteobacteria; __Pseudomonadales; __Pseudomonadaceae; __Pseudomonas; __Pseudomonas plecoglossicida	Bacteria	__Proteobacteria	__Gammaproteobacteria	__Pseudomonadales	__Pseudomonadaceae	__Pseudomonas	__Pseudomonas plecoglossicida	0	0	0	0	0	0	0	0	0	0	0	0	0	0	0	0	0	0	0	0	0	0	0	0	0	0	0	0	0	0	0	0	0	0	0	0	0	0	0	0	0	0
; __; __; __; __; __; __		__	__	__	__	__	__	0	0	0	0	0	0	0	0	0	0	0	0	0	0	0	0	0	0	0	0	0	0	0	0	0	0	0	0	0	0	0	0	0	0	0	0	0	0	0	0	0	0
Bacteria; __Proteobacteria; __Gammaproteobacteria; __Aeromonadales; __Aeromonadaceae; __Aeromonas; __Aeromonas caviae	Bacteria	__Proteobacteria	__Gammaproteobacteria	__Aeromonadales	__Aeromonadaceae	__Aeromonas	__Aeromonas caviae	0	0	0	0	0	0	0	0	0	0	0	0	0.00983929	0	0	0	0	0	0	0	0	0	0	0	0	0	0	0	0	0	0	0	0	0	0	0	0	0	0	0	0	0
Bacteria; __Bacteroidetes; __Flavobacteriia; __Flavobacteriales; __Flavobacteriaceae; __Ornithobacterium; __Ornithobacterium rhinotracheale	Bacteria	__Bacteroidetes	__Flavobacteriia	__Flavobacteriales	__Flavobacteriaceae	__Ornithobacterium	__Ornithobacterium rhinotracheale	0	0	0	0	0	0	0	0	0	0	0	0	0	0	0	0	0	0	0	0	0	0	0	0	0	0	0	0	0	0	0	0	0	0	0	0	0	0	0	0	0	0
Bacteria; __Proteobacteria; __Alphaproteobacteria; __Rhizobiales; __Hyphomicrobiaceae; __Hyphomicrobium; __Hyphomicrobium nitrativorans	Bacteria	__Proteobacteria	__Alphaproteobacteria	__Rhizobiales	__Hyphomicrobiaceae	__Hyphomicrobium	__Hyphomicrobium nitrativorans	0	0	0	0	0	0	0	0	0	0	0	0	0	0	0	0	0	0	0	0	0	0	0	0	0	0	0	0	0	0	0	0	0	0	0	0	0	0	0	0	0	0
Bacteria; __Firmicutes; __Clostridia; __Clostridiales; __Christensenellaceae; __Christensenella; __Christensenella timonensis	Bacteria	__Firmicutes	__Clostridia	__Clostridiales	__Christensenellaceae	__Christensenella	__Christensenella timonensis	0	0	0	0	0	0	0	0	0	0	0	0	0	0	0	0	0	0	0	0	0	0	0	0	0	0	0	0	0	0	0	0	0	0	0	0	0	0	0	0	0	0
; __; __; __; __; __; __		__	__	__	__	__	__	0	0	0	0	0	0	0	0	0	0	0	0	0	0	0	0	0	0	0	0	0	0	0	0	0	0	0	0	0	0	0	0	0	0	0.0103061	0	0	0	0	0	0	0
Bacteria; __Thermotogae; __Thermotogae; __Kosmotogales; __Kosmotogaceae; __Mesotoga; __Mesotoga prima	Bacteria	__Thermotogae	__Thermotogae	__Kosmotogales	__Kosmotogaceae	__Mesotoga	__Mesotoga prima	0	0	0	0	0	0	0	0	0	0	0	0	0	0	0	0	0	0	0	0	0	0	0	0	0	0	0	0	0	0	0	0	0	0	0	0	0	0	0	0	0	0
Bacteria; __Bacteroidetes; __Bacteroidia; __Marinilabiliales; __Marinilabiliaceae; __Labilibacter; __Labilibacter aurantiacus	Bacteria	__Bacteroidetes	__Bacteroidia	__Marinilabiliales	__Marinilabiliaceae	__Labilibacter	__Labilibacter aurantiacus	0	0	0	0	0	0	0	0	0	0	0	0	0	0	0	0	0	0	0	0	0	0	0	0	0	0	0	0	0	0	0.00909422	0	0	0	0	0	0	0	0	0	0	0
Bacteria; __Proteobacteria; __Deltaproteobacteria; __Desulfovibrionales; __Desulfomicrobiaceae; __Desulfomicrobium; __Desulfomicrobium hypogeium	Bacteria	__Proteobacteria	__Deltaproteobacteria	__Desulfovibrionales	__Desulfomicrobiaceae	__Desulfomicrobium	__Desulfomicrobium hypogeium	0	0	0	0	0	0	0	0	0	0	0	0	0	0	0	0	0	0	0	0	0	0	0	0	0	0	0	0	0.0160385	0	0	0	0	0	0	0	0	0	0	0	0	0
Bacteria; __Proteobacteria; __Alphaproteobacteria; __Rhizobiales; __Rhizobiaceae; __Rhizobium; __Rhizobium helanshanense	Bacteria	__Proteobacteria	__Alphaproteobacteria	__Rhizobiales	__Rhizobiaceae	__Rhizobium	__Rhizobium helanshanense	0	0	0	0	0	0	0	0	0	0	0	0	0	0	0	0	0	0	0	0	0	0	0	0	0	0	0	0	0	0	0	0	0	0	0	0	0	0	0	0	0	0
; __; __; __; __; __; __		__	__	__	__	__	__	0	0	0	0	0	0	0	0	0	0	0	0	0	0	0	0	0	0	0	0	0	0	0	0	0	0	0	0	0	0	0	0	0	0	0	0	0	0	0	0	0	0
Bacteria; __Firmicutes; __Negativicutes; __Veillonellales; __Veillonellaceae; __Veillonella; __Veillonella dispar	Bacteria	__Firmicutes	__Negativicutes	__Veillonellales	__Veillonellaceae	__Veillonella	__Veillonella dispar	0	0	0	0	0	0	0	0	0	0	0	0	0	0	0	0	0	0	0	0	0	0	0	0	0	0	0	0	0	0	0	0	0	0	0	0	0	0	0	0	0	0
Bacteria; __Proteobacteria; __Alphaproteobacteria; __Rhizobiales; __Hyphomicrobiaceae; __Hyphomicrobium; __Hyphomicrobium aestuarii	Bacteria	__Proteobacteria	__Alphaproteobacteria	__Rhizobiales	__Hyphomicrobiaceae	__Hyphomicrobium	__Hyphomicrobium aestuarii	0	0	0	0	0	0	0	0	0	0	0	0	0	0	0	0	0	0	0	0	0.00884486	0	0	0	0	0	0	0	0	0	0	0	0	0	0	0	0	0	0	0	0	0
Bacteria; __Firmicutes; __Bacilli; __Bacillales; __Bacillaceae; __Bacillus; __Bacillus wiedmannii	Bacteria	__Firmicutes	__Bacilli	__Bacillales	__Bacillaceae	__Bacillus	__Bacillus wiedmannii	0	0	0	0	0	0	0	0	0	0	0	0	0	0	0	0	0	0	0	0	0	0	0	0	0	0	0	0	0	0	0	0	0	0	0	0	0	0	0	0	0	0
Bacteria; __Proteobacteria; __Gammaproteobacteria; __Xanthomonadales; __Xanthomonadaceae; __Stenotrophomonas; __Stenotrophomonas terrae	Bacteria	__Proteobacteria	__Gammaproteobacteria	__Xanthomonadales	__Xanthomonadaceae	__Stenotrophomonas	__Stenotrophomonas terrae	0	0	0	0	0	0	0	0	0	0	0	0	0	0	0	0	0	0	0	0	0	0	0	0	0	0	0	0	0	0	0	0	0	0	0	0	0	0	0	0	0	0
Bacteria; __Synergistetes; __Synergistia; __Synergistales; __Synergistaceae; __Lactivibrio; __Lactivibrio alcoholicus	Bacteria	__Synergistetes	__Synergistia	__Synergistales	__Synergistaceae	__Lactivibrio	__Lactivibrio alcoholicus	0	0	0	0	0	0.00394462	0	0	0.0113563	0	0	0	0	0	0	0	0	0	0.00678219	0	0	0	0	0	0	0	0	0	0	0	0	0	0	0	0	0	0	0	0	0	0	0
; __; __; __; __; __; __		__	__	__	__	__	__	0	0	0	0	0	0.0118339	0	0	0	0	0	0	0	0	0	0	0	0	0	0	0	0	0	0	0	0	0	0	0	0	0	0	0	0	0	0	0	0	0	0	0	0
Bacteria; __Synergistetes; __Synergistia; __Synergistales; __Synergistaceae; __Aminomonas; __Aminomonas paucivorans	Bacteria	__Synergistetes	__Synergistia	__Synergistales	__Synergistaceae	__Aminomonas	__Aminomonas paucivorans	0	0	0	0.00951083	0	0	0	0	0	0	0	0	0	0	0	0	0	0	0	0	0	0	0	0	0	0	0	0	0	0	0	0	0	0	0	0	0	0	0	0	0	0
Bacteria; __Synergistetes; __Synergistia; __Synergistales; __Synergistaceae; __Dethiosulfovibrio; __Dethiosulfovibrio acidaminovorans	Bacteria	__Synergistetes	__Synergistia	__Synergistales	__Synergistaceae	__Dethiosulfovibrio	__Dethiosulfovibrio acidaminovorans	0	0	0	0	0	0	0	0	0	0	0	0	0	0	0	0	0	0	0	0	0	0	0	0	0	0	0	0	0	0	0	0	0	0	0	0	0	0	0	0	0	0
Bacteria; __Firmicutes; __Clostridia; __Clostridiales; __Lachnospiraceae; __Lachnoclostridium; __[Clostridium] celerecrescens	Bacteria	__Firmicutes	__Clostridia	__Clostridiales	__Lachnospiraceae	__Lachnoclostridium	__[Clostridium] celerecrescens	0	0	0	0	0	0	0	0	0	0	0	0	0	0	0	0	0	0	0	0	0	0	0	0	0	0	0	0	0	0	0	0	0	0	0	0	0	0	0	0	0	0
Bacteria; __Bacteroidetes; __Sphingobacteriia; __Sphingobacteriales; __Sphingobacteriaceae; __Mucilaginibacter; __Mucilaginibacter roseus	Bacteria	__Bacteroidetes	__Sphingobacteriia	__Sphingobacteriales	__Sphingobacteriaceae	__Mucilaginibacter	__Mucilaginibacter roseus	0	0	0	0	0	0	0	0	0	0	0	0	0	0	0	0	0	0	0	0	0	0	0	0	0	0	0	0	0	0	0	0	0	0	0	0	0	0	0	0	0	0
Bacteria; __Proteobacteria; __Epsilonproteobacteria; __Campylobacterales; __Campylobacteraceae; __Sulfurospirillum; __Sulfurospirillum alkalitolerans	Bacteria	__Proteobacteria	__Epsilonproteobacteria	__Campylobacterales	__Campylobacteraceae	__Sulfurospirillum	__Sulfurospirillum alkalitolerans	0	0	0	0	0	0	0	0	0	0	0	0	0	0	0	0	0	0	0	0	0	0	0	0	0	0	0	0	0	0	0	0	0	0	0	0	0	0	0	0	0	0
Bacteria; __Synergistetes; __Synergistia; __Synergistales; __Synergistaceae; __Thermovirga; __Thermovirga lienii	Bacteria	__Synergistetes	__Synergistia	__Synergistales	__Synergistaceae	__Thermovirga	__Thermovirga lienii	0	0	0	0	0	0	0	0	0	0	0	0	0	0	0	0	0	0	0	0	0	0	0	0	0	0	0	0	0	0	0	0	0	0	0	0	0	0	0	0	0	0
; __; __; __; __; __; __		__	__	__	__	__	__	0	0	0	0	0	0	0	0	0	0	0	0	0	0	0	0	0	0	0	0	0	0	0	0	0	0	0	0	0	0	0	0	0	0	0	0	0	0	0	0	0	0
Bacteria; __Tenericutes; __Mollicutes; __Acholeplasmatales; __Acholeplasmataceae; __Acholeplasma; __Acholeplasma hippikon	Bacteria	__Tenericutes	__Mollicutes	__Acholeplasmatales	__Acholeplasmataceae	__Acholeplasma	__Acholeplasma hippikon	0	0	0	0	0	0	0	0	0	0	0	0	0	0	0	0	0	0	0	0	0	0	0	0	0	0.0111148	0	0	0	0	0	0	0	0	0	0	0	0	0	0	0	0
Bacteria; __Proteobacteria; __Alphaproteobacteria; __Rhizobiales; __Hyphomicrobiaceae; __Hyphomicrobium; __Hyphomicrobium nitrativorans	Bacteria	__Proteobacteria	__Alphaproteobacteria	__Rhizobiales	__Hyphomicrobiaceae	__Hyphomicrobium	__Hyphomicrobium nitrativorans	0	0	0	0	0	0	0	0	0	0	0	0	0	0	0	0	0	0	0	0	0	0	0	0	0	0	0	0	0	0	0	0	0	0	0	0	0	0	0	0	0	0
; __; __; __; __; __; __		__	__	__	__	__	__	0	0	0	0	0	0	0	0	0	0	0	0	0	0	0	0	0	0	0	0	0	0	0	0	0	0	0	0	0	0	0	0	0	0	0	0	0	0	0	0	0	0
Bacteria; __Bacteroidetes; __Bacteroidia; __Bacteroidales; __Porphyromonadaceae; __Macellibacteroides; __Macellibacteroides fermentans	Bacteria	__Bacteroidetes	__Bacteroidia	__Bacteroidales	__Porphyromonadaceae	__Macellibacteroides	__Macellibacteroides fermentans	0	0	0	0	0	0	0	0	0	0	0	0	0	0	0	0	0	0	0	0	0	0	0	0	0	0	0	0	0	0.0125277	0	0	0	0	0	0	0	0	0	0	0	0
Bacteria; __Synergistetes; __Synergistia; __Synergistales; __Synergistaceae; __Dethiosulfovibrio; __Dethiosulfovibrio salsuginis	Bacteria	__Synergistetes	__Synergistia	__Synergistales	__Synergistaceae	__Dethiosulfovibrio	__Dethiosulfovibrio salsuginis	0	0	0	0	0	0	0	0	0	0	0	0	0	0	0	0	0	0	0	0	0	0.00939261	0	0	0	0	0	0	0	0	0	0	0	0	0	0	0	0	0	0	0	0
Bacteria; __Firmicutes; __Negativicutes; __Veillonellales; __Veillonellaceae; __Veillonella; __Veillonella rogosae	Bacteria	__Firmicutes	__Negativicutes	__Veillonellales	__Veillonellaceae	__Veillonella	__Veillonella rogosae	0	0	0	0	0	0	0	0	0	0	0	0	0	0	0	0	0	0	0	0	0	0	0	0	0	0	0	0	0	0	0	0	0	0	0	0	0	0	0	0	0	0
; __; __; __; __; __; __		__	__	__	__	__	__	0	0	0	0	0	0.0118339	0	0	0	0	0	0	0	0	0	0	0	0	0	0	0	0	0	0	0	0	0	0	0	0	0	0	0	0	0	0	0	0	0	0	0	0
Bacteria; __Bacteroidetes; __Bacteroidia; __Bacteroidales; __Lentimicrobiaceae; __Lentimicrobium; __Lentimicrobium saccharophilum	Bacteria	__Bacteroidetes	__Bacteroidia	__Bacteroidales	__Lentimicrobiaceae	__Lentimicrobium	__Lentimicrobium saccharophilum	0	0	0	0	0	0	0	0	0	0	0	0	0	0	0	0	0	0	0	0	0	0	0	0	0	0	0	0	0	0	0	0	0	0	0	0	0	0	0	0	0	0
Bacteria; __Bacteroidetes; __Bacteroidia; __Bacteroidales; __Porphyromonadaceae; __Macellibacteroides; __Macellibacteroides fermentans	Bacteria	__Bacteroidetes	__Bacteroidia	__Bacteroidales	__Porphyromonadaceae	__Macellibacteroides	__Macellibacteroides fermentans	0	0	0	0	0	0	0	0	0	0	0	0	0	0	0	0	0	0	0	0	0	0	0	0	0	0	0	0	0	0	0	0	0	0	0	0	0	0	0	0	0	0
Bacteria; __Synergistetes; __Synergistia; __Synergistales; __Synergistaceae; __Dethiosulfovibrio; __Dethiosulfovibrio salsuginis	Bacteria	__Synergistetes	__Synergistia	__Synergistales	__Synergistaceae	__Dethiosulfovibrio	__Dethiosulfovibrio salsuginis	0	0	0	0	0	0	0	0	0	0	0	0	0	0	0	0	0	0	0	0	0	0	0	0	0	0	0	0	0	0	0	0	0	0	0	0	0	0	0	0	0	0
Bacteria; __Proteobacteria; __Gammaproteobacteria; __Chromatiales; __Thioprofundaceae; __Thioprofundum; __Thioprofundum lithotrophicum	Bacteria	__Proteobacteria	__Gammaproteobacteria	__Chromatiales	__Thioprofundaceae	__Thioprofundum	__Thioprofundum lithotrophicum	0	0	0	0	0	0	0	0	0	0	0	0	0	0	0	0	0	0	0	0	0	0	0	0	0	0	0	0	0	0	0	0	0.011562	0	0	0	0	0	0	0	0	0
; __; __; __; __; __; __		__	__	__	__	__	__	0	0	0	0	0	0	0	0	0	0	0	0	0	0	0	0	0	0	0	0	0	0	0	0	0	0	0	0	0	0	0	0	0	0	0	0	0	0	0	0	0	0
; __; __; __; __; __; __		__	__	__	__	__	__	0	0	0	0	0	0	0	0	0	0	0	0	0	0	0	0	0.0223264	0	0	0	0	0	0	0	0	0	0	0	0	0	0	0.00379766	0	0	0	0	0	0	0.0112697	0	0	0
Bacteria; __Synergistetes; __Synergistia; __Synergistales; __Synergistaceae; __Lactivibrio; __Lactivibrio alcoholicus	Bacteria	__Synergistetes	__Synergistia	__Synergistales	__Synergistaceae	__Lactivibrio	__Lactivibrio alcoholicus	0	0	0	0	0	0	0	0	0	0	0	0	0	0	0	0	0	0	0	0	0	0	0	0	0	0	0	0	0	0	0	0	0	0	0	0	0	0	0	0	0	0
Bacteria; __Proteobacteria; __Deltaproteobacteria; __Desulfovibrionales; __Desulfovibrionaceae; __Desulfovibrio; __Desulfovibrio oxamicus	Bacteria	__Proteobacteria	__Deltaproteobacteria	__Desulfovibrionales	__Desulfovibrionaceae	__Desulfovibrio	__Desulfovibrio oxamicus	0	0	0	0	0	0	0	0	0	0	0	0	0	0	0	0	0	0	0	0	0	0	0	0	0	0	0	0	0	0	0	0	0	0	0	0	0	0	0	0	0	0
Bacteria; __Proteobacteria; __Deltaproteobacteria; __Desulfovibrionales; __Desulfomicrobiaceae; __Desulfomicrobium; __Desulfomicrobium baculatum	Bacteria	__Proteobacteria	__Deltaproteobacteria	__Desulfovibrionales	__Desulfomicrobiaceae	__Desulfomicrobium	__Desulfomicrobium baculatum	0	0	0	0	0	0	0	0	0	0	0	0	0	0	0	0	0	0	0	0	0	0.00939261	0	0	0	0	0	0	0	0	0	0	0	0	0	0	0	0	0	0	0	0
Bacteria; __Thermotogae; __Thermotogae; __Kosmotogales; __Kosmotogaceae; __Mesotoga; __Mesotoga prima	Bacteria	__Thermotogae	__Thermotogae	__Kosmotogales	__Kosmotogaceae	__Mesotoga	__Mesotoga prima	0	0	0	0	0	0	0	0	0	0	0	0	0	0	0	0	0	0	0	0	0	0	0	0	0	0	0	0	0	0	0	0	0	0	0	0	0	0	0	0	0	0
Bacteria; __Firmicutes; __Clostridia; __Clostridiales; __Lachnospiraceae; __Lachnoanaerobaculum; __Lachnoanaerobaculum saburreum	Bacteria	__Firmicutes	__Clostridia	__Clostridiales	__Lachnospiraceae	__Lachnoanaerobaculum	__Lachnoanaerobaculum saburreum	0	0	0	0	0	0	0	0	0	0	0	0	0	0	0	0	0	0	0	0	0	0	0	0	0	0	0	0	0	0	0	0	0	0	0	0	0	0	0	0	0	0
Bacteria; __Firmicutes; __Clostridia; __Clostridiales; __Lachnospiraceae; __Anaerotignum; __Anaerotignum aminivorans	Bacteria	__Firmicutes	__Clostridia	__Clostridiales	__Lachnospiraceae	__Anaerotignum	__Anaerotignum aminivorans	0	0	0	0	0	0	0	0	0	0	0	0	0	0	0	0	0	0	0	0	0	0	0	0	0	0	0	0	0	0	0	0	0	0	0	0	0	0	0	0	0	0
Bacteria; __Synergistetes; __Synergistia; __Synergistales; __Synergistaceae; __Aminobacterium; __Aminobacterium colombiense	Bacteria	__Synergistetes	__Synergistia	__Synergistales	__Synergistaceae	__Aminobacterium	__Aminobacterium colombiense	0	0	0	0	0	0	0	0	0	0	0	0	0	0	0	0	0	0	0	0	0	0	0	0	0	0	0	0	0	0	0	0	0	0	0	0	0	0	0	0	0	0
Bacteria; __Proteobacteria; __Deltaproteobacteria; __Desulfovibrionales; __Desulfomicrobiaceae; __Desulfomicrobium; __Desulfomicrobium aestuarii	Bacteria	__Proteobacteria	__Deltaproteobacteria	__Desulfovibrionales	__Desulfomicrobiaceae	__Desulfomicrobium	__Desulfomicrobium aestuarii	0	0	0	0	0	0	0	0	0	0	0	0	0	0	0	0	0.0334896	0	0	0	0	0	0	0	0	0	0	0	0	0	0	0	0	0	0	0	0	0	0	0	0	0
Bacteria; __Firmicutes; __Negativicutes; __Veillonellales; __Veillonellaceae; __Megasphaera; __Megasphaera massiliensis	Bacteria	__Firmicutes	__Negativicutes	__Veillonellales	__Veillonellaceae	__Megasphaera	__Megasphaera massiliensis	0	0	0	0	0	0	0	0	0	0	0	0	0	0	0	0	0	0	0	0	0	0	0	0	0	0	0	0	0	0	0	0	0	0	0	0.0143568	0	0	0	0	0	0
Bacteria; __Bacteroidetes; __Flavobacteriia; __Flavobacteriales; __Flavobacteriaceae; __Ornithobacterium; __Ornithobacterium rhinotracheale	Bacteria	__Bacteroidetes	__Flavobacteriia	__Flavobacteriales	__Flavobacteriaceae	__Ornithobacterium	__Ornithobacterium rhinotracheale	0	0	0	0	0	0	0	0	0	0	0	0	0	0	0	0	0	0	0	0	0	0	0	0	0	0	0	0	0	0	0	0	0	0	0	0	0	0	0	0	0	0
Bacteria; __Bacteroidetes; __Bacteroidia; __Bacteroidales; __Dysgonamonadaceae; __Proteiniphilum; __Proteiniphilum saccharofermentans	Bacteria	__Bacteroidetes	__Bacteroidia	__Bacteroidales	__Dysgonamonadaceae	__Proteiniphilum	__Proteiniphilum saccharofermentans	0	0	0	0	0	0	0	0	0	0	0	0	0	0.00905278	0	0	0.0223264	0	0	0	0	0	0	0	0	0	0	0	0	0	0	0	0	0	0	0	0	0	0	0	0.0034408	0
Bacteria; __Bacteroidetes; __Bacteroidia; __Bacteroidales; __Tannerellaceae; __Parabacteroides; __Parabacteroides chartae	Bacteria	__Bacteroidetes	__Bacteroidia	__Bacteroidales	__Tannerellaceae	__Parabacteroides	__Parabacteroides chartae	0	0	0	0	0	0	0	0	0	0	0.00285584	0	0	0	0	0	0	0	0	0	0	0	0	0	0	0	0	0	0	0	0	0	0	0	0	0	0.00313991	0.00403502	0.00375657	0	0	0.00665646
Bacteria; __Proteobacteria; __Deltaproteobacteria; __Desulfobacterales; __Desulfobacteraceae; __Desulfobacterium; __Desulfobacterium vacuolatum	Bacteria	__Proteobacteria	__Deltaproteobacteria	__Desulfobacterales	__Desulfobacteraceae	__Desulfobacterium	__Desulfobacterium vacuolatum	0	0	0	0	0	0	0	0	0	0	0	0	0	0	0	0	0	0	0	0	0	0	0	0	0	0	0	0	0	0	0	0	0	0	0	0	0	0	0	0	0	0
Bacteria; __Firmicutes; __Erysipelotrichia; __Erysipelotrichales; __Erysipelotrichaceae; __Breznakia; __Breznakia blatticola	Bacteria	__Firmicutes	__Erysipelotrichia	__Erysipelotrichales	__Erysipelotrichaceae	__Breznakia	__Breznakia blatticola	0	0	0	0	0	0	0	0	0	0	0	0	0	0	0	0	0	0	0	0	0	0	0	0	0.0120661	0	0	0	0	0	0	0	0	0	0	0	0	0	0	0	0	0
Bacteria; __Proteobacteria; __Betaproteobacteria; __Burkholderiales; __Comamonadaceae; __Delftia; __Delftia acidovorans	Bacteria	__Proteobacteria	__Betaproteobacteria	__Burkholderiales	__Comamonadaceae	__Delftia	__Delftia acidovorans	0	0	0	0	0	0	0	0	0	0	0.00856751	0	0	0	0	0	0	0	0	0	0	0	0	0	0	0	0	0	0	0	0	0	0	0	0	0	0	0	0	0	0	0
Bacteria; __Bacteroidetes; __Bacteroidia; __Bacteroidales; __Dysgonamonadaceae; __Proteiniphilum; __Proteiniphilum acetatigenes	Bacteria	__Bacteroidetes	__Bacteroidia	__Bacteroidales	__Dysgonamonadaceae	__Proteiniphilum	__Proteiniphilum acetatigenes	0	0	0	0	0	0	0	0	0	0	0	0	0	0	0	0	0	0	0	0	0	0	0	0	0	0	0	0	0	0	0	0	0	0	0	0	0	0	0	0	0	0
; __; __; __; __; __; __		__	__	__	__	__	__	0	0	0	0	0	0	0	0	0	0	0	0	0	0	0	0	0	0	0	0	0	0	0	0	0	0	0	0	0	0	0	0	0	0	0	0	0	0	0	0	0	0
Bacteria; __Proteobacteria; __Alphaproteobacteria; __Rhizobiales; __Phyllobacteriaceae; __Phyllobacterium; __Phyllobacterium loti	Bacteria	__Proteobacteria	__Alphaproteobacteria	__Rhizobiales	__Phyllobacteriaceae	__Phyllobacterium	__Phyllobacterium loti	0	0	0	0	0	0	0	0	0	0	0	0	0	0	0	0	0	0	0	0	0	0	0	0	0	0	0	0	0	0	0	0	0	0	0	0	0	0	0	0	0	0
Bacteria; __Synergistetes; __Synergistia; __Synergistales; __Synergistaceae; __Lactivibrio; __Lactivibrio alcoholicus	Bacteria	__Synergistetes	__Synergistia	__Synergistales	__Synergistaceae	__Lactivibrio	__Lactivibrio alcoholicus	0	0	0.00995685	0	0	0	0	0	0	0	0	0	0	0	0	0	0	0	0	0	0	0	0	0	0	0	0	0	0	0	0	0	0	0	0	0	0	0	0	0	0	0
Bacteria; __Bacteroidetes; __Bacteroidia; __Bacteroidales; __Bacteroidaceae; __Bacteroides; __Bacteroides graminisolvens	Bacteria	__Bacteroidetes	__Bacteroidia	__Bacteroidales	__Bacteroidaceae	__Bacteroides	__Bacteroides graminisolvens	0	0	0	0	0	0	0	0	0	0	0	0	0	0	0	0	0	0	0	0	0	0	0	0	0	0	0	0	0	0	0	0	0	0	0	0	0	0	0	0	0	0
Bacteria; __Bacteroidetes; __Bacteroidia; __Bacteroidales; __Dysgonamonadaceae; __Proteiniphilum; __Proteiniphilum acetatigenes	Bacteria	__Bacteroidetes	__Bacteroidia	__Bacteroidales	__Dysgonamonadaceae	__Proteiniphilum	__Proteiniphilum acetatigenes	0	0	0	0	0	0	0	0	0	0	0	0	0	0	0	0	0	0	0	0	0	0	0	0	0	0	0	0	0	0	0	0	0	0	0	0	0	0	0	0	0	0
; __; __; __; __; __; __		__	__	__	__	__	__	0	0	0	0	0	0	0	0	0	0	0	0	0	0	0	0	0	0	0	0	0	0	0	0	0	0	0	0	0	0	0	0	0	0	0	0	0	0	0	0	0	0
; __; __; __; __; __; __		__	__	__	__	__	__	0	0	0	0	0	0	0	0	0	0	0	0	0	0	0	0	0	0	0	0	0	0	0	0	0	0	0	0	0	0	0	0	0	0	0	0	0	0	0	0	0	0
; __; __; __; __; __; __		__	__	__	__	__	__	0	0	0	0	0	0	0	0	0	0	0	0	0	0	0	0	0	0	0	0	0	0	0	0	0	0	0	0	0	0	0	0	0	0	0	0	0	0	0	0	0	0
Bacteria; __Proteobacteria; __Gammaproteobacteria; __Xanthomonadales; __Xanthomonadaceae; __Lysobacter; __Lysobacter humi	Bacteria	__Proteobacteria	__Gammaproteobacteria	__Xanthomonadales	__Xanthomonadaceae	__Lysobacter	__Lysobacter humi	0	0	0	0	0	0	0	0	0	0	0	0	0	0	0	0	0	0	0	0	0	0	0	0	0	0	0	0	0	0	0	0	0	0	0	0	0	0	0	0	0	0
Bacteria; __Synergistetes; __Synergistia; __Synergistales; __Synergistaceae; __Thermanaerovibrio; __Thermanaerovibrio velox	Bacteria	__Synergistetes	__Synergistia	__Synergistales	__Synergistaceae	__Thermanaerovibrio	__Thermanaerovibrio velox	0	0	0	0	0	0	0	0	0.0113563	0	0	0	0	0	0	0	0	0	0	0	0	0	0	0	0	0	0	0	0	0	0	0	0	0	0	0	0	0	0	0	0	0
Bacteria; __Proteobacteria; __Deltaproteobacteria; __Desulfovibrionales; __Desulfomicrobiaceae; __Desulfomicrobium; __Desulfomicrobium baculatum	Bacteria	__Proteobacteria	__Deltaproteobacteria	__Desulfovibrionales	__Desulfomicrobiaceae	__Desulfomicrobium	__Desulfomicrobium baculatum	0	0	0	0	0	0	0	0	0	0	0	0	0	0	0	0.00862441	0	0	0	0	0	0	0	0	0	0	0	0	0	0	0	0	0	0.00976594	0	0	0	0	0	0	0	0
Bacteria; __Bacteroidetes; __Bacteroidia; __Bacteroidales; __Porphyromonadaceae; __Macellibacteroides; __Macellibacteroides fermentans	Bacteria	__Bacteroidetes	__Bacteroidia	__Bacteroidales	__Porphyromonadaceae	__Macellibacteroides	__Macellibacteroides fermentans	0	0	0.0066379	0	0	0	0	0	0	0	0	0	0	0	0	0	0	0	0	0	0	0	0	0	0	0	0	0	0	0.00835178	0.00909422	0	0	0	0	0	0	0	0	0	0	0
Bacteria; __Proteobacteria; __Deltaproteobacteria; __Desulfovibrionales; __Desulfomicrobiaceae; __Desulfomicrobium; __Desulfomicrobium hypogeium	Bacteria	__Proteobacteria	__Deltaproteobacteria	__Desulfovibrionales	__Desulfomicrobiaceae	__Desulfomicrobium	__Desulfomicrobium hypogeium	0	0	0	0	0	0	0	0	0	0	0	0	0	0	0	0	0	0	0	0	0	0.00939261	0	0	0	0	0	0	0	0	0	0	0	0	0	0	0	0	0	0	0	0
Bacteria; __Firmicutes; __Negativicutes; __Veillonellales; __Veillonellaceae; __Veillonella; __Veillonella dispar	Bacteria	__Firmicutes	__Negativicutes	__Veillonellales	__Veillonellaceae	__Veillonella	__Veillonella dispar	0	0	0	0	0	0	0	0	0	0	0	0	0	0	0	0	0	0	0	0	0	0	0	0	0	0	0	0	0	0	0	0	0	0	0	0	0	0	0.0112697	0	0	0
Bacteria; __Proteobacteria; __Alphaproteobacteria; __Rhizobiales; __Hyphomicrobiaceae; __Pelagibacterium; __Pelagibacterium halotolerans	Bacteria	__Proteobacteria	__Alphaproteobacteria	__Rhizobiales	__Hyphomicrobiaceae	__Pelagibacterium	__Pelagibacterium halotolerans	0	0	0	0	0	0	0	0	0	0	0	0	0	0	0	0	0	0	0	0	0	0	0	0	0	0	0	0	0	0	0	0	0	0	0	0	0	0	0	0	0	0
Bacteria; __Proteobacteria; __Deltaproteobacteria; __Desulfobacterales; __Desulfobacteraceae; __Desulfobacter; __Desulfobacter vibrioformis	Bacteria	__Proteobacteria	__Deltaproteobacteria	__Desulfobacterales	__Desulfobacteraceae	__Desulfobacter	__Desulfobacter vibrioformis	0	0	0	0	0	0	0	0	0	0	0	0	0	0	0	0	0	0	0	0	0	0	0	0	0	0	0	0	0	0	0	0	0	0	0	0	0	0	0	0	0	0
Bacteria; __Proteobacteria; __Deltaproteobacteria; __Desulfuromonadales; __Desulfuromonadaceae; __Pelobacter; __Pelobacter propionicus	Bacteria	__Proteobacteria	__Deltaproteobacteria	__Desulfuromonadales	__Desulfuromonadaceae	__Pelobacter	__Pelobacter propionicus	0	0	0	0	0	0	0	0	0	0	0	0	0	0	0	0	0	0	0	0	0	0	0	0	0	0	0	0	0	0	0	0	0	0	0	0	0	0	0	0	0	0
Bacteria; __Proteobacteria; __Deltaproteobacteria; __Desulfovibrionales; __Desulfomicrobiaceae; __Desulfomicrobium; __Desulfomicrobium escambiense	Bacteria	__Proteobacteria	__Deltaproteobacteria	__Desulfovibrionales	__Desulfomicrobiaceae	__Desulfomicrobium	__Desulfomicrobium escambiense	0	0	0	0	0	0	0	0	0	0	0	0	0	0	0	0	0	0	0	0	0	0	0	0	0	0	0	0	0	0	0	0	0	0	0	0	0	0	0	0	0	0
; __; __; __; __; __; __		__	__	__	__	__	__	0	0	0	0	0	0	0	0	0	0	0	0	0	0	0	0	0	0	0	0	0	0	0.0113813	0	0	0	0	0	0	0	0	0	0	0	0	0	0	0	0	0	0	0
Bacteria; __Proteobacteria; __Deltaproteobacteria; __Desulfovibrionales; __Desulfovibrionaceae; __Desulfovibrio; __Desulfovibrio intestinalis	Bacteria	__Proteobacteria	__Deltaproteobacteria	__Desulfovibrionales	__Desulfovibrionaceae	__Desulfovibrio	__Desulfovibrio intestinalis	0	0	0	0	0	0	0	0	0	0	0	0	0	0	0	0	0	0	0	0	0	0	0	0	0	0	0	0	0	0	0	0	0	0	0	0	0	0	0	0	0	0
Bacteria; __Proteobacteria; __Deltaproteobacteria; __Desulfobacterales; __Desulfobacteraceae; __Desulfobacter; __Desulfobacter vibrioformis	Bacteria	__Proteobacteria	__Deltaproteobacteria	__Desulfobacterales	__Desulfobacteraceae	__Desulfobacter	__Desulfobacter vibrioformis	0	0	0	0	0	0	0	0	0	0	0	0	0	0	0	0	0	0	0	0	0	0	0	0	0.0120661	0	0	0	0	0	0	0	0	0	0	0	0	0	0	0	0	0
Bacteria; __Bacteroidetes; __Bacteroidia; __Bacteroidales; __Lentimicrobiaceae; __Lentimicrobium; __Lentimicrobium saccharophilum	Bacteria	__Bacteroidetes	__Bacteroidia	__Bacteroidales	__Lentimicrobiaceae	__Lentimicrobium	__Lentimicrobium saccharophilum	0	0	0	0	0	0	0	0	0	0	0	0	0	0	0	0	0	0	0	0	0	0	0	0	0	0	0	0	0	0	0	0	0	0	0	0	0	0	0	0	0	0
Bacteria; __Firmicutes; __Clostridia; __Clostridiales; __Lachnospiraceae; __Anaerotignum; __Anaerotignum lactatifermentans	Bacteria	__Firmicutes	__Clostridia	__Clostridiales	__Lachnospiraceae	__Anaerotignum	__Anaerotignum lactatifermentans	0	0	0	0	0	0	0	0	0	0	0	0	0	0	0	0	0	0	0	0	0	0	0	0	0	0	0	0	0	0	0	0	0	0	0	0	0	0	0	0	0	0
Bacteria; __Proteobacteria; __Deltaproteobacteria; __Desulfobacterales; __Desulfobacteraceae; __Desulfobacter; __Desulfobacter vibrioformis	Bacteria	__Proteobacteria	__Deltaproteobacteria	__Desulfobacterales	__Desulfobacteraceae	__Desulfobacter	__Desulfobacter vibrioformis	0	0	0	0	0	0	0	0	0	0	0	0	0	0	0	0	0	0	0	0	0	0	0	0	0	0	0	0	0	0	0	0	0	0	0	0	0	0	0	0	0	0
Bacteria; __Bacteroidetes; __Bacteroidia; __Bacteroidales; __Tannerellaceae; __Parabacteroides; __Parabacteroides chartae	Bacteria	__Bacteroidetes	__Bacteroidia	__Bacteroidales	__Tannerellaceae	__Parabacteroides	__Parabacteroides chartae	0	0	0	0	0	0	0	0	0	0	0	0	0	0	0	0	0	0	0	0	0	0	0	0	0	0	0	0	0	0	0	0	0	0	0	0	0	0	0	0	0	0
Bacteria; __Synergistetes; __Synergistia; __Synergistales; __Synergistaceae; __Lactivibrio; __Lactivibrio alcoholicus	Bacteria	__Synergistetes	__Synergistia	__Synergistales	__Synergistaceae	__Lactivibrio	__Lactivibrio alcoholicus	0	0	0	0	0	0	0	0	0	0	0	0	0	0	0	0	0	0	0	0	0	0	0	0	0	0	0	0	0	0	0	0	0	0	0	0	0	0	0	0	0	0
Bacteria; __Firmicutes; __Bacilli; __Bacillales; __Bacillaceae; __Bacillus; __Bacillus wiedmannii	Bacteria	__Firmicutes	__Bacilli	__Bacillales	__Bacillaceae	__Bacillus	__Bacillus wiedmannii	0	0	0	0	0	0	0	0	0	0	0	0	0	0	0	0.00862441	0	0	0	0	0	0	0	0	0	0	0	0	0	0	0	0	0	0	0	0	0	0	0	0	0	0
Bacteria; __Proteobacteria; __Deltaproteobacteria; __Desulfovibrionales; __Desulfomicrobiaceae; __Desulfomicrobium; __Desulfomicrobium baculatum	Bacteria	__Proteobacteria	__Deltaproteobacteria	__Desulfovibrionales	__Desulfomicrobiaceae	__Desulfomicrobium	__Desulfomicrobium baculatum	0	0	0	0	0	0	0	0	0	0	0	0	0	0	0	0	0	0	0	0	0	0	0	0	0	0	0.00978953	0	0	0	0	0	0	0	0	0	0	0	0	0	0	0
Bacteria; __Firmicutes; __Clostridia; __Clostridiales; __Peptostreptococcaceae; __Proteocatella; __Proteocatella sphenisci	Bacteria	__Firmicutes	__Clostridia	__Clostridiales	__Peptostreptococcaceae	__Proteocatella	__Proteocatella sphenisci	0	0	0	0	0	0	0	0	0	0	0	0	0	0	0	0	0	0	0	0	0	0	0	0	0	0	0	0	0	0	0	0	0	0	0	0	0	0	0	0	0	0
Bacteria; __Proteobacteria; __Alphaproteobacteria; __Rhizobiales; __Phyllobacteriaceae; __Aquamicrobium; __Aquamicrobium defluvii	Bacteria	__Proteobacteria	__Alphaproteobacteria	__Rhizobiales	__Phyllobacteriaceae	__Aquamicrobium	__Aquamicrobium defluvii	0	0	0	0	0	0	0	0	0	0	0	0	0	0	0	0	0	0	0	0	0	0	0	0	0	0	0	0	0	0	0	0	0	0	0	0	0	0	0	0	0	0
Bacteria; __Proteobacteria; __Gammaproteobacteria; __Enterobacterales; __Enterobacteriaceae; __Enterobacter; __Enterobacter cloacae	Bacteria	__Proteobacteria	__Gammaproteobacteria	__Enterobacterales	__Enterobacteriaceae	__Enterobacter	__Enterobacter cloacae	0	0	0	0	0	0	0	0	0	0	0	0	0	0	0	0	0	0	0	0	0	0	0	0	0	0	0	0	0	0	0	0	0	0	0	0	0	0	0	0	0	0
Bacteria; __Synergistetes; __Synergistia; __Synergistales; __Synergistaceae; __Dethiosulfovibrio; __Dethiosulfovibrio salsuginis	Bacteria	__Synergistetes	__Synergistia	__Synergistales	__Synergistaceae	__Dethiosulfovibrio	__Dethiosulfovibrio salsuginis	0	0	0	0	0	0	0	0	0	0	0	0	0	0	0	0.00862441	0	0	0	0	0	0	0	0	0	0	0	0	0	0	0	0	0	0	0	0	0	0	0	0	0	0
Bacteria; __Synergistetes; __Synergistia; __Synergistales; __Synergistaceae; __Lactivibrio; __Lactivibrio alcoholicus	Bacteria	__Synergistetes	__Synergistia	__Synergistales	__Synergistaceae	__Lactivibrio	__Lactivibrio alcoholicus	0	0	0	0	0	0.0118339	0	0	0	0	0	0	0	0	0.00603245	0	0	0	0	0	0	0	0	0	0	0	0	0	0	0	0	0	0	0	0	0	0	0	0	0	0	0
; __; __; __; __; __; __		__	__	__	__	__	__	0	0	0	0	0	0	0	0	0	0	0	0	0	0	0	0	0	0	0	0	0	0	0	0	0	0	0	0	0	0	0	0	0	0	0	0	0	0	0	0	0	0
Bacteria; __Proteobacteria; __Gammaproteobacteria; __Aeromonadales; __Aeromonadaceae; __Aeromonas; __Aeromonas veronii	Bacteria	__Proteobacteria	__Gammaproteobacteria	__Aeromonadales	__Aeromonadaceae	__Aeromonas	__Aeromonas veronii	0	0	0	0	0	0	0	0	0	0	0	0	0	0	0	0	0	0	0	0	0	0	0	0	0	0	0.00978953	0	0	0	0	0	0	0	0	0	0	0	0	0	0	0
Bacteria; __Proteobacteria; __Deltaproteobacteria; __Desulfovibrionales; __Desulfovibrionaceae; __Desulfovibrio; __Desulfovibrio simplex	Bacteria	__Proteobacteria	__Deltaproteobacteria	__Desulfovibrionales	__Desulfovibrionaceae	__Desulfovibrio	__Desulfovibrio simplex	0	0	0	0	0	0	0	0	0.0113563	0	0	0	0	0	0	0	0	0	0	0	0	0	0	0	0	0	0	0	0	0	0	0	0	0	0	0	0	0	0	0	0	0
Bacteria; __Proteobacteria; __Gammaproteobacteria; __Pseudomonadales; __Pseudomonadaceae; __Pseudomonas; __Pseudomonas helmanticensis	Bacteria	__Proteobacteria	__Gammaproteobacteria	__Pseudomonadales	__Pseudomonadaceae	__Pseudomonas	__Pseudomonas helmanticensis	0	0	0	0	0	0	0	0	0	0	0	0	0	0	0	0	0	0	0	0	0	0	0	0	0	0	0	0	0	0	0	0	0	0	0	0	0	0	0	0	0	0
Bacteria; __Proteobacteria; __Deltaproteobacteria; __Syntrophobacterales; __Syntrophaceae; __Desulfobacca; __Desulfobacca acetoxidans	Bacteria	__Proteobacteria	__Deltaproteobacteria	__Syntrophobacterales	__Syntrophaceae	__Desulfobacca	__Desulfobacca acetoxidans	0	0	0	0	0	0	0	0	0	0	0	0	0	0	0	0	0	0	0	0	0	0	0	0	0	0	0	0	0	0	0	0	0	0	0	0	0	0	0	0	0	0
Bacteria; __Proteobacteria; __Deltaproteobacteria; __Desulfovibrionales; __Desulfovibrionaceae; __Desulfovibrio; __Desulfovibrio intestinalis	Bacteria	__Proteobacteria	__Deltaproteobacteria	__Desulfovibrionales	__Desulfovibrionaceae	__Desulfovibrio	__Desulfovibrio intestinalis	0	0	0	0	0	0	0	0	0	0	0	0	0	0	0	0	0	0	0	0	0	0	0	0	0	0	0	0	0	0	0	0	0	0	0	0	0	0	0	0	0	0
Bacteria; __Bacteroidetes; __Bacteroidia; __Marinilabiliales; __Marinilabiliaceae; __Labilibacter; __Labilibacter marinus	Bacteria	__Bacteroidetes	__Bacteroidia	__Marinilabiliales	__Marinilabiliaceae	__Labilibacter	__Labilibacter marinus	0.00253743	0	0	0.00951083	0	0	0.00981162	0	0	0	0	0	0	0	0	0	0	0	0	0	0	0	0	0	0	0	0	0	0	0	0	0	0	0	0	0	0	0	0	0	0	0
; __; __; __; __; __; __		__	__	__	__	__	__	0	0	0	0	0	0	0	0	0	0	0	0	0	0	0	0	0	0	0	0	0	0	0	0	0	0	0	0	0	0	0.00909422	0	0	0	0	0	0	0	0	0	0	0
Bacteria; __Proteobacteria; __Deltaproteobacteria; __Desulfovibrionales; __Desulfomicrobiaceae; __Desulfomicrobium; __Desulfomicrobium aestuarii	Bacteria	__Proteobacteria	__Deltaproteobacteria	__Desulfovibrionales	__Desulfomicrobiaceae	__Desulfomicrobium	__Desulfomicrobium aestuarii	0	0	0	0	0	0	0	0	0	0.00584197	0.00571167	0	0	0.00301759	0	0.0057496	0	0	0	0	0	0	0	0	0	0	0	0	0	0	0	0	0	0	0	0	0	0	0	0	0.0034408	0
Bacteria; __Proteobacteria; __Gammaproteobacteria; __Aeromonadales; __Aeromonadaceae; __Aeromonas; __Aeromonas australiensis	Bacteria	__Proteobacteria	__Gammaproteobacteria	__Aeromonadales	__Aeromonadaceae	__Aeromonas	__Aeromonas australiensis	0	0	0	0	0	0	0	0	0	0	0	0	0	0	0	0	0	0	0	0	0	0	0	0	0	0	0	0	0.0160385	0	0	0	0	0	0	0	0	0	0	0	0	0
Bacteria; __Proteobacteria; __Alphaproteobacteria; __Rhizobiales; __Rhizobiaceae; __Rhizobium; __Rhizobium helanshanense	Bacteria	__Proteobacteria	__Alphaproteobacteria	__Rhizobiales	__Rhizobiaceae	__Rhizobium	__Rhizobium helanshanense	0	0	0	0	0	0	0	0	0	0	0	0	0	0	0	0	0	0	0	0	0	0	0	0	0	0	0	0	0	0	0	0	0	0	0	0	0	0	0	0	0	0
Bacteria; __Bacteroidetes; __Bacteroidia; __Bacteroidales; __Porphyromonadaceae; __Fermentimonas; __Fermentimonas caenicola	Bacteria	__Bacteroidetes	__Bacteroidia	__Bacteroidales	__Porphyromonadaceae	__Fermentimonas	__Fermentimonas caenicola	0	0	0.00995685	0	0	0	0	0	0	0	0	0	0	0	0	0	0	0	0	0	0	0	0	0	0	0	0	0	0	0	0	0	0	0	0	0	0	0	0	0	0	0
Bacteria; __Firmicutes; __Clostridia; __Clostridiales; __Lachnospiraceae; __Anaerotignum; __Anaerotignum aminivorans	Bacteria	__Firmicutes	__Clostridia	__Clostridiales	__Lachnospiraceae	__Anaerotignum	__Anaerotignum aminivorans	0	0	0	0	0	0	0	0	0	0	0	0	0	0	0	0	0	0	0	0	0	0	0	0	0	0.0111148	0	0	0	0	0	0	0	0	0	0	0	0	0	0	0	0
Bacteria; __Synergistetes; __Synergistia; __Synergistales; __Synergistaceae; __Cloacibacillus; __Cloacibacillus porcorum	Bacteria	__Synergistetes	__Synergistia	__Synergistales	__Synergistaceae	__Cloacibacillus	__Cloacibacillus porcorum	0	0	0	0	0	0	0	0	0	0	0	0	0	0	0	0	0	0	0	0.0111707	0	0	0	0	0	0	0	0	0	0	0	0	0	0	0	0	0	0	0	0	0	0
; __; __; __; __; __; __		__	__	__	__	__	__	0	0	0	0	0	0	0	0	0	0	0	0	0	0	0	0	0	0	0	0	0	0	0	0	0	0	0	0	0	0	0	0	0	0	0	0	0	0	0	0	0	0
Bacteria; __Proteobacteria; __Alphaproteobacteria; __Rhodobacterales; __Rhodobacteraceae; __Pannonibacter; __Pannonibacter phragmitetus	Bacteria	__Proteobacteria	__Alphaproteobacteria	__Rhodobacterales	__Rhodobacteraceae	__Pannonibacter	__Pannonibacter phragmitetus	0	0	0	0	0	0	0	0	0	0	0	0	0	0	0	0	0	0	0	0	0	0	0.0113813	0	0	0	0	0	0	0	0	0	0	0	0	0	0	0	0	0	0	0
; __; __; __; __; __; __		__	__	__	__	__	__	0	0	0	0	0	0	0	0	0	0	0	0	0	0	0	0	0	0	0.0101733	0	0	0	0	0	0	0	0	0	0	0	0	0	0	0	0	0	0	0	0	0	0	0
Bacteria; __Bacteroidetes; __Bacteroidia; __Bacteroidales; __Tannerellaceae; __Tannerella; __Tannerella forsythia	Bacteria	__Bacteroidetes	__Bacteroidia	__Bacteroidales	__Tannerellaceae	__Tannerella	__Tannerella forsythia	0	0	0	0	0	0	0	0	0	0	0	0	0	0	0	0	0	0	0	0	0	0	0	0	0	0	0	0	0	0	0	0	0	0	0	0	0	0	0	0	0	0
Bacteria; __Firmicutes; __Clostridia; __Clostridiales; __Lachnospiraceae; __Anaerotignum; __Anaerotignum aminivorans	Bacteria	__Firmicutes	__Clostridia	__Clostridiales	__Lachnospiraceae	__Anaerotignum	__Anaerotignum aminivorans	0	0	0	0	0	0	0	0	0	0	0	0	0	0	0	0	0	0	0	0	0	0	0	0	0	0	0	0	0	0	0	0	0	0	0	0	0	0	0	0	0	0
Bacteria; __Bacteroidetes; __Bacteroidia; __Bacteroidales; __Porphyromonadaceae; __Macellibacteroides; __Macellibacteroides fermentans	Bacteria	__Bacteroidetes	__Bacteroidia	__Bacteroidales	__Porphyromonadaceae	__Macellibacteroides	__Macellibacteroides fermentans	0	0	0	0	0	0	0	0	0	0	0	0	0	0	0	0	0	0	0	0	0	0	0	0	0	0	0	0	0	0	0	0	0	0	0	0	0	0.0121051	0	0	0	0
; __; __; __; __; __; __		__	__	__	__	__	__	0	0	0	0	0	0	0	0	0	0	0	0	0	0	0	0	0	0	0	0	0	0	0	0	0	0	0	0	0	0	0	0	0	0	0	0	0	0	0	0	0	0
Bacteria; __Bacteroidetes; __Flavobacteriia; __Flavobacteriales; __Flavobacteriaceae; __Ornithobacterium; __Ornithobacterium rhinotracheale	Bacteria	__Bacteroidetes	__Flavobacteriia	__Flavobacteriales	__Flavobacteriaceae	__Ornithobacterium	__Ornithobacterium rhinotracheale	0	0	0	0	0	0	0	0	0	0	0	0	0	0	0	0	0	0	0	0	0	0	0	0	0	0	0	0	0	0	0	0	0	0	0	0	0	0	0	0	0	0
Bacteria; __Proteobacteria; __Gammaproteobacteria; __Aeromonadales; __Aeromonadaceae; __Aeromonas; __Aeromonas veronii	Bacteria	__Proteobacteria	__Gammaproteobacteria	__Aeromonadales	__Aeromonadaceae	__Aeromonas	__Aeromonas veronii	0	0	0	0	0	0	0	0	0	0	0	0	0	0	0	0	0	0	0	0	0	0	0	0	0	0	0	0	0	0	0	0	0	0	0	0	0	0	0	0	0	0
Bacteria; __Proteobacteria; __Deltaproteobacteria; __Desulfobacterales; __Desulfobacteraceae; __Desulfatiglans; __Desulfatiglans parachlorophenolica	Bacteria	__Proteobacteria	__Deltaproteobacteria	__Desulfobacterales	__Desulfobacteraceae	__Desulfatiglans	__Desulfatiglans parachlorophenolica	0	0	0	0	0	0	0	0	0	0	0	0	0	0	0	0	0	0	0	0	0	0	0	0	0	0	0	0	0	0	0	0	0	0	0	0	0	0	0	0	0	0
Bacteria; __Synergistetes; __Synergistia; __Synergistales; __Synergistaceae; __Lactivibrio; __Lactivibrio alcoholicus	Bacteria	__Synergistetes	__Synergistia	__Synergistales	__Synergistaceae	__Lactivibrio	__Lactivibrio alcoholicus	0	0	0.00995685	0	0	0	0	0	0	0	0	0	0	0	0	0	0	0	0	0	0	0	0	0	0	0	0	0	0	0	0	0	0	0	0	0	0	0	0	0	0	0
Bacteria; __Synergistetes; __Synergistia; __Synergistales; __Synergistaceae; __Lactivibrio; __Lactivibrio alcoholicus	Bacteria	__Synergistetes	__Synergistia	__Synergistales	__Synergistaceae	__Lactivibrio	__Lactivibrio alcoholicus	0	0	0	0	0	0	0	0	0	0	0	0	0	0	0	0	0	0	0	0	0	0	0	0	0	0	0	0	0	0	0	0	0	0	0	0	0	0	0	0	0	0
Bacteria; __Proteobacteria; __Deltaproteobacteria; __Desulfovibrionales; __Desulfovibrionaceae; __Desulfovibrio; __Desulfovibrio simplex	Bacteria	__Proteobacteria	__Deltaproteobacteria	__Desulfovibrionales	__Desulfovibrionaceae	__Desulfovibrio	__Desulfovibrio simplex	0	0	0	0	0	0	0	0	0	0	0	0	0	0	0	0	0	0.0085174	0	0	0	0	0	0	0	0	0	0	0	0	0	0	0	0	0	0	0	0	0	0	0	0
Bacteria; __Firmicutes; __Clostridia; __Clostridiales; __Lachnospiraceae; __Caecibacterium; __Caecibacterium sporoformans	Bacteria	__Firmicutes	__Clostridia	__Clostridiales	__Lachnospiraceae	__Caecibacterium	__Caecibacterium sporoformans	0	0	0	0	0	0.0118339	0	0	0	0	0	0	0	0	0	0	0	0	0	0	0	0	0	0	0	0	0	0	0	0	0	0	0	0	0	0	0	0	0	0	0	0
; __; __; __; __; __; __		__	__	__	__	__	__	0	0	0	0	0	0	0	0	0	0	0	0	0	0	0	0	0	0	0	0	0	0	0.0113813	0	0	0	0	0	0	0	0	0	0	0	0	0	0	0	0	0	0	0
Bacteria; __Bacteroidetes; __Bacteroidia; __Bacteroidales; __Dysgonamonadaceae; __Proteiniphilum; __Proteiniphilum acetatigenes	Bacteria	__Bacteroidetes	__Bacteroidia	__Bacteroidales	__Dysgonamonadaceae	__Proteiniphilum	__Proteiniphilum acetatigenes	0	0	0	0	0	0	0	0	0.0113563	0	0	0	0	0	0	0	0	0	0	0	0	0	0	0	0	0	0	0	0	0	0	0	0	0	0	0	0	0	0	0	0	0
Bacteria; __Synergistetes; __Synergistia; __Synergistales; __Synergistaceae; __Cloacibacillus; __Cloacibacillus porcorum	Bacteria	__Synergistetes	__Synergistia	__Synergistales	__Synergistaceae	__Cloacibacillus	__Cloacibacillus porcorum	0	0	0	0	0.0105914	0	0	0	0	0	0	0	0	0	0	0	0	0	0	0	0	0	0	0	0	0	0	0	0	0	0	0	0	0	0	0	0	0	0	0	0	0
Bacteria; __Proteobacteria; __Deltaproteobacteria; __Syntrophobacterales; __Syntrophaceae; __Desulfobacca; __Desulfobacca acetoxidans	Bacteria	__Proteobacteria	__Deltaproteobacteria	__Syntrophobacterales	__Syntrophaceae	__Desulfobacca	__Desulfobacca acetoxidans	0	0	0	0	0	0	0	0	0	0	0	0	0	0	0	0	0	0	0	0	0.00884486	0	0	0	0	0	0	0	0	0	0	0	0	0	0	0	0	0	0	0	0	0
; __; __; __; __; __; __		__	__	__	__	__	__	0	0	0	0	0	0	0	0	0.0113563	0	0	0	0	0	0	0	0	0	0	0	0	0	0	0	0	0	0	0	0	0	0	0	0	0	0	0	0	0	0	0	0	0
Bacteria; __Proteobacteria; __Gammaproteobacteria; __Pseudomonadales; __Moraxellaceae; __Acinetobacter; __Acinetobacter vivianii	Bacteria	__Proteobacteria	__Gammaproteobacteria	__Pseudomonadales	__Moraxellaceae	__Acinetobacter	__Acinetobacter vivianii	0	0	0	0	0	0	0	0	0	0	0	0	0	0	0	0	0.0334896	0	0	0	0	0	0	0	0	0	0	0	0	0	0	0	0	0	0	0	0	0	0	0	0	0
Bacteria; __Firmicutes; __Negativicutes; __Veillonellales; __Veillonellaceae; __Veillonella; __Veillonella dispar	Bacteria	__Firmicutes	__Negativicutes	__Veillonellales	__Veillonellaceae	__Veillonella	__Veillonella dispar	0	0	0	0	0	0	0	0	0	0	0	0	0	0	0	0	0	0	0	0	0	0	0	0	0	0	0	0	0	0	0	0	0	0	0	0	0.00941974	0	0	0	0	0
Bacteria; __Bacteroidetes; __Bacteroidia; __Bacteroidales; __Bacteroidaceae; __Bacteroides; __Bacteroides graminisolvens	Bacteria	__Bacteroidetes	__Bacteroidia	__Bacteroidales	__Bacteroidaceae	__Bacteroides	__Bacteroides graminisolvens	0	0	0	0	0	0	0	0	0	0	0	0	0	0	0	0	0	0	0	0	0	0	0	0	0	0	0	0	0	0	0	0	0	0	0	0	0	0	0	0	0	0
Bacteria; __Firmicutes; __Negativicutes; __Veillonellales; __Veillonellaceae; __Veillonella; __Veillonella dispar	Bacteria	__Firmicutes	__Negativicutes	__Veillonellales	__Veillonellaceae	__Veillonella	__Veillonella dispar	0	0	0	0	0	0	0	0	0	0	0	0	0	0	0.00904868	0	0.0334896	0	0	0	0	0	0	0	0	0	0	0	0	0	0	0	0	0	0	0	0	0	0	0	0	0
Bacteria; __Bacteroidetes; __Bacteroidia; __Bacteroidales; __Lentimicrobiaceae; __Lentimicrobium; __Lentimicrobium saccharophilum	Bacteria	__Bacteroidetes	__Bacteroidia	__Bacteroidales	__Lentimicrobiaceae	__Lentimicrobium	__Lentimicrobium saccharophilum	0	0	0	0	0	0	0	0	0	0	0	0	0	0	0	0	0	0	0	0	0	0	0	0	0	0	0	0	0	0	0	0	0	0	0	0	0	0	0	0	0	0
[truncated: 3,693 more rows]
[truncated: 56 more columns]

## Sheet: 20 Genome stats
Supplementary data 20. Genome statistics and the taxonomy associated with each recovered metagenome-associated genome recovered from the BSR bioreactor metagenomes.
[truncated: 164 more rows]

[truncated: 18 more sheets: 21 Assembly stats, 22 NCBI accessions, 23 Taxonomy, 24 Relative abundance, 25 KEGG annotations summary, 26 Fig 4 metab, 27 hydrogenases, 28 SRB metab Fig 6, 29 amino acid metabolism, CSTR table 1,2, CSTR table 3,4,5, CSTR table 6, LFCR table 7,8, LFCR table 9,10, LFCR table 11,12, UAPBR table 13,14, UAPBR table 15,16,17, UAPBR table 18,19]
